# Supplementary material for: Genome-scale analysis of Arabidopsis splicing-related protein kinase families reveals roles in abiotic stress adaptation
Source: BMC Plant Biol. 2022 Oct 22;22:496. doi: 10.1186/s12870-022-03870-9 (PMC9587599; doi:10.1186/s12870-022-03870-9)
Supplement: Supplementary file 2 — Additional file 2. [file 12870_2022_3870_MOESM2_ESM.txt]

>Tpseu .
------------------------------------------------------------
------------------------------------------------------------
---------------EDEGEDGYKVGGYHRVKVGEIY-NQRYVVIKKLGWGHFSTVWMVK
DRRVPV-FFALKVQKSAEHYTEAAMDEVELLDCIADSDGDH--SRHVATLYDSFFHN-GP
HGRHMSMVFSMLGCNLLSVIKAHNYRGIPIPAVKRMIKGVCKG-LDFLHRRCQIIHTDLK
PENILLQFPDDDAGDEHAED----DDTIGQNS---------QQEGVS------------I
EELEASLKNPKLSTEERKKLKKRLKKKRQKERASVTDLDHALEEDDDDDTI---------
---TEADLRSTV-SEAEMQSYFKKMSASP-----------------------S-MNGNGT
PF-------------NKFAA------ARASY-------QPDLK----ILMR-CRAVIVDL
GNACWTHRHFSEDIQTRQYRAPEVLIGSKYDASADMWSLGCITFELLTGDLLFDPRAGDD
YDRDEDHLAMFQELLGKMPKKLATAGKYSKNFFDKKGNLKNIKQLKFWPVEEVLHEKYHF
-ATEDAEEVADFMTPCL-DFDPTERATGLECLRSDWLQDDA-------------------
-------------------------EERGR------------------------------
------------------------------------------------------------
---------------------------
>Ptrico .
------------------------------------------------------------
------------------MSDQDN----------------------------DKAGSGSA
SGED-------YTDDEEEGEEGYKPGGYHPVKVGEAY-NQRYVIIKKLGWGHFSTVWMVK
DRRVNH-FYALKVQKSAEHYTEAAMDEVELLDCIADKDAEH--SRYVATLHDSFFHT-GP
NGRHMCMVFSMLGCNLLSVIKAYNYRGIPLPVVKNMIRGVCMG-LDFLHRRCKIIHTDLK
PENVLLQFPIEDNGDRDRNT----ISQSIHEM----------------------------
---EKAINNPKTPNEEKKRLRKRLKKKRQKEP--ITSVEDSAETRTSRSTF---------
--------------SELDSAGFKEGGKKA-----------------------S-GDTSTA
PS-------------DTSAS-------SAARP------QPDLK----MLVR-CRTVIVDL
GNACWTHRHFSEDIQTRQYRSPEVLIGSNYNTSADMWSLGCMMFELLTGDLLFDPRAGED
YDRDEDHLAMFQELLGKMPKRMALDGKYSKNFFDRKGNLKRIKQLKFWPIQDVLQEKYHF
-SQEDAKGIAEFIGPLL-DFDPKTRVTAREALKSDWLKS---------------------
------------------------------------------------------------
------------------------------------------------------------
---------------------------
>Upinna_2 .
------------------------------------------------------------
------------------------------------------------------------
---------------EDEGKEGYKVGGYHTVNLGDVFAD-RYIVVKKLGWGHFSTVWMAR
DDRRPK-YVALKVQKSADHYTEAARDEIDLLQTVRDKDPSGEPDCRTVQLMDCFDHV-GP
HGRHVCMVFEMLGCNLLSVIKRYNYHGIPIRIVKNMARQMCQG-LDFLHRVCNIIHTDLK
PENVLMDLP---------------------------------------------------
------------------------------------------------------------
------------------------------------------------------------
------------------------------------------------------------
------------------------------------------------------PR----
------------------------------------------------------------
------------------------------------------------------------
------------------------------------------------------------
------------------------------------------------------------
---------------------------
>Mallo .
------------------------------------------------------------
------------------------------------------------------------
------------------------------------------------------------
------------------------------------------------------------
------------------------------------------------------------
------------------------------------------------------------
------------------------------------------------------------
------------------------------------------------------------
-------------------------------------------------------KLVDL
GNACWTHKHFTDDIQTRQYRSPEVILGGRYDTSADMWSLACIIFELLTGDLMFDPHAAKN
WDRDEDHLAMISELLGNFPRKVSSNGKYASDFFTRRGELRHIHQLKFWGLRDVLHEKYRF
-DAQDAADIEAFLLPML-QIDMDRRATAANCLQHPWL-----------------------
------------------------------------------------------------
------------------------------------------------------------
---------------------------
>Spete .
------------------------------------------------------------
------------------------------------------------------------
------------------------------------------------------------
------------------------------------------------------------
------------------------------------------------------------
------------------------------------------------------------
------------------------------------------------------------
------------------------------------------------------------
-------------------------------------------------VN-VSIKIVDL
GNACWTYKHFTDDIQTRQYRSPEVILGAKYDTSADIWSLACIIFELLTGDLLFDPHAGKA
WDRDEDHLAMISELLGGFPRKVACVGKYASEYFNRKGELRHIGNLKYWGMKSVLTEKYHF
-SDVDAEEIAAFLEPML-QIDPERRISAANCLQHPWIS----------------------
------------------------------------------------------------
------------------------------------------------------------
---------------------------
>Cpara_3 .
------------------------------------------------------------
------------------------------------------------------------
------------------------------------------------------------
------------------------------------------------------------
------------------------------------------------------------
------------------------------------------------------------
------------------------------------------------------------
------------------------------------------------------------
----------------------------------------------------CSFKVVDL
GNACWTHKHFTAEIQTRQYRCPEVILGANYDTSADMWSLACVVFELATGDLLFDPHSGDG
YDRDEDHLAQFIELLGKMPKKVALGGKFSAEFFNRKGELKHIKQLKPWGIEDVLHEKYSF
-DRQTAEELGDFLRPML-DFIAEKRVTAAQALQHPWLSESP------R------------
------------------------------------------------------------
------------------------------------------------------------
---------------------------
>Spirog_1 .
------------------------------------------------------------
------------------------------------------------------------
------------------------------------------------------------
------------------------------------------------------------
------------------------------------------------------------
------------------------------------------------------------
------------------------------------------------------------
------------------------------------------------------------
-------------------------------------------------LD-LRCKIVDL
GNACWTYKQFTTDIQTRQYRCPEVLLGSKYSTPADMWSFACIVFELATGDVLFDPRSGDY
YDRDEDHLALFMELLGKMPRKIALGGKYSRDFFTRNGELKHIRRLRYWPLDRVLVEKYSF
-SERDASDMSDFLVPIL-NFAPEKRFTARQALEHAWM-----------------------
------------------------------------------------------------
------------------------------------------------------------
---------------------------
>Pradia_2 .
------------------------------------------------------------
-----------------------------------------------------------S
ESSD-------YTSSEDEGTDDYRRGGYHAVRIGDSFKGGRYVVQSKLGWGHFSTVWLAW
DTQNNR-YVALKVQKSAQHYTEAAMDEIAILKQIAEGDVDD--KKCVVKLLDHFKHT-GP
NGQHVCMVFEFLGDNLLTLIKYYDYRGMPLHMVKEICFSVLVG-LDYLHRQLSIIHTDLK
PENILLLSTIDPAKDPRKSG----TSPLLFPN---K------NKSIF---PLNSSL----
-LKEGKSANGGLSRNQKKKLRRNAKKAAKACV----NSVDDPENDFAPENR---------
--KDTIESQGG-----KSDGNSQGNLG---ENASSK-----------TPDVS--VEVTEV
EKHH--------KT-YRKVS-------RMTR-------QRLLA-----SLD-LKCKLVDF
GNACWTYKQFTSDIQTRQYRCPEVLLGSKYSTSADIWSFACIAFELATGDVLFDPHSGDN
FDRDEDHLALMMELLGMMPRKIALGGRYSRDFFNRHGDLRHIRRLRFWPLNKVLEEKYNF
-PGQDANDFADFLSPLL-DFVPEKRPTAEQALLHPWFNAVP------RLLEPSVP-S-GQ
---------T-EN-R-NEALL-----EKKT-------SD-SS---AVK------------
-----NAE--VAM-------GNIAIE-----GSQSDDARKSIK-----------------
---------------------------
>Gmonat_2 .
-----EENNG--------------------------------------------------
-----------------EEKEE-------------------------------S-----S
QNDE-------DSWSEDEGTEDYRRGGYHAVRIGDAFKNGRYIVQSKLGWGHFSTVWLSW
DTQQNR-YVALKVQKSAQHYTEAAMDEITILKQIADGDVED--KKCVVKLLDHFKHS-GP
NGQHVCMVFEFLGDNLLTLIKYYDYRGMPLHMVKEIC-------------DLKIIHTDLK
PENILLLSPIDPAKDPQKSG----QPLILPNS---K------NKATL---STNSSS----
-SADVKNANGNLTKNQKRKLRRAKKLANESND----ASIHEPEDHVDEKEE---------
------------------------AVS---EHSVSK-----------NVNVDDLGQKEEV
VKVT--------RS-SRRAS-------RATR-------QKLLA-----SLD-LKCKLVDF
GNACWTYKQFTSDIQTRQYRCPEVLLGSKYSTPADIWSFACIAFELATGDVLFDPHSGDS
YDRDEDHLALMMELLGMMPRKIALNGRYSRDFFNRHGDLRHIRRLRFWPLNKVLEEKYEF
-SEKDAADFTEFLVPLL-DFVPEKRPSAAAALVHPWFNAGP------RLLEPSVP-S-SR
QLQAQ----G-SN-G-STLLV-----DKRR-------NS-SSELEAVQ------------
-----NAQ--VAI-------GNIAID----------------------------------
---------------------------
>Esini .
------------------------------------------------------------
------------------------------------------------------------
------------------------------------------------------------
------------------------------------------------------------
------------------------------------------------------------
------------------------------------------------------------
------------------------------------------------------------
------------------------------------------------------------
--------------------------------------------------D-LKCKLVDF
GNACWTYKQFTSDIQTRQYRCPEVLLGSKYSTPADIWSFACIAFELATGDVLFDPHSGEN
YDRDEDHLALMMELLGMMPRKIASGGRYSRD-----------------------------
------------------------------------------------------------
------------------------------------------------------------
------------------------------------------------------------
---------------------------
>Ptrich_2 .
------------------------------------------------------------
------------------MAED-------------------------------RNG-DRS
EESD-------Y-TSEDEGTEDYRRGGYHAVRIGDTFKNGRYVVQSKLGWGHFSTVWLAW
DIQGSR-YVALKVQKSAQHYTEAAMDEIKILKQIAEGDPDD--KKCVVKLLDHFKHS-GP
NGQHVCMVFEYLGDNLLSLIKYSGYRGVPLHMVKEICFHMLVG-LDYLHRQLSIIHTDLK
PENVLLFSMIDPSKDPRKSG----APLILPTN---K------NKIV-----AESSS----
-SKEIKSLNGDLTRNQKKKIRKKAKKAAQSCT----QKEASLENDADPKPS--SPEDSNA
DVKSNEDSFEE-----QSNGSVIKD-------DSAN------------------SDGQKD
ACQA--------KR-SRRGS-------RSTR-------QNLLA-----AAD-LKCKLVDF
GNACWTYKQFTSDIQTRQYRCPEVLLGSKYSTPADLWSFACICFELVTGDVLFDPHSGDN
YDRDEDHLALMMELLGMMPRKIALGGRYSRDFFNRYGDLRHIRRLRFWPLTKVLMEKYDF
-SEQDANDMTDFLVPIL-DFVPEKRPTAAQCLNHPWITAGP------RLLEPSMP-S-VK
---------H-EA-K-NRNTS-----E---------IKE-KAEREAM-------------
-------E--AGV-------GNIVID-----GASKKSKESQPMENPSKVT----------
---------------------------
>Cmich_1 .
------------------------------------------------------------
------------------------------------------------------------
---------------------------------------------------------LAW
DTQHNR-YVALKVQKSAQHYTEAAMDEITILKQIAEGDADD--KKCVVKLLDHFKHT-GP
NGQHVCMVFEYLGDNLLTLIKYYDYRGMPLHMVKEICFHVLVG-LDYLHRQLSIIHTDLK
PENILLVSTIDPEKDPRKSG----TLPLLPNN---K------DKSIF---PLNSAA----
-IKEGKSANGALTRNQKKKLRRKAKRVANDSL----NNADVQENEAEPEMD---------
----NIESQEG-----KPDGKVKEELP---DNSASK-----------SLSNS--EEARED
GTHK--------EA-PRKGS-------RSAR-------RKLLQ-----SLD-LKCKLVDF
GNACWTYKQFTSDIQTRQYRCPEVILGSKYSTPADIWSFACIAFELATGDVLFDPHSGDH
FDRDEDHLALMMELLGMMPRKIALGGRYSRDFFNRHGDLRHIRRLRFWPLNKVIHEKYDF
-NEQDANDMADFLVPLL-DFVPEKRPTAAQALLHPWLSAGP------RLLEPSVP-S-GQ
---------A-QN-Y-DEAIL-----EKKT-------RD-NIAREAVE------------
-----NAE--VAM-------GNIAI-----------------------------------
---------------------------
>Penge_1 .
------E-----------------------------------------------------
-----------------EEAEA-------------------------------H-----T
ESSD-------YTSSEDEGTDDYRRGGYHAVRIGDSFKGGRYFVQSKLGWGHFSTVWLAW
DTQNNR-YVALKVQKSAQHYTEAAMDEIAILKQIAEGDVDD--KKCVVKLLDHFKHT-GP
NGQHVCMVFEFLGDNLLTLIKYYDYRGMPLHMVKEICYYVLVG-LDYLHRQLSIIHTDLK
PENILLLSTIDPAKDPRKSG----ALPLLFTN---K------NKSIF---PINSSL----
-PKEGKSANGGLSRNQKKKLRRNAKKAAKACV----NSVDEPENDPAPENQ---------
--KDTIESQGG-----KSDGKSQNNLA---ENASSK-----------NLDVS--VEATEV
ERHH--------KT-YRKAS-------RMTR-------QRLLA-----SLD-LKCKLVDF
GNACWTYKQFTSDIQTRQYRCPEVLLGSKYSTSADIWSFACIAFELATGDVLFDPHSGDN
FDRDEDHLALMMELLGMMPRKIALGGRYSRDFFNRHGDLRHIRRLRFWPMNKVLEEKYNF
-PQQDAIDFADFLVPLL-DFVPEKRPTAEQALLHPWLNGVP------RLLEPSVP-S-GQ
---------T-EN-C-NAALL-----EKKT-------SD-NSAKEAVK------------
-----NAE--VAM-------GNIAI-----------------------------------
---------------------------
>Pmenzi_2 .
------------------------------------------------------------
--------------------ES-------------------------------H-----S
ESSD-------YTSSEDEGTGDYRRGGYHAVRIGDSFKGGRYFVQAKLGWGHFSTVWLAW
DTQNNT-YVALKVQKSAQHYTEAAMDEIAILKQIAEGDVDD--KKCVVKLLDHFKHT-GP
NGQHVCMVFEFLGDNLLTLIKYYDYRGMPLHRVKEICYHVLVG-LDYLHRQLSIIHTDLK
PENILLLSTIDPAKDPRKSG----ASPVLVTN---K------NKSIF---PINSS-----
-LKDGKSANGGLSRNQKKKLRRNAKKAANACV----NSVDESENESAPENQ---------
--KYAIESQSG-----KLDGNSQNDLA---DIASSK-----------SLDVS--VETVEV
EKHH--------KN-YRKAS-------RTTR-------QRLLA-----SLD-LKCKLVDF
GNACWTYKQFTSDIQTRQYRCPEVLLGSKYSTSADIWSFACIAFELATGDVLFDPHSGDN
FDRDEDHLALMMELLGMMPRKIALGGRYSRDFFNRHGDLRHIRRLRFWPMNKVLEEKYHF
-PEQDAIDFADFLVPLL-DFVPEKRPTAEQALLHPWFNAVP------RLLEPSVP-S-GK
---------T-HN-C-NEAIL-----EKKM-------SD-ISAREAVK------------
-----NAE--VAM-------GNIVI-----------------------------------
---------------------------
>Gmax_3 .
------------------------------------------------------------
------------------MAED------------------------------------RS
EVSD-------Y-SSEDEGTEDYRRGGYHAVRIGDTFKNGSYVVQSKLGWGHFSTVWLAW
DTHKSR-YVALKIQKSAQHYTEAAMDEIKILKQIADGDPDD--KKCVVKLLDHFKHS-GP
NGQHVCMVFEFLGDNLLTLIKYSDYRGVPLPMVKEICFHILVG-LDYLHRELSVIHTDLK
PENVLLLSPIDPSKDPRRSG----IPLILPNT---K------DKTV-----TKNGI----
-TIENKSLNGDLTKNQKKKLRKKAKKAAQGCA----GKENAEEVEEDSKAP-DEQDDCSN
DVKPSVEPGEV-----KPNSPVRKD-------QSTK---------------T--SENKDI
PQGS--------HG-NRRGS-------RSTR-------KKLLE-----AVD-LKCKLVDF
GNACWTYKQFTNDIQTRQYRCPEVLLGSKYSTPADLWSFACICFELASGDVLFDPHSGDN
YDRDEDHLALMMELLGMMPRKIALGGCYSRDFFNRYGDLRHIRRLRFWPLNKVLTEKYDF
-SEQEANNMTDFLLPLL-DFVPEKRPTAAQCLQHPWFSAGP------QTLEPSLT-A-VK
---------H-DA-I-EGEIS-----EKMQ-------RE-KAEQEAV-------------
-------E--VGM-------GNMAID-----GNPKPLKEFQSMK-PSE------------
---------------------------
>Gmax_4 .
------------------------------------------------------------
------------------MAED------------------------------------RS
EASD-------Y-SSEDEGTEDYRRGGYHAVRIGDTFKNGSYVVQSKLGWGHFSTVWLAW
DTHKSR-FVALKIQKSAQHYTEAAMDEIKILKQIADGDPDD--KKCVVKLLDHFKHS-GP
NGQHVCMVFEFLGDNLLTLIKYSDYRGVPLPMVKEICFHILVG-LDYLHRELSVIHTDLK
PENVLLLSPIDPSKDPRKLG----IPLILPNT---K------DKTV-----TKNGA----
-TIANKSLNGDLTKNQKKKLRKKAKKAAQSCA----GRENAEEAEEDSKAS-DEQDDCSN
DVKPSVESGEV-----KPNSPVRKD-------ESTK---------------T--SENKDI
PQGS--------HG-NRRGS-------RSTR-------KKLLA-----AVD-LKCKLVDF
GNACWTYKQFTNDIQTRQYRCPEVLLGSKYSTPADLWSFACICFELASGDVLFDPHSGDN
YDRDEDHLALMMELLGMMPRKIALGGRYSRDFFNRYGDLRHIRRLRFWPLNKVLTEKYDF
-SEQEANNMTDFLLPLL-DFVPEKRPTAAQCLQHPWFSAGP------FTLEPSLT-A-VK
---------QDDA-I-EGEIF-----EKMQ-------RE-KAEQEAV-------------
-------E--VGM-------GNMAID-----GNPKPLKEFQSMK-PSE------------
---------------------------
>Mtrunc_2 .
------------------------------------------------------------
------------------MAED------------------------------------RK
DASD-------Y-SSEDEGTEDYKRGGYHAVQIGDTFKNGCYVVQSKLGWGHFSTVWLAW
DTLKLR-YVALKIQKSAQHYTEAAMDEIKILKQIAEGDLED--KKCVVKLLDHFKHS-GP
NGQHVCMVFEFLGDNLLTLIKYSDYRGIPLPMVKEICYHVLVG-LDYLHRELSIIHTDLK
PENVLLVSPIDPSKDPRKSG----VPLILPTT---K------VKTV-----SKNGT----
-TKPDKSLNGDLTKNQKKKMRKKAKKAAQKES--------PEVAEEDSEAP--EQDDCSN
DVKPNVENGEG-----KPNSPTSKD-------ESAK---------------T--SETKDV
PQGS--------QV-SRRGS-------CSTR-------KKLLA-----AVD-LKCKLVDF
GNACWTYKQFTNDIQTRQYRCPEVLLGSKYSTPADMWSFACICFELATGDVLFDPHSGDN
YDRDEDHLALMMELLGIMPRKIALGGRYSRDFFNRSGDLRHIRRLRFWPITKVLTEKYDF
-SAQDASDMSDFLVPLL-DFVPEKRPTAAQCLTHPWMSAGP------RTLEPSVN-S-IH
---------A-DA-I-NA--------EKPGK-----LRE-KDEQEAV-------------
-------E--VSM-------GNMTID-----GTPKTLKDFQSTK-PSE------------
---------------------------
>Vbini_1 .
------------------------------------------------------------
------------------MAED-------------------------------RNG-DLS
EASD-------Y-TSEDEGTEDYRRGGYHAVRIGDTFKNGRYVVQAKLGWGHFSTVWLAW
DTQKSK-YVALKVQKSAKHYTEAAMDEITILKQIAEGDPDD--KRCVVKLLDHFKHS-GP
NGQHVCMVFEYLGDNLLTLIKYADYRGTPLHMVKEICFHILVG-LDYLHHQLSIIHTDLK
PENVLLLSMIDPSKDPRKSG----ASLILPTS---R------DKIV-----SEPAA----
-SKDTKNMNGDLTKNQKKKIRRKAKRAAQGCM----GKEASDDPELDAKAP--DSEDSNN
DANSNGDSVEE-----QQNSSVIKS-------SSVN---------------T--DDVKDV
RREN--------QG-RRRGS-------RSTR-------QKLLA-----EVD-LKCKLVDF
GNACWTYKQFTNDIQTRQYRCPEVILGSKYSTSADLWSFACICFELVTGDVLFDPHSGDN
YDRDEDHLALMMELLGMMPRKIALGGRYSRDFFNRYGDLRHIRRLRFWPLNKVLTEKYEF
-SEQDANDIADFLVPIL-DFVPEKRPTAAQCLTHPWINAGP------RLREPSIA-S-LP
-----------KA-T-DGGVS-----EK---------RE-RDEREAM-------------
-------E--VGV-------GNIAID-----GPSKSDKEPQSIQ-KLQKQS---------
---------------------------
>Brapa_3 .
------------------------------------------------------------
-----------------MEAEK-----------------------------------WSS
DGGE-------Y-TSEDEGTEDYRRGGYHAVRIGDSFKNGRYVVQSKLGWGHFSTVWLSW
DTLSSR-YVALKVQKSAQHYTEAAMDEITILQQIAEGDADD--TKCVVKLLDHFKHS-GP
NGQHVCMVFEYLGDNLLTLIKYSDYRGLPIRMVKEICYHMLVG-LDYLHKELSIIHTDLK
PENVLLVSRIDPCKDPRKSG----APLVIASG---K------EKTV--------------
------DSNGDFVKNHKKDVR-KVKRSVDG------------------------------
----------------KSSAAAEED-------CPST--------------------SNGG
EEGK--------QG-GKKGS-------RSSR-------RHLVE-----SAD-LKCKLVDF
GNACWTYKQFTSDIQTRQYRCPEVILGSKYSTSADLWSFACICFELATGDVLFDPHSGDN
YDRDEDHLALMMELLGMMPRKIALGGRYSRDLFNRHGDLRHIRRLRFWPMNKVLTEKYEF
-SEQDANDLSDFLVSIL-DFVPEKRPTAAQCLLHPWINSVP------RSLEPSLL-T-QD
---------Q-EP-E-EKLDT-----ERKN-------RE-KEEQEAV-------------
-------L--VKM-------GNVAIS-----SPKSKPGMSKSSS-LKQAI----------
---------------------------
>At_SRPK4 .
------------------------------------------------------------
-----------------MEAEK-----------------------------------WNS
DGGE-------Y-TSEDEGTEDYRRGGYHAVRIGDSFKTGRYVVQSKLGWGHFSTVWLSW
DTQSSR-YVALKVQKSAQHYTEAAMDEITILQQIAEGDTDD--TKCVVKLLDHFKHS-GP
NGQHVCMVFEYLGDNLLTLIKYSDYRGLPIPMVKEICYHMLVG-LDYLHKQLSIIHTDLK
PENVLLPSTIDPSKDPRKSG----APLVLPTD---K------DNTV-----VDS------
--------NGDFVKNQKTGSHRKAKLSAQGHA----ENKGNTESDKVRGVG---------
-SPVNGKQCAA-------EKSVEEDCP-----STSD---------------A--IELDGS
EKGK--------QG-GKKGS-------RSSR-------RHLVA-----SAD-LKCKLVDF
GNACWTYKQFTSDIQTRQYRCPEVILGSKYSTSADLWSFACICFELVTGDVLFDPHSGDN
YDRDEDHLALMMELLGMMPRKIALGGRYSRDFFNRHGDLRHIRRLRFWPMNKVLTEKYEF
-SEQDANDLSDFLVSIL-DFVPEKRPTAAQCLLHPWINSGP------RSIKPSLK-D-EN
--------------S-DKLDT-----EKNK-------RE-NEEQEAV-------------
-------E--VKM-------GNVVIS-----SLDSKPGMSQSSS-TLKLAI---------
---------------------------
>Ptrich_3 .
------------------------------------------------------------
------------------MAED-------------------------------RNG-DRS
EESD-------Y-TSEDEGTEDYRRGGYHAVRIGDTFKNGRYVVQSKLGWGHFSTVWLAW
DTQGSR-YVALKVQKSAQHYTEAAMDEIKILEQIAEGDPDD--KKCVVKLLDHFKHS-GP
NGQHVCMVFEYLGDNLLTLIKYSDYRGVPLHMAKEICFHILVG-LDYLHRQLSIIHTDLK
PENVLLLSMIDTSKDHRKSG----APLILPTS---K------NKIV-----AESSS----
-SKEIKSLNGDLTRNQKKKIRKKAKKAAQSCA----QKEASSENDADPKPT--SPEDSNV
DAKSNEDSVDE-----QSNGSVIKD-------DSAN---------------T--DGQKDA
C-QA--------KR-SRRGS-------RSTR-------QKLLA-----AAD-LKCKLVDF
GNACWTYKQFTSDVQTRQYRCPEVLLGSKYSTPVDLWSFACICFELATGDVLFDPHSGDN
YDRDEDHLALMMELLGVMPRKVALGGRNSRDFFNRYGDLRHIRRLRFWPLTKVLMEKYDF
-SEQDANDLNNFLVPLL-DFVPEKRPTAAQCLNHPWIAAGP------RLLEPSMP-S-FK
---------H-ET-K-DGNIS-----E----------TE-KDEREAM-------------
-------E--AGI-------GNIVID-----GASKKSKKLPYGK-SFEIHMI--------
---------------------------
>Zmays_1 .
------------------------------------------------------------
------------------MSEA------EASRRRMEDEEGAA----------EAED-EEV
ESSD-------Y-TSEDEGTEDYRRGGYHAVRVGDSFKQGAYVVQYKLGWGHFSTVWLAW
DTVHSR-YVALKVQKSAQHYTEAAMDEVKILKQIADGDPDD--SKCVVKLLDHFKHS-GP
NGNHVCMVFEFLGDNLLTLIKYTDYRGIPLPMVKEICRHVLIG-LDYLHRTLSIIHTDLK
PENILLVSTIDPTKDPRKSG----VPLVPPSM---R------TD--------EPPP----
-KVPAQSGNGGLTKNQKKKIRKKAKRAVAATS----EGSSAV------------------
-ASADTDGSDD-----RGDLGTTNE-------GSPR--------------------QDGA
KKRV--------TR-DRRGS-------KGAK-------KMMAM-----KAD-LKCKLVDF
GNACWTYKQFTNDIQTRQYRCPEVILGSKYSTSADMWSFACICFELATGDVLFDPHSGDN
FDRDEDHLALMMELLGMMPRKIALGGRYSRDFFNRYGDLRHIRRLRFWPLNKVLMEKYEF
-TEINANGMADFLVPIL-DFVPEKRPTAAQLLQHPWLDVGP------LRQQPKTR-P-ES
---------A-RS-P-GDGVS-----EKQK-------KE-KEEREAM-------------
-------A--VEL-------GNIAID-----GASSRMANDPQSS-TNKTTAT--SSKK--
---------------------------
>Sbicol_1 .
------------------------------------------------------------
------------------MAEA------EASRRRMEGEEGAA--------AEEAED-EEV
ESSD-------Y-TSEDEGTEDYRRGGYHSVRVGDSFKQGTYVVQSKLGWGHFSTVWLAW
DTAHSR-YVALKVQKSAQHYTEAAMDEIKILKQIADGDPDD--SKCVVKLLDHFKHS-GP
NGNHVCMVFEFLGDNLLTLIKYTDYRGIPLPMVKEICRHVLIG-LDYLHRTLSIIHTDLK
PENILLVSTIDPSKDPRKSG----LPLVLPSA---R------TD--------EPPP----
-KVPAQSGNGGLTKNQKKKIRKKAKRAAAATS----EGSSAV------------------
-ASADTDGSDD-----RGDLGTTNE-------GSPI--------------------QDGA
KKRA--------TR-DRRGS-------KGAK-------KKMAM-----EAD-LKCKLVDF
GNACWTYKQFTSDIQTRQYRCPEVILGSKYSTSADLWSFACICFELATGDVLFDPHSGDN
FDRDEDHLALMMELLGMMPRKIALGGRYSRDFFNRYGDLRHIRRLRFWPLNKVLMEKYEF
-TEVNAIGMADFLVPIL-DFVPEKRPTAAQLLQHPWLDVGP------LRQQPKTL-P-DS
---------A-QS-S-VDGVS-----EKQK-------KE-NEERDAM-------------
-------A--LEL-------GNIAID-----GASSRMANDPQAS-TNKTTAI--PSKK--
---------------------------
>Vplant_3 .
------------------------------------------------------------
------------------------------------------------------------
------------------------------------------------------------
------------------HYTEAAMDEIKILKQIADGDPDD--TRCVVKLLDHFKHS-GP
NGHHVCMVFEFLGDNLLTLIKYTDYRGIPLQMVKEICRYVLIG-LDYLHQKLSIIHTDLK
PENILLVSTIDPTKDPRLSD----VP----------------------------------
------------------------------------------------------------
------------------------------------------------------------
------------------------------------------------------------
------------------------------------------------------------
------------------------------------------------------------
------------------------------------------------------------
------------------------------------------------------------
------------------------------------------------------------
---------------------------
>Zmays_2 .
------------------------------------------------------------
------------------MAEAAAAEEGAASRRRMQDEEGAA--------AEEAE--DDV
ESSD-------Y-MSEDEGTEDYRRGGYHAVRVGDSFKQGTYVVQSKLGWGHFSTVWLAW
DEAHSR-YVALKVQKSAQHYTEAAMDEIKILKEIADGDPDD--SKCVVKLLDHFKHS-GP
NGNHVCMVFEFLGDNLLTLIKYTDYRGIPLSMVKEICRHVLIG-LDYLHRTLSIIHTDLK
PENILLVSTIDPLKDPRRSG----VPLLLPSE---S------TD--------EPPP----
-KVPAQSGNGGLTKNQKKKIRRKAKRAAAATS----DGTSAV------------------
-ASADTDGSDD-----QGDMGTTNE-------GS-----------------------SGT
MKRA--------TR-DRRGS-------KGAK--------KMAM-----EAD-LKCKLVDF
GNACWTYKQFTNDIQTRQYRCPEVILGSKYSTSADMWSFACICFELTTGDVLFDPHSGDN
FDRDEDHLALMMELLGMMPRKIALGGRYSRDFFNRYGDLRHIRRLRFWPLNKVLMEKYEF
-TEINAHGMADFLVPIL-DFVPEKRPTAAQLLQHPWLDVGP------LRQQPKTL-P-DS
---------A-QN-S-DDGVS-----EKQK-------KE-SEEREAM-------------
-------A--LEL-------GNIAID-----GAGGK------------------------
---------------------------
>Osativ_1 .
------------------------------------------------------------
------------------MAEA------RATRRRAEEAE--------------DDG-DGG
GSSD-------Y-TSEDEGTEDYRRGGYHAVRVGDSFKQGAYVVQSKLGWGHFSTVWLAW
DTGHSR-YVALKVQKSAQHYTEAAMDEIKILKQIADGDPDD--SRCVVKLLDHFKHS-GP
NGNHVCMVFEFLGDNLLTLIKYTDYHGIPLPMVKEICRHVLIG-LDYLHRTLSIIHTDLK
PENILLESTIDPSKDPRKSG----VPLVAPSA---R------TD--------DPPP----
-KAHAPSVNGGLTRNQKKKIRRKAKRAAAATS----EGSGTV------------------
-ASGETDGSDD-----RGNLSTANE-------GSPN--------------------QDGD
KKEG--------EG-SRRGS-------KGTR-------KKMAL-----EAD-LKCKLVDF
GNACWTYKQFTSDIQTRQYRCPEVILGSKYSTSADLWSFACICFELATGDVLFDPHSGDS
YDRDEDHLALMMELLGMMPRKIALGGRYSREFFNRYGDLRHIRRLRFWPLNKVLVEKYEF
-SDIDANGMAEFLVPIL-DFVPEKRPSAAQLLQHPWLDVGP------LRRQPKRP-S-DL
---------T-QNSS-DDGVS-----EKQR-------IE-NEERDAM-------------
-------A--VNL-------GNIAID-----GASSKTTEDPQAS-TMQNKTNATPAK---
---------------------------
>Pstrat_5 .
------------------------------------------------------------
------------------EDDD-------------------------------RSAGGES
SGDD-------Y-TSEDEGTEGYRRGGYHAVRIGDTFKQGAYVVQAKLGWGHFSTVWLAW
DTVHLR-YVALKVQKSAQHYTEAAMDEITILKQIADGDPED--SKCVVKLLDHFKHS-GP
NGHHVCMVFEFLGDNLLTLIKYTDYRGLPLPMVKEICRHVLVG-LDYLHGQLSIIHTDLK
PENILLLSTLDPSRDPRRSG----SPLVLPTQ---P------ESSKTTTSVSLSAS----
-STAAAIANGELTRNQKKKIRRKAKRA---------------------------------
------------------------------------------------------------
------------------------------------------------------------
------------------------------------------------------------
------------------------------------------------------------
------------------------------------------------------------
------------------------------------------------------------
------------------------------------------------------------
---------------------------
>Gmax_1 .
------------------------------------------------------------
------------------MGDK-------------------------------HQQ-HQE
DSSD-------F-TSEDEGTEDYRRGGYHAVRIGDTFNAGRYVVQSKLGWGHFSTVWLAW
DTKHSR-YVALKVQKSAQHYTEAAMDEIKILQQIAEGDPDD--KKCVVKLLDHFKHS-GP
NGQHVCMVFEYLGDNLLTLIKYSDYRGLPIAMVKEICFHILVG-LDYLHKQLSIIHTDLK
PENILLLSTIDPSKDPRKSG----AQLILPDS---K------DKMA-----LESAG----
-VKDMKTLNGDLIKNHKKKIKRKAKQAAHGCV----EKEASEGVEGNAETS--GAVELS-
---PNASSARE-----QASSSAGTS-------RLSD--------------------ADAT
KLKE--------QG-NKRGS-------RSMR-------QKLLA-----LVD-LKCKLVDF
GNACWTYKQFTNDIQTRQYRCPEVILGSKYSTSADLWSFACICFELATGDVLFDPHSGEN
FDRDEDHLALMMELLGMMPRKIALGGRYSRDFFNRYGDLRHIRRLRFWPLNKVLVEKYDF
-SEKDANDMTDFLVPIL-DFVPEKRPTAGQCLLHPWMNVGP------RLLQPSMP-S-NH
---------N-PA-A-ETSAS-----DQKK-------RD-KDEREAM-------------
-------E--AGI-------GNIVIN-----SDSKPLMHSPSKK-VFQGSSLK-------
---------------------------
>Gmax_2 .
------------------------------------------------------------
------------------MGDK-------------------------------HQQHHQD
DSSD-------F-TSEDEGTEDYRRGGYHAVRIGDAFSAGRYVVQSKLGWGHFSTVWLAW
DTKHSR-YVALKVQKSAQHYTEAAMDEITILQQIAEGDPDD--KKCVVKLLDHFKHS-GP
NGQHVCMVFEYLGDNLLTLIKYSDYRGLPIAMVKEICFHILAG-LDYLHQQLSIIHTDLK
PENILLLSTIDPSKDPRKSG----APLILPNS---K------DKMA-----MESAG----
-MKDTKMLNGDLVKNHKKKIKRKAKQAAHGCV----EKEASEGVEGNAETS--GAVESS-
---PNASSARE-----QTSSSAGTS-------QLSD--------------------ADGT
KLKE--------QG-NKRGS-------RSMR-------QKLLA-----SVD-LKCKLVDF
GNACWTYKQFTNDIQTRQYRCPEVILGSKYSTSADLWSFACICFELATGDVLFDPHSGDN
FDRDEDHLALMMELLGMMPRKIALGGRYSRDFFNRYGDLRHIRRLRFWPLNKVLLEKYDL
-SEKDANDMTDFLVPIL-DFVPEKRPTAGQCLLHPWMNAGP------RLLEPSVP-S-NH
---------N-PA-A-ETSVS-----DQKR-------KD-KDEREAM-------------
-------E--TGM-------GNIVIN-----SDFKPLMHSPSKK-VFQGRSQK-------
---------------------------
>Mtrunc_1 .
------------------------------------------------------------
------------------MGGG-------------------------------HDD-TTT
ESSD-------F-TSEDEGTEDYRRGGYHAVRIGDTFSSGRYVVQSKLGWGHFSTVWLAW
DSHHSR-YVALKVQKSAQHYTEAALDEITILQQIAEGDTDD--KKCVVKLLDHFKHS-GP
NGQHVCMVFEYLGDNLLTLIKYSDYRGMPINMVKEICFHILVG-LDYLHKQLSIIHTDLK
PENILLLSTIDPSKDPRKSG----APLILPNS---K------DKTM-----LESTA----
-ARDTKTSNGDFIKNHKKNIKRKAKQAAHGCA----EKEASEGVDGNHETS--GAVESS-
---PNASSARE-----QASSSAGTS-------RLSD--------------------ADGM
KLKE--------QG-NRRGS-------RTVR-------QKLLA-----SAD-VKCKLVDF
GNACWTYKQFTNDIQTRQYRCPEVILGSKYSTSADLWSFACICFELATGDVLFDPHSGDN
FDRDEDHLALMMELLGMMPRKIALGGRYSRDFFNRYGDLRHIRRLRFWPLNKVLMEKYDF
-SEKDASDMSDFLVSIL-DFVPEKRPTAGQCLLHPWMNAGP------RLLEPSVP-S-SN
---------H-NPGA-ETANS-----DQKN-------KD-KDEREAM-------------
-------E--AGI-------GNIAIN-----SDSKPLMHSPSKK-VFQGSRK--------
---------------------------
>Ptrich_1 .
------------------------------------------------------------
------------------MDEQ----------RRQQQQQVKV---------EEEDRSSSS
DSGD-------Y-TSEDEGTEDYRRGGYHAVRIGDSFKNGRYVVQSKLGWGHFSTVWLAW
DTQISR-YVALKVQKSAQHYTEAAMDEITILQQIADGDPDD--KKCVVKLLDHFKHS-GP
NGQHVCMVFEYLGDNLLTFIKYSDYRGLPIHKVKEICFNVLVG-LDYLHRQLSIIHTDLK
PENILLLTMIDPSKDPRKSG----APLILPNS---K------DKSA-----LESGI----
-----ARLNGDLSRNQKKKIRRKAKRAAQGCV----EKEA----DADPETS--ALEELSA
NAKLNEGSTEE-----QPTSSENAN-------RLSD---------------V--DRTRGT
GLGN--------QG-TKRGS-------RSNR-------QNLLA-----SVD-LKCKLVDF
GNACWTYKQFTNDIQTRQYRCPEVILGSKYSTSADMWSFACICFELATGDVLFDPHSGDN
FDRDEDHLALMMELLGMMPRKIALGGRYSRDFFNRYGDLRHIRRLRFWPLNKVLMEKYEF
-SEKDANEMTEFLIPIL-DFVPEKRPTAAQCLLHPWINAGP------NVLEQSGQ-N-QA
--------------L-ESLNS-----EKKK-------RE-KDEREAM-------------
-------E--IGL-------GNIAIN-----VESKGVKDPTSSN-VKLSQATT-SSSSR-
---------------------------
>Vbini_2 .
------------------------------------------------------------
------------------MGDK-------------------------------QEE-DRS
ESSD-------Y-TSEDEGTEDYRRGGYHAVRIGDTFKNGRYIVQTKLGWGHFSTVWLAW
DTLNSR-YVALKVQKSAQHYTEAAMDEITILQQIAEGDPDD--KKCVVKLLDHFKHS-GP
NGQHVCMVFEYLGDNLLTLIKYTDYHGLPLHMVKEICFHVLEG-LDYLHGQLSIIHTDLK
PENILLLSMIDPSKDPRKSG----ATLILPSN---K------DKNV-----FESGV----
-GKDIKTSNGDLTKNQKKKIRRKAKQAAKGCV----EKDAAVEAEPDPETS--GALESSP
NVKLDLASVED-----QPNSSGNGD-------RLLD---------------A--DGKKGP
GQGN--------QG-HRRGS-------HSMR-------QKLLA-----SVD-LKCKLVDF
GNACWTYKQFTNDIQTRQYRCPEVILGSKYSTSADLWSFACICFELATGDVLFDPHSGDN
FDRDEDHLALMMELLGMMPRKIALGGQYSREFFNRYGDLRHIRRLRFWPMNKVLVEKYEF
-SEKDANDMADFLVPIL-DFVPEKRPTAAQCLLHPWISAGP------LLLEPSMP-S-VK
---------I-QA-G-ESVIC-----EKKK-------RE-KDEREAM-------------
-------E--IGM-------GNIAIS-----ADSKPVEDPQSSS-KPSSKAST-SAPR--
---------------------------
>Slyco_1 .
------------------------------------------------------------
------------------MAEE-----------------------------EERNGGERS
ETSD-------Y-TSEDEGTEDYRRGGYHAVRIGDTFKQGRYVVQSKLGWGHFSTVWLAW
DTQKSR-FVALKVQKSAQHYTEAAMDEITILKQIAEGDPDD--KKCVVKLLDHFKHS-GP
NGQHVCMVFEYLGDNLLTLIKYSDYRGLSIHKVKEICFHILVG-LDYLHRELSIIHTDLK
PENILLLSMIDQSKDPTKSD----APLILPSS---K------SKFL-----SESGA----
-SKEVKVYNGDLTKNQKKKIRKKAKRAAQRCM----DKEASEETEQDNEAS--SPEKSNS
DEKPNKDSSEG-----KTNAKASEN-------GSTT------------------DGTRDG
QQRT--------QR-SKRGS-------RSMR-------QKLLT-----DVD-LRCKLVDF
GNACWTYKQFTSDIQTRQYRCPEVILGSKYSTSADLWSFACICFELATGDVLFDPHSGDN
YDRDEDHLALMMELLGMMPRKIALGGRYSRELFNRSGDLRHIRRLRFWPMNKVLREKYEF
-SEQDAHELADFLVPIL-DFVPEKRPTAAQCLNHPWIAERL------RDLSPSKT-N-ST
---------F-QA-T-ENGVS-----EKK--------RE-KDEREAM-------------
-------E--AGV-------GNIVID-----GTAKLVKVSQSVN-LAKES----------
---------------------------
>Nsylves_2 .
------------------------------------------------------------
------------------------------------------------------------
------------------------------------------------------------
--------VALKVQKSAQHYTEAAMDEITILKQIAEGDPDD--KKCVVKLLDHFKHS-GP
NGQHVCMVFEYLGDNLLTLIKYSDYRGLAINKVKEICFHVLVG-LDYLHRQLSIIHTDLK
PENILLLSMIDQSKDPTKSG----APLVLPSS---K------SKIL-----SESGA----
-SKEVKSSNSDLTKNQKKKIRKKAKRAAQRCT----GKEASEETEQDNEAS--SPEKPNP
DEKPDKDSVEG-----KTNTKASED-------GSVT------------------DRARDE
QQRT--------QR-PKRGS-------RSVR-------QKLLA-----DVD-LKCKLVDF
GNACWTYKQFTSDIQTRQYRCPEVILGSKYSTSADLWSLACICFELATGDVLFDPHSGDN
YDRDEDHLALMMELLGMMPRKIALGGRYSREFFNRYGDLRHIRRLRFWPISKVLREKYEF
-SEQDASDMADFLVPIL-DFVPEKRPTAAQCLSHPWITGGP------RSLAPSKT-D-ST
---------S-EA-T-ENGGS-----EKK--------RE-RDEREAM-------------
-------E--VGV-------GNIVID-----GTAKPVNVSQSP---AKL-----------
---------------------------
>Zoffic_1 .
------------------------------------------------------------
------------------------------------------------------------
------------------------------------------------------------
------------------------------------------------------------
------------------------------------------------------------
------------------------------------------------------------
------------------------------------------------------------
------------------------------------------------------------
------------------------------------------------------------
------------------------VLGSKYSSSADLWSFACICFELATGDVLFDPHSGDN
FDRDEDHLALMMELLGMMPRKIALGGRYSRDFFNRYGDLRHIRRLRFWTLNKVLLEKYDF
-SEQDANDMADFLVPIL-DFVPEKRPTAGQLLSHRWIS------------EPSLL-Q-GD
---------QVQPPT-AAAPS-----EKQR-------KE-RDEMAA--------------
------------------------------------------------------------
---------------------------
>Zoffic_5 .
------------------------------------------------------------
------------------------------------------------------------
------------------------------------------------------------
------------------------------------------------------------
-------------------------------------------------RDLSIIHTDLK
PENILLMSSLDPAKDPHRSG----TQLILPTV---R------S---------EEPS----
-PMPPALSNGDLTRNQKKKIRRKVKRAAASTS----GSLTA-EAGSSNGLE--D------
----------------KGDSRVATD-------------------------GG--DG-ETH
NRAS--------QG-RRRGN-------KATR-------KRLAM-----EAD-LRCKIVDF
GNACWTYKQFTSDIQTRQYRCPEVVLGSKYSSSADLWSFACICFELATGDVLFDPHSGDN
FDRDEDHLALMMELLGMMPRKIALGGRYSRDFFNRHGDLRHIRRLRFWPLNKVLSEKYEF
-SERDANDMADFLVPIL-DFVPEKRPTAGQLLSHRWIS------------EPSLL-Q-GD
---------QVQPPT-AAAPS-----EKQR-------KE-RDEMAA--------------
------------------------------------------------------------
---------------------------
>Zoffic_2 .
------------------------------------------------------------
------------------------------------------------------------
------------------------------------------------------------
------------------------------------------------------------
-------------------------------------------------RDLSIIHTDLK
PENILLMSSLDPAKYPSRLG----APLILPSV---R------S---------EEPP----
-PTSPSLSNGDLTRNQKKKLRRKAKRAAAATS----GSSTA-MAGERGDFE--D------
----------------KGDSTAASD-------------------------GG--GGAEAS
NRAS--------QG-CRRGN-------KTTR-------KRLAM-----EAD-LRCKIVDF
GNACWTYKQFTSDIQTRQYRCPEVVLGSKYSSSADLWSFACICFELATGDVLFDPHSGDN
FDRDED-LALMMELLGMMPRKIALGGRYSRDFFNRHGDLRHIRRLRFWPLNKVLSEKYEF
-SERDANDMADFLVPIL-DFVPEKRPTAGQLLSHRWIS------------EPSLL-Q-GD
---------QVQPPT-AAAPS-----EKQR-------KE-RDEMAA--------------
------------------------------------------------------------
---------------------------
>Zoffic_7 .
------------------------------------------------------------
------------------------------------------------------------
------------------------------------------------------------
------------------------------------------------------------
------------------------------------------------------------
------------------------------------------------------------
------------------------------------------------------------
------------------------------------------------------------
------------------------------------------------------------
------------------------VLGSKYSSSADLWSFACICFELATGDVLFDPHSGDN
FDRDEDHLALMMELLGMMPRKIALGGRYSRDFFNRYGDLRHIRRLRFWTLNKVLLEKYDF
-SEQDANDMADFLVPIL-DFVPEKRPTAAQLLSHPWIDVGP------WIRELSLP-Q-LD
---------QGHP-S-ADVPS-----EKQR-------ID-KDEGDAM-------------
-------A--IGL-------GNIAID-----GSSKSIKDPQ-------------------
---------------------------
>Pstrat_2 .
------------------------------------------------------------
------------------------------------------------------------
------------------------------------------------------------
------------------------------------------------------------
------------------------------------------------------------
------------------------------------------------------------
------------------------------------------------------------
------------------------------------------------------------
-LGG--------QG-QRRCS-------RGTR-------RKLLS-----EAD-LRCKLVDF
GNACWTYKQFTSDIQTRQYRCPEVLLGSKYSTSADMWSFACICFELATGDVLFDPHSGDN
FDRDEDHLALMMELLGMMPRKVALGGRYSRDFFNRYGELRHIRRLRFWPLNKVFLEKYDF
-SEQDANEMANFLVPIL-DFVPEKRPTAAQLLHHSWLDVGL------LQLEPSRH-A-TH
---------V-SV------GA-----SCRR-------NE-EDDREAM-------------
-------A--VEL-------GNIVID-----GPPKIAKDAHLNS-K--------------
---------------------------
>Brapa_1 .
------------------------------------------------------------
------------------MADE-------------------------------RDGGRMS
DASD-------Y-SSEDEGTEDYRRGGYHAVRVGDTFKNGSYVIQSKLGWGHFSTVWLAW
DTLKSR-YVALKIQKSAQHYTEAAMDEIKILKQIAEGDAED--KKCVVKLLDHFKHA-GP
NGQHVCMVFEYLGDNLLSVIKYSDYRGVPLNMVKELCFHILVG-LDYLHRELSIIHTDIK
PENILLCSTINPEADARRTG----APLVLPTA---K------DKAV-----AE------K
EKPKSYTYSADMTKNQKKKIRKKANKK---VV----EEEGSEESER----------VSNS
EAKPNGNLTVE-----GSEGSSER---------------------------A--KEAENV
GEKS--------RG-NRRGS-------RATR-------QKLLA-----DVD-RKCKLVDF
GNACWTYKQFTSDIQTRQYRCPEVILGSKYSTSADMWSFACICFELATGDVLFDPHSGEN
YERDEDHLALMMELLGVMPRKIALGGRYSRDYFNRQGELRHIRRLRFWPLSKVLMEKYEF
-SEEDAVAMQDFITPIL-EFAPEKRPTAAQCLTHPWLNPVP------RSLKSLPS-P-QK
---------P-K--E-EDSTD-----ENKA-------KE-KDEREAM-------------
-------E--VGV-------GNIAID-----GSEEKVSARAGRQ-SARDLRT--------
---------------------------
>Brapa_2 .
------------------------------------------------------------
------------------MADE-------------------------------KNGGRLS
DASD-------Y-SSEDEGTEDYRRGGYHAVRVGDTFKNGSYVIQSKLGWGHFSTVWLSW
DTLNSR-YVALKIQKSAQHYTEAAMDEIKILKQIAEGDADD--TKCVVKLLDHFKHA-GP
NGQHVCMVFEYLGDNLLSVIKYSDYRGVPLSMVKELCFHILVG-LDYLHRKLSIIHTDIK
PENILLCSTINPEADARRSG----APLVLPND---K------DKTV-----TVE-----K
EEPKSYAYGADMTKNQKKKIRKKAKKVVEGCG----GEEGSEENERSS------------
----NGNSTAE---------SSER---------------------------A--KD----
SQKS--------GS-NRRGS-------RSTR-------RKLLA-----DVD-RKCKLVDF
GNACWTYKQFTSDIQTRQYRSPEVILGSKYSTSADMWSFACICFELATGDVLFDPHSGEN
FERDEDHLALMMELLGMMPRKIALGGRYSRDYFNRQGELRHIRRLRFWPLSKVLMEKYEF
-SEEDAVAMQDFITPIL-EFAPEKRPTAAQCLTHPWMNPVP------RSLKASSS-P-QR
---------L-K----EEARD-----EDRT-------KE-KDEREAM-------------
-------E--VGV-------GNIAID-----GSELKTSGREGRQ-SARDHRT--------
---------------------------
>At_SRPK3 .
------------------------------------------------------------
------------------MADE-------------------------------KNGGRLS
DASD-------Y-SSEDEGTEDYRRGGYHTVRVGDTFKNGSYVIQSKLGWGHFSTVWLAW
DTLNSR-YVALKIQKSAQHYTEAAMDEIKILKQIAEGDAED--KKCVVKLLDHFKHA-GP
NGQHVCMVFEYLGDNLLSVIKYSDYRGVPLHMVKEICFHILVG-LDYLHRELSIIHTDIK
PENILLCSTIDPEADARKSG----IPLVLPTV---K------DKAV-----PERPVE--K
EKPKSYTYSADLTKNQKKKIRKKAKKV-----------EGSEENERD---------SSNS
EARPNGNATVE-----RLEESSER---------------------------V--KDAENV
SQKS--------RG-NRRGS-------QSTR-------QKLLA-----DVD-RKCKLVDF
GNACWTYKQFTSDIQTRQYRCPEVVLGSKYSTSADMWSFACICFELATGDVLFDPHSGEN
FERDEDHLALMMELLGMMPRKIALGGRHSRDFFNRQGELRHIRRLRFWPLSKVLTDKYDF
-SEEDAIAMQDFITPIL-QFVPEKRPTAAQCLTHPWLNPVP------KSLKPSSS-P-QN
---------P-KEEE-EEASD-----EDKD-------KE-KVEREAM-------------
-------E--AGV-------GNIAID-----GSERKTSAREGRQ-SARDLRT--------
---------------------------
>At_SRPK5 .
------------------------------------------------------------
------------------MAED-------------------------------KNNGRVN
DESE-------Y-SSEDEGTEDYKKGGYHTVRVGDTFKNGAYVIQSKLGWGHFSTVWLAW
DTQESR-YVALKVQKSAQHYTEAAMDEIKILKQIAEGDSGD--KKCVVKLLDHFKHT-GP
NGKHVCMVFEYLGDNLLSVIKYSDYRGVPLHMVKELCFHILVG-LDYLHRELSIIHTDLK
PENVLLLSTIDPSRDVRRSG----VPLVLPIT---K------DKIV-----SESAV---K
PETKSYTYNGDLTKNQKKKIRKKAKKVAQDFG----GEEALEESERDSNSE---------
-ARINGNSTVE-----RSEGSSTRLM------EGEE------------------AREKAN
KKNG--------RG-SRRGS-------RSTR-------QKLLS-----DIE-CKCKLVDF
GNACWTYKQFTSDIQTRQYRCPEVVLGSKYSTSADMWSFACICFELATGDVLFDPHSGEN
YDRDEDHLALMMELLGMMPRKIALGGRYSRDFFNRQGELRHIRRLRFWPISKVLKEKYDF
-SEQDAKDMSDFLVTIL-EFVPEKRPTAAQCLKHPWFNPGP------RLLEPSLK-P-QQ
---------P-KGEE-EGAAN-----ENIE-------KE-KDEREAM-------------
-------E--AGV-------GNIAID-----VSEPK------------------------
---------------------------
>Pradia_1 .
------------------------------------------------------------
------------------------------------------------------------
--------------SEDEGTDDYRKGGYHAVRLGDSFKNGRYVVQRKLGWGHFSTVWLAW
DLEEAR-FVALKVQKSAQHYGEAAMDEINILKEIAEGDPED--RKGVVKLLDHFKHV-GP
NGQHVCMVFEYLGDSLLSLIKYTRYRGLPLDIVRELCTPILVG-LDYLHRELSIIHTDLK
PENILLYSNIDPSKDPKNSK----EPPLLSPI---I------DKPN-----LLLRS----
-SSTKDTVNGAISRTQKNKLKRKAKRAANNCV----SSVIAREKELDSANT---------
----DHGSISS-----GQTSVLNTE--------------------------I--ILAGDS
AAQH--------EA-DKKAR-------YSAK-------IQSLK-----SID-LRCKIVDL
GNACWIHKQFTPDIQTRQYRSPEVILGSKYSTPVDMWSFACIIFELATGDMLFDPQSAEG
YDRDEDHLALMMELLGKIPRKIALGGSYSRELFDRHGDLKHIRRLRYWPLDRILVEKYKF
-SEKDADELAKFLCPLM-DFAPEKRPTAAQCLLHPWL-----------------------
------------------------------------------------------------
------------------------------------------------------------
---------------------------
>Penge_2 .
------------------------------------------------------------
------------------------------------------------------------
--------------SEDEGTDDYRKGGYHAVRLGDSFKNGRYVVQRKLGWGHFSTVWLAW
DLQEAR-YVALKVQKSAQHYGEAAMDEINILKEIAEGDPED--RKGVVKLLDHFKHV-GP
NGQHVSMVFEYLGDSLLSLIKYTRYRGLPLDIVRELCVPILVG-LDYLHRELSIIHTDLK
PENILLFSSIDPSKDPRKSE----EPPLLSPV---I------DKPN-----LLLSS----
-SSRKDTVNGAISRTQKIKLKRKAKRAANNCV----SSVIAREKELDSANA---------
----DQGNVNS-----GQTGVTNTE--------------------------I--ILAGES
AAQH--------EA-EKKAR-------HSAK-------IQGLK-----SMD-LRCKIVDL
GNACWIHKQFTPDIQTRQYRSPEVILGSKYSTPVDMWSFACIVFELATGDMLFDPQSAEG
YDRDEDHLALMMELLGKIPRKIALGGTYSRDLFDRHGDLKHIRRLRYWPLDRILVEKYKF
-SEKDADELAKFLCPLM-DFAPEKRPTAGQCLLHPWL-----------------------
------------------------------------------------------------
------------------------------------------------------------
---------------------------
>Pmenzi_1 .
------------------------------------------------------------
------------------------------------------------------------
--------------SEDEGTDDYRKGGYHAVRLGDSFKNGRYVVQRKLGWGHFSTVWLAW
DLQESR-YVALKVQKSAQHYAEAAMDEINILKEIAEGDPED--RKGVVKLLDHFKHV-GP
NGQHVCMVFEYLGDSLLSLIKYTRYRGLPLDIVRELCIPILVG-LEYLHRELSIIHTDLK
PENILLYSSIDPSKDPRKSG----EPPLLSPV---I------DKPN-----LLLRS----
-SSRKDTVNGAISRTQKNKLKRKAKRAANNCV----SSVIAREKELDSANA---------
----DQGNVNI-----GQTGVTKTE--------------------------I--ILAGDS
AAQH--------EA-EKKAR-------YSAK-------IQSLK-----SMD-LRCKIVDL
GNACWIHKQFTADIQTRQYRSPEVILGSKYSTPVDMWSFGCIIFELATGDMLFDPQSAEG
YDRDEDHLALMMELLGKIPRKIALGGSYSRDLFDRHGDLKHIRRLRYWPLDRILVEKYKF
-NEKDADELAKFLCPLM-DFAPEKRPTAGQCLLHPWL-----------------------
------------------------------------------------------------
------------------------------------------------------------
---------------------------
>Gbilon_1 .
------------------------------------------------------------
------------------------------------------------------------
--------------------------------------NGRYIVQRKLGWGHFSTVWLAW
DVQQTR-YVALKVQKSAQHYAEAAMDEINILKQIAEGDPDD--TKGVVKLLDHFKHI-GP
NGQHVSMVFEYLGDSLLSLIKYTHYRGIPLHIVRQICIHILVG-LDYLHRELSIIHTDLK
PENILLYSPIDPSKDPRKSA----EP----------------------------------
------------------------------------------------------------
------------------------------------------------------------
------------------------------------------------------------
------------------------------------------------------------
------------------------------------------------------------
------------------------------------------------------------
------------------------------------------------------------
------------------------------------------------------------
---------------------------
>Jscop_2 .
------------------------------------------------------------
------------------------------------------------------------
--------------SEDEGTEEYRKGGYHAVRIGDSFNNGRYVVQRKLGWGHFSTVWLAW
DIHQSR-YVALKMQKSAQSYSEAALDEINILKQIAAADLED--KSGVVKLLDHFKHT-GP
NGQHVCMVFEYLGDSLLSLIKYTQYKGVALDVVREICVHVLKA-LDYLHRELSIIHTDLK
PENILLYSPIDPSKDPRKSN----EPPLLSPI---L------DNPSH-------------
-LLRSSSGKESINEAQKNKLKRKANRAVNKCV----SSVMIQERESVNAKQ---------
----DGDGTMK---------------------------------------EK--ISATGF
RHPH--------ER-DDKTV-------SSPK-------VQSLQ-----PMD-LRCKIVDM
GNACWIHKQFTTDIQTRQYRSPEVILGSSYSTPVDMWSFACIVFELATGDVLFDPHGSEH
YSCDEDHLALMMELLGKIPRKIALGGSHSRELFDRHGDLKHIRRLRFWPLDRILVDKYKL
-SEKDAGKLAEFLLPLL-DFAPEKRPTAGQCLLHPWLKQDT------TFCPPLSS-K-KN
---------T-PAEI-GDAVD-----TKKR-------ET-EGTKEALE------------
-----KAE--LSM-------RNMAIE-----GSP--------------------------
---------------------------
>Gmax_5 .
------------------------------------------------------------
----------------------------------------------------------ME
RSVD-------Y-SSEEECTEDYRRGGYHAVRVGDAFNNGRYIVQSKLGWGHFSTVWLAW
DTLNSH-YVALKIQKSAQHYTEAAMDEIKILKQIAEGDPDD--KKCVVKLLDHFKHS-GP
NGQHVCMVFEFLGDNLLTLIKYSGYRGLPLPMVKEICFHILVG-LDYLHRELSVIHTDLK
PENVLLLSLINPSKDPRKSG----APLILPNT---K------DKAV-----SNNGT----
-NQDNKILNGDPMKNQKKKMQRKAKVA-QGCV----EKETSEEAEDYKG---LEQEDSGN
DVKLSVESVED-----KHNSSLSKD-------ESSS---------------SK-IFEKDV
SQGS--------HG-HRRGS-------RSMR-------KKLLE-----AVD-LKCKLVDF
GSACWTYKQFTNDIQTRQYRCPEVLLGSKYSTPADLWSFACICFELATGDVLFDPHSGDN
YDRDEDHLALMMELLGKMPPKIALGGRYSREFLNRHGDLRHISNLRFWPMDKVLMDKYNF
-NEQDTNDLVDFLVPIL-DFVPEKRPTAAQCLSHPWMSAGP------RTLESSIT-T-VQ
---------P-DA-I-NEELS-----KRRK-------RE-TAEKEAV-------------
-------E--IGL-------RNISIK-----ETSEPLKDSQPLK-SFK------------
---------------------------
>Mtrunc_3 .
-----ME-----------------------------------------------------
---------------------------------------------------------RKG
INND-------Y-SSEDEGTEHYRRGGYHAVKLGDAFNNGCYVVQSKLGWGHFSTVWLAW
DTLKSR-YVALKIQKSAQHYTEAAMDEIKILKQIEEGDPDD--KKCVVKLLDHFKHS-GP
NGVHVCMVFEFLGDNLLTLIKYSDYRGVPLSMVKEICFHVLVG-LDYLHRELSVIHTDLK
PENVLLHSLIDPSKDPRKSG----APLILPNT---K------NKAV-----SNNDI----
-TQNCKIGNGDPTKNQEKKMKGKGKRVAQGCV----EKESPDESGEDCKEP---EQDNCN
NVKSCVESVEN-----KPNSSSSKG-------ESTQ------------------TIEKDL
APGN--------DA-HKKSS-------RSMR-------KKLLA-----AVD-LKCKLVDF
GNACWTYKQFTNDIQTRQYRCPEVLLGSKYSTPADMWSFACICFELATGDVLFDPHSGDN
YDRDEDHLALMMELLGKMPSKIALGGRYSRDFFNRHGDLRHIRELRFWPKKKILMEKYNF
-SEQDANEMADFLLPIL-DFDPEKRPTAAQCLTHPWISAGP------RTLEPSLT-S-TQ
---------P-DA-I-NEHSF-----EKRRK-----DKE-KAEQELV-------------
-------E--VGV-------RNIAIN-----GSPMSLKNSRPVK-SST------------
---------------------------
>Slyco_2 .
------------------------------------------------------------
------------------MAEE-----------------------------EERNGGDGS
ETSD-------Y-TSEDEGTEDYKRGGYHAVRIGDTFKLGRYVVQSKLGWGHFSTVWLAW
DIQKST-YVALKVQKSAQHYTEAAMDEIAILKQVAEGDPDD--KKCVVKLLDHFKHS-GP
NGQHVCMVFEYLGDNLLTLIKYSDYRGLPIHKVKEICFHVLVG-LDYLHRKLSIIHTDLK
PENVLLLSMIDPAKDHTKSG----TPIILPSN---K------SKIV-----SESGA----
-SKAVKSLNGDLTKNQKKKIRKKAKRVAQKCA----DKEASEETEPHNETT--GPEDSAR
DEKPEAKSVDE-----QTSIEASGD-----------------------------VSTKEG
HQKI--------QR-HKRGS-------RSDR-------QKLLA-----DVD-LKCKLVDF
GNACWTYKQFTSDIQTRQYRCPEVILGAKYSTSADLWSLACICFELTTGDVLFDPHSGDG
YDRDEDHLALMMELLGTMPRKIALGGRHSRDFFNRNGELRHIRRLRFWTLSKVLMEKYDL
-CEQDANEMADFLVPIL-DFVPEKRPTAAQCLSHPWITGGP------RHLGSSTN-S-LS
-----------EA-T-ENH-G-----PKNN-------RE-KDEREAM-------------
-------E--VRV-------GNIAID-----GAPAPVKASQSSD-LAKKT----------
---------------------------
>Stuber_1 .
------------------------------------------------------------
------------------MAEE-----------------------------EERNGGDGS
ETSD-------Y-TSEDEGTEDYKRGGYHAVRIGDTFKLGRYVVQSKLGWGHFSTVWLAW
DIQKST-YVALKVQKSAQHYTEAAMDEIAILKQVAEGDPDD--KKCVVKLLDHFKHS-GL
NGQHVCMVFEYLGDNLLTLIKYSDYRGLPIHKVKEICFHVLVG-LDYLHRKLSIIHTDLK
PENVLLLSMIDPAKDPTKSG----TPVILPSN---K------SKIL-----SESGV----
-SKAVKSLNGDLTKNQKKKIRKKAKRVAQKCA----DKEASEETEPHNETI--GPEDSTC
DEKPEANSVEE-----QTSIEASGD-----------------------------VSTKEG
RQRI--------QR-HKRGS-------RSDR-------QKLLA-----DVD-LKCKLVDF
GNACWTYKQFTSDIQTRQYRCPEVILGAKYSTSADLWSLACICFELTTGDVLFDPHSGDN
YDRDEDHLALMMELLGTMPRKIALGGRHSREFFNRNGELRHIRRLRFWTLSKVLMEKYDL
-CEQDANEMADFLIPML-DFVPEKRPTAAQCLSHPWITGGP------RHLTSSTN-S-LS
-----------EA-T-ENH-G-----PKNN-------RE-KDEREAM-------------
-------E--VRV-------GNIAID-----GAPGPVKASQSSN-LAKKT----------
---------------------------
>Slyco_3 .
MWNGEMEG----------------------------------------------------
------------------FNQE----------RRVNAAA--------------EEVEVEE
SSDD-------C-SSEDEGTDDYRRGGYHAVRIGDSFNGGRYVVQSKLGWGHFSTVWLAW
DTLLSR-FVALKVQKSAQHYTEAAMDEITILKQIAECDQDD--KKCVVKLLDNFKHS-GP
NGQHVCMVFEYLGDNLLTLLKYTDYHGLPIHMVKELCYHVLVG-LDYLHRQLSIIHTDLK
PENVLLCSTIDPSKDPRKSG----TPLILSSH---K------DITT-----LDGGS----
-VKGYVTSNGNLTKNHNKKIRRKAKQAAQCFV----GKESSLGTKGGQDSS--ASAESSV
SAKSNSDMLN------------SSN-------RMSN---------------A--DTAKGS
GKEY--------EG-PKRGS-------RSTR-------RKLLE-----AVD-LKCKVVDF
GSACWTYKQFTDDIQTRQYRCPEVILGSKYSTSADLWSFACICFELATGDVLFDPHSGDN
FDRDEDHLALMMELIGMMPRKIALGGRYSRDLFNRHGDLRHIRRLRFWPLKKVLVEKYEF
-SEQDAKDLSDFLVPIL-DFVPEKRPTAAQCLLHSWINAGP------RLLELSLP-D-AQ
---------S-KA-V-DALNS-----DQTK-------KQNEEEREVM-------------
-------E--VGI-------GKIAIS-----KNIKNFRSYSVKF----------------
---------------------------
>Stuber_2 .
-----MEG----------------------------------------------------
------------------FNQE----------RRLNAAA----------------VEVEE
SSDD-------C-SSEDEGTDDYRRGGYHAVRIGDSFNGGRYVVQSKLGWGHFSTVWLAW
DTLMSQ-FVALKVQKSAQHYTEAAMDEITILKQIAECDQDD--KKCVVKLLDNFKHS-GP
NGQHVCMVFEYLGDNLLTLLKYTDYRGLPIHMVKELCYHVLVG-LDYLHRQLSIIHTDLK
PENILLCSTIDPSKDPRKSG----TPLILSSH---K------DITM-----LDGGS----
-VKGYVTSNGNLTKNHNKKIRRKAKQAAQCFV----GKEASLGTKGGQDSS--ASAESSF
NAKSNSDMLN------------SSN-------RMSN---------------A--DAAKGS
GKEY--------EG-PKRGS-------RSTR-------RKLLE-----AID-LKCKVVDF
GSACWTYKQFTDDIQTRQYRCPEVIVGSKYSTSADLWSFACICFELATGDVLFDPHSGDN
FDRDEDHLALMMELLGMMPRKIALGGRYSRDLFNRHGDLRHIRRLRFWPLKKVLVEKYEL
-SEQDAKDLSDFLVPIL-DFVPEKRPTAAQCLLHPWINAGP------RLLELSLP-D-AQ
---------S-KA-V-DTLNS-----EQTK-------KQNEEEREAM-------------
-------E--VGI-------GKIAIN-----KNMKNFRSY--------------------
---------------------------
>Slyco_4 .
-----MEG----------------------------------------------------
------------------FVED----------QRLKE----------------EEEMIEE
SSDD-------C-TSEDEGIDDYRRGGYHAVRIGDTFKGGRYVVQSKLGWGHFSTVWLAW
DTLMSQ-FVALKVQKSAQHYTEAALDEITILKQIAEGDPEG--RKSVVKLLDHFKHS-GP
NGQHVCMVFEYLGDNLLSLIKYTDYRGLPIHMVKELCFHVLVG-LDYLHRQLSIIHTDLK
PENMLLCSTIDPYKDPRKSG----APLILPSN---V------DKAS-----LKSGT----
-VKGRVTFYANLT-NDQKKVRRKPKETAQ-IA----GNTAVESSQS--------------
----NTDLSND-----HLAGYANVD-------RLSN---------------S--DAATAS
GKES--------LG-PKRGS-------GSRR-------RKTLE-----SVD-LKCKLVDF
GNACWTYKQFTDNIQTRQYRCPEVILGSKYSTSADLWSFACICFELATGDVLFDPHSGDN
FDRDEDHLALMMELLGTMPRKIALGGRYSREFFNRHGDLRHIRRLRFWPLDKVLVEKYEF
-SERDAKDMADFLIPIL-DFDPEKRPTAAQCLLHPWMNAGP------NNLEPRVP-D-AR
---------S-KA-T-DTVNS-----EQIK-------RD-KEKKEAM-------------
-------E--VRM-------GKMSIV----------------------------------
---------------------------
>Stuber_3 .
-----MEG----------------------------------------------------
------------------FAED----------QRLKE----------------EEEMIEE
SSDD-------C-TSEDEGTDDYRRGGYHAVRIGDTFKGGRYVVQSKLGWGHFSTVWLSW
DTLMSQ-FVALKVQKSAQHYTEAALDEITILKQIAEGDPEG--GKSVVKLLDHFKHS-GP
NGQHVCMVFEYLGDNLLSLIKYTGYRGLPIHMVKELCFHVLVG-LDYLHRQLSIIHTDLK
PENMLLCSTIDPSKDPRKSG----APLILPSN---L------DKAS-----LESGT----
-VKGHVTFYANLT-NNQKKVRRKSKETAQDFA----GNTAVESSQS--------------
----NGDLPND-----HLVGSANVD-------RLSN---------------S--DAATAS
GKES--------VG-PKKGS-------GSRR-------RKTLE-----SVD-LKCKLVDF
GNACWTYKQFTDNIQTRQYRCPEVILGSKYSTSADLWSFACICFELATGDVLFDPHSGDN
FDRDEDHLALMMELLGTMPRKIALGGRYSREFFNRHGDLRHIRRLRFWPLDKVLVEKYEF
-SEQDAKDMADFLVPIL-DFDPEKRPTAAQCLLHPWINTGP------RNLEPRVP-D-AR
---------S-KA-TADTVNF-----EQIK-------RD-KEKKETM-------------
-------E--VRM-------GNMAIV----------------------------------
---------------------------
>Nsylves_1 .
------------------------------------------------------------
------------------------------------------------------------
------------------------------------------------------------
------------------------------------------------------------
------------------------------------------------------------
------------------------------------------------------------
------------------------------------------------------------
------------------------------------------------------------
------------------------------------------------------------
------------------------------------------------------------
-------------------------------------DLRHIRRLRFWPLDKVLVEKYEF
-SEQDAKDLADFLIPIL-EFVPEKRPTAAQCLLHPWINAGP------NSSK-------AQ
---------S-KA-T-DTVNS-----EQIK-------SV-KERKEAM-------------
-------E--VVM-------GNMAIN----------------------------------
---------------------------
>Nsylves_3 .
------------------------------------------------------------
------------------------------------------------------------
------------------------------------------------------------
------------------------------------------------------------
------------------------------------------------------------
------------------------------------------------------------
------------------------------------------------------------
------------------------------------------------------------
------------------------------------------------------------
------------------------------------------------------------
-------------------------------------DLRHIRRLRFWPLDKVLVEKYEF
-SEQDAKDLADFLIPIL-EFVPEKRPTAAQCLLHPWINAGP------NSSKPRVP-D-VQ
---------S-KV-T-DTGNS-----EKIK-------SV-KERTEAM-------------
-------E--VVM-------G---------------------------------------
---------------------------
>Zoffic_6 .
------------------------------------------------------------
------------------------------------------------------------
------------------------------------------------------------
------------------------------------------------------------
------------------------------------------------------------
------------------------------------------------------------
------------------------------------------------------------
------------------------------------------------------------
------------------------------------------------------------
------------------------------------------------------------
-------LALMMELLGMIPRKIALGGRYSRDFFNRYGDLRHIRQLRCWPLNKVLMEKYEF
-SERDANDMADFLVPIL-DFAPEKRPTAAQLLLHPWLDTGP------QIHEPSLP-Q-SN
---------KIQP-S-AEGPA-----EKQ-------------------------------
------------------------------------------------------------
---------------------------
>Vplant_4 .
------------------------------------------------------------
------------------------------------------------------------
--------------SED-------------------------------------------
----------------SQAKTPSA------------------------------------
------------------------------------------------------------
------------------------------------------------------------
-------ANGDLTRNQKKKIKRKAKRAAAATA----ESCEAVTSGSGGI-----------
---------------QEESSSVQNDRI---------------------------VAADNG
TR----------HT-YRRGS-------KGTR-------RKLAM-----EVD-LRCKLVDF
GNACWTYKQFTSDIQTRQYRCPEVLLGSKYSTHADLWSFACICFELATGDVLFDPHSGEN
YDRDEDHLALMMELLGMMPRKIALGGRYSRDFFNRYGDLRHIRRLRFWPLDKVLVEKYEF
-GERDATDLADFLLPIL-NFVPEKRPPATQLLLHPWLEAGP------RTREPSDK-G-QG
---------L-HL------IS-----DEQK-------RE-QEEREAM-------------
-------A--AGL-------GNIFID-----GSSRKDQPQPQS-----------------
---------------------------
>Asativ_1 .
------------------------------------------------------------
------------------------------------------------------------
------------------------------------------------------------
------------------------------------------------------------
-----------------------------------------------------IIHTDLK
PENILLVSTIDPSNDPRLSN----APPIIPTV---K------SS--------DPLI----
-KVNQASSNGDLTRNQKKKIRKKAKKAAAATS----EIDSETNSAK--------------
------------------------------------------------------DEPQEE
GSAK--------QK-ARRGS-------KGTR-------RKMAL-----EAD-PRCKLVDF
GNACWTYKQFTTDIQTRQYRCPEVLLGSKYSTSADLWSFACICFELATGDVLFDPHSGEN
FDRDEDHLALMMELLGMMPRKIALGGRYSRDFFNRYGDLRHIRRLRFWPLNKVLMEKYDF
-SERDATELAEFLIPIL-DFVPEKRPSAAQLLLHPWLDSGL------RVRQPKEL-S-SS
--------------I-DNPIS-----DKK--------KE-EDDKEAM-------------
-------S--NEM-------GNIKID-----NTSKTANDSPRSNGKVS------------
---------------------------
>Cvulg_1 .
------------------------------------------------------------
------------------------------------------------------------
------------------------------------------------------------
------------------------------------------------------------
------------------------------------------------------------
------------------------------------------------------------
------------------------------------------------------------
------------------------------------------------------------
------------------------------------------S-----TID-LTCKLVDL
GNACWTYKQFSSDIQTRQYRSPEVLLGAKYSTPVDVWSFACIVFELCTGDVLFDPHSGDA
FSRDEDHLALMIELMGRIPRKVAANGKRASSFFNRHGELRHIKKLRFWPLDEVLTQKYDF
-SEEAARGVTDFLLPLL-DFLPER------------------------------------
------------------------------------------------------------
------------------------------------------------------------
---------------------------
>Cvulg_2 .
------------------------------------------------------------
------------------------------------------------------------
------------------------------------------------------------
------------------------------------------------------------
------------------------------------------------------------
------------------------------------------------------------
------------------------------------------------------------
------------------------------------------------------------
-------------------------------------------------ID-LTCKLVDL
GNACWTYKQFSSDIQTRQYRSPEVLLGAKYSTPVDVWSFACIVFELCTGDVLFDPHSGDA
FSRDEDHLALMIELMGRIPRKVAANGKRASSFFNRHGELRHIKKLRFWPLDEVLTQKYDF
-SEEAARGVTDFLLPLL-DFLPERRATAEMALGHPWLNPVP------RSIATSPK-E---
------------------------------------------------------------
-------E----------------------------------------------------
---------------------------
>Papat_1 .
-----MAG----------------------------------------------------
-----------------KDGERKEG---GGESKKVRKGS--------------VQSWDSR
ESSD-------VSESEDEGSDEYRRGGYHAIRIGDWFHNGRYVVYRKLGWGHFSTVWLAW
DTLDKK-YVALKVQKSAQHYTEAALDEITILKQIADGDVED--RKGVVKLLDHFKHT-GQ
NGTHVCMVFEYLGDNLLTLIKAYNYRGIPLQMVKQIAKETLVG-LDYLHRQLSIIHTDLK
PENILLLFPLDRSKDPRNSDH---VPLEIPGP---G------EKSQT-------------
LSGFDKPLSPNLSKNQKKKAKRKAKKAGGNGN----DRERENCDPDPRVSK-FGKEESEK
VACEPAEIINA-----TERLRGSKE-------ESVD-AC--------DEEHD--VK-GDR
PLCA--------SA-PKRGR-------SLPL-------TEDLS-----KME-LRCKIVDL
GNACWTYKQFTADIQTRQYRCPEVLLGSKYSTPADMWSFACIIFELATGDVLFDPRSGDD
FGRDEDHLALMMELLGRMPRKIALSGKYSRDYFNRHGDLRHIRRLRYWPLDNVLIEKYDF
-SEQEAQELAEFLVPLL-DFVPEKRPTAGRCLQHPWLSSVS------RSVDDAR------
----------------------------------------VGDCDAV-------------
-------Q--EGL-------RNIALA-----GGHTEATSNGTKS-KKHLVRNEGSHSKK-
---------------------------
>Ppate_2 .
-----MAG----------------------------------------------------
-----------------KGGERKE----GGEVKKVRKGS--------------VQSWDSR
ESSD-------VSESEDEGSGEYRRGGYHAVRIGDWFHNGRYVVHRKLGWGHFSTVWLAW
DTHGKK-YVALKVQKSAQHYTEAAQDEITILKQIAEGDPGD--CRGVVKLLDHFKHT-GP
NGTHVCMVFEYLGDNLLTLIKAYNYRGLPLHMVKQLAREILIG-LDYLHRQLSIIHTDLK
PENVLLFSPLDPTKDPRNSDY---VPPVFPSP---G------EKPQT-------------
PSRVDKAPPPSLSKNQKKKAKRNAKKASGNGN----DRERENADMDSRVSK-LEKEELHN
FAQELAETINA-----TDGLRGGKD-------GSGD-VC--------DEQSN--AKEEDP
PSVS--------DA-PKSGR-------ISSL-------SEDLS-----RLD-LRCKIVDL
GNACWTYKQFTADIQTRQYRCPEVLLGSKYSTPADIWSFACIVFELATGDVLFDPRSGDD
FDRDEDHLALMMELLGRMPRKVALSGRHSRDYFNRHGDLRHIRRLQYWPLDNVLIEKYDF
-SEQDAQEFADFLVPLL-DFNPDKRPTAGPCLQHSWLGSVS------LPAYGEW------
----------------------------------------IGDCDAV-------------
-------Q--EGL-------RNIALA-----DGVVEATSNGIKS-KKQLVRNEGSHSKK-
---------------------------
>Acaro_1 .
------------------------------------------------------------
----------------------------------------------------------HM
DTSD-------YSESEDEGTEDYRRGGYHAVRIGDAYKEGRYVVQRKLGWGHFSTVWLAW
DVLHKK-YVALKIQKSAKHYTEAAMDEVIILKKIADGDPED--AKNVVKLLDKFKHT-GP
NGQHVCMVFEYLGDNLLTLIKCYNYKGLPIGMVKQIAYHVLVG-LDYLHRELSIIHTDLK
PENILLCESIDPEK--KTSE----APLLGNTE----------EKQIV-------------
LSRNKGSNTSGLTRNQKKKLKRKAKRALASGV----ENEKDQQENGQVEPN---------
------DDDSD-----NDEAAPCKE-------SQFS-VG--------QVGET--SEGQEA
AYPD--------KA-RRKGL-------RSWF-------KRDLS-----SID-LRCKIVDL
GNACWIHKHFTNDIQTRQYRCPEVLLGAKYSTSADMWSFACIVFELATGDFLFDPHSGDD
FDRDEDHLALMIELLGHMPKKVALGGRYSRDFFNRHGDLRNIKRLRNWPLDKVLVEKYEF
-SQEDARELCDFLLPLL-DFLPEKRPTAGKCLEHPWLI---------RNQEPSLL-S-EP
---------C-QH-N-SDLPV-----DRSK-------SI-GVKEEAMA------------
-----KAE--EAM-------GNIVLA----------------------------------
---------------------------
>Ppatens_3 .
-----MAG----------------------------------------------------
-----------------REGES----------KKSRKAS--------------AQSWDSC
ESSD-------VSESEDERSEEYCEGGYHPIRIGDCFDHGRYVVHRKLGWGHFSTVWLAW
DSDSKQ-YVALKVQKSAQHYTEAAMDEITILKQVAEGDWNG--RGGVVKLLDHFKHG-GP
NGTHVCMVFEYLGDNLLTLIKAYNYRGIPLPMVKKLAKGILIG-LDYLHRKLSIIHTDLK
PENILLLAPLDPTQDPRNSDY---VPVDLPAS---------------------------P
LPSSSLGSSPNLSKNQKKKVKRKAKKASGSSN----DRDRQNVDTSPCLRV----SEVSY
EEPRNDGIVEE-------TDKLLKD-------ENGE------------------GVCEEQ
STVS--------EV-PKSEH-------RSAL-------PVDLE-----NLD-LRCKLVDL
GNACWTYKQFTADIQTRQYRCPEVLLGSRYSTPADMWSFACIIFELATGDVLFDPQSGED
CDRDEDHLALMMELLGRMPRKVALSGKYSKDFFNRHGDLRHVRKLRYWPLDKVLMEKYEF
-DEEDAVQFAKFLVPLL-DFVPEKRPTAAQCLKQPWLASVT------PSAE---------
----------------EEM---------------------RKAGDTV-------------
-------Q--AGL-------RNLAITCGGTTSDATKLKTTSDTTKLKKVVRSEGSGK---
---------------------------
>Smoel_1 .
------------------------------------------------------------
------------------------------------------------------------
---E-------A-SSEEEGADEYKRGGYHPVCIGDSFSGGRYVVQRKVGWGHFSTVWLAW
DTQQKS-YVALKVQKSAKHYTEAAFDEISILKQIADGDPSN--SKCVVKLLDHFKHS-GP
NGQHVCMVFEFLGDNLLTIIKLYNYRGLPLPMVKQLSMQILIG-LDYLHRQLSIIHTDLK
PENVLLTLPLDPSKDPLKSG----APLILSKP---A------AAAA------AATA----
-TAGVTSSSQPLSKSQKKKLKKKAAKDKTGKD--DMDKAAEAMVATVDATA--AAVESG-
--KGGSDGAPR-----HENHKIHAD-------EATG---------------A--ADAQAP
GEAP--------RL-ANKHE-------KRLK-------VTDLG-----ELD-LRCKIVDL
GNACWTYKQFTNDIQTRQYRSPEVLLGCKYSTPVDIWSFACLVFELATGDVLFDPHSGDQ
FDKDEDHLALMIELLGRMPRKVSLGGRFSREFFNRQGDLRHIKKLRYWPLDKVLHDKYSF
-PAQDAQELAEFLCPLL-DFVADKRPTAGQCLLHPWVNPVP------RTI----------
------------------------------------------------------------
------------------------------------------------------------
---------------------------
>Hselag_1 .
------------------------------------------------------------
------------------------------------------------------------
--------------SEDEGSDDYKRGGYHPVHPADSFKNGRYVVQRKLGWGHFSTVWLAW
DESQTR-FVALKVQKSAQHYTQAAFDEIKILKQIAEGDVDD--TKGVVKLLDHF----GP
NGQHICMVFEFLGDNLLTLIKQYNYRGMPVVMVKQLAANILVG-LDYLHRQLSIIHTDLK
PENVLLISPLDPSKDPRKTG----LRPFLGIE---K------EKGEN------------Q
LDCVGLSVTSGLSKNQKKKLKRRAKKAMAKTA----DKSIPSIIEEEHSDE---------
-LSEKGSQLEE-----AESKSESAQNSIAINLEKTD--------------DTQ-DSKEIN
SSPG--------NA-VRRSR-------RSLQ-------ARDLS-----GID-LRCKIVDF
GNACWTYKQFTGDIQTRQYRCPEVLLGSKYSTFADMWSYACIVFELATGDVLFDPRSGDN
FDRDEDHLALMMELAGRMPRRVALGGRYSRDFFNRHGDLRHIRRLRYWPMNRVLVEKYDF
-TEQDAEDLASFLCPLL-DFVPEKRPTAAQCLLHPWLSHGP------QSFEPSLS-I-VT
---------G-VS-H-NEQND-----KKSES---------VGAQEAIE------------
-----KVD--LAM-------SNIILA----------------------------------
---------------------------
>Stexa .
------------------------------------------------------------
------------------------------------------------------------
--------------SEEEGTEDYRRGGYHVVRLGDSFKGGRYTVRRKLGWGHFSTVWLAW
DNVSKR-NVALKVQKSAQHYTEAAVDEITILKQIADGDPAD--CKGVVKLLDHFKHS-GP
NGQHVCMVFELLGDNLLTLIKHYNYQGVPLDMVRQLAIQILGG-LDFLHRQLSIIHTDLK
PENVLLLSPLQPDKYQKTED----STLTGSVA---S--------------RITPAV----
-EQCSKPAASGLSRNQKKKLKRKAKKAAHNETGISVFKDPVSTSDSIAGSD--QHDESLI
D-GATSEVSQAT---ENQGNSNSEN-----QSRRSD------------------LGDEEA
LIPA--------EG-SIRIS-------TPEQ-------SSDMR-----QLD-LRCKIVDL
GNACWSYKQFTSDIQTRQYRCPEVLLGAKYAQSADMWSFACIIFELATGDVLFDPRSGDD
FDRDEDHLALMMELLGRMPRKVALGGKYSRDYFTRHGELRHIRKLRHWPLDSVLVEKYDF
-TEHDAHQLSEFLRPLL-DFIPEKRPTAEQCLSHPWLQLPS------QAL----------
------------------------------------------------------------
------------------------------------------------------------
---------------------------
>Mpoly_1 .
-----MPRVM-------------------------------FPM----------------
---------------------------------------------------SSRSNTPNS
GSSD-------VSESEEEGTSDYKRGGYHVVRIGDIFKAGRYIVHRKLGWGHFSTVWLAW
DSFGKK-YVALKVQKSAQHYTEAAVDEITILKQIADGDPEN--CKGVVRLLDHFKHC-GP
NGQHVCMVFELLGDNLLTLIKLYNYQGLPLDMVRQLAVHILGG-LDFLHRHLSIIHTDLK
PENVLLLSPLDPIKVPQLSE----KLEYSASF---T------ERRVS---CAPPGT----
-EELCKSSITGLSRNQKKKLKRRAKKAACSEKGSPVLKATARSDNLCAGSS--KHDDLLT
DISRPLELAQGT---KENASFLLRS-----ERKRSD------------------------
--AD--------QG-ARKSTDVSLK--TLQQ-------PGDLR-----QLD-LRCKIVDL
GNACWSYKQFTSDIQTRQYRCPEVLLGSKYTESADMWSFACIVFELATGDVLFDPRSGDD
FDRDEDHLALMMELLGRMPRKVALGGRYSRDYFNRHGELRHIRKLRYWPLDGVLVEKYDF
-TKHDAEELAMFLRPLL-DFIPEKRPTAQQCLLHSWLRAAP------TYAEARVV-----
----------------SDVGS---------------GDT-TGSQEAVD------------
-----RAE--VAM-------SNIAIL-----SSQDEDNADTPTA-CSEVK----------
---------------------------
>Mpoly_2 .
-----MPRVL-------------------------------FPV----------------
---------------------------------------------------STRSHMPNS
ESSD-------VSESEEEGTSDYKRGGYHVVRIGDSFKAGRYVVHRKLGWGHFSTVWLAW
DSFGKK-FVALKVQKSAHHYTEAAVDEITILKQIADGDPGD--CKGVVKLLDHFKHC-GP
NGQHVCMVFELLGDNLLTLIKQYKYQGLPLDMVRQLAVQILGG-LDFLHRHLSIIHTDLK
PENVLLLFPLDPIQVPKTSE----KSESSVCF---R------ERELS---FASPGT----
----EDNCIAGLSRNQKKKLKRRAKKAACSQKGSSVMINTTRNDGFCAGSS--EHDEYVS
GVSCPLQPSQGT---EDDSEFLPPS-----QRKRSD------------------------
--AD--------QG-ARKSSDVSLM-HKQQQ-------PGDLR-----KLD-LRCKIVDL
GNACWSYKQFTSDIQTRQYRCPEVLLGSKYTESADMWSFACIVFELATGDVLFDPRSGED
FDRDE-------------------------------------------------------
------------------------------CLLHSWLRAAP------VAV----------
----------------SDVGS-----ERGGH-----LET-ACAQEAVA------------
-----RAE--LAM-------SNIAIL-----SSQEENNADT-------------------
---------------------------
>Hselg_2 .
------------------------------------------------------------
------------------------------------------------------------
--SD-------FSESEEEGSDEYRRGGYHPVRIGETFKGGRYIVQRKLGWGHFSTVWLAF
DRLENR-YSALKVQKSAPHFTEAAKDEITILKKIAEGDESD--DKCVVKLLDHFKHI-GP
HGRHVCMVFELLGDNLLSLIKVYDYRGLPLHMVKIISMQILMG-LDYLHRELSLIHTDLK
PENVLLFAPLDPAKTTRFSP-------NLGDS---T------NNSTG---PSTNMK----
-AVDSKELSVEITKNQKKKLKRKAKKAGS-CI----DSLQSAAK----------------
------------------------------------------------------------
--GS--------SQ-LETPQ-------HGAR-------LLDLE-----RLD-LRCKIVDL
GNACWTHKQISSDIQTRQYRCPEVLLGAKYSTAADMWSFACIVFELATGDFLFDPQSGEK
YDRDEDHLALMMELLGRMPRKIALGGRYSRDFFNRHGEMRHIRHLRHWPMDRVLVEKYNF
-EEKDSRELADFICPLL-NFFPEKRPTAGNLLLHPWLDIVP------KMPSPGRL-G-AS
---------D-EL-L-QGASP-----DKKR------SRS-VVGREAMD------------
-----KAQ--VAM-------GNMVI-----------------------------------
---------------------------
>Gtheta .
-----MSKDN----PAASTDEARGSSLTADPSSANDGGEE--------------------
-----------------KLSRSDTEVKAADSEENARAEGLTSGLINEDDPNDVDNSSESE
DTQD-------FDEDEDEGKSGYKKGGYHPVRVGEVYNNN-IVVIRKLGWGHFSTVWCAW
DRKRKV-QVALKVQKSASHYTEAALDEIRFLNKVTKTPGAG--SDHVVQLYDSFKHT-GP
NGTHMCMLFEPMGPNLLALIKHYNYRGIPMDMVKSITRQVLMG-LDFLHSKCSIIHTDLK
PENVLLCPVDGEFSDDLEEE----AKECVAKA----------------------------
------AADVPLTKNQKKRLREKKKKAAKAAA----AAAAAASVAGENDNA---------
--TGDDDASERK---EATNEEIAGDAQDQ-----------------------D-EEGKGN
VRAP--------RK-ERNYP-------PGLG-------ALFQT-----GPN-IGAKVVDL
GNACYTYKHFTEDIQTRQYRAPEVIIGAKYDTSADMWSLACMVFELVTGDLLFDPHEGDG
YDRDEDHLAQMQELLGRMPKVIALGGKFSLELFNRKGELRNIRKLKFWDLTSVLVDKYRM
-HADEARALTDFLIPML-EFDTSKRATAAKMLTHEWLQIGGA-----QADGPSVS-S-EE
-----------QR---EEVVD----GDAGNV-----EEEAQGIRENAA----------PG
GGESDPLEVRAAP-------DDAECAGN-GLESLREVLGEEPEA-SQDAKV---------
---------------------------
>Ccurva_1 .
------------------------------------------------------------
------------------------------------------------------------
---------------EDEGTEGYKKGGYHPVRIGEVYNHN-YVIIRKLGWGHFSTVWCSW
DRKNKR-QVALKLQKSAPHYTEAAMDEIEFLDKASRTPGRG--SEYVVGLLDSFKHV-GP
NGTHVCMVFEPMGYNLLSLIKYYDYRGVPIDIVRQISRQVLMG-LDFLHTKCNIIHTDLK
PENVLLCPSEGEFSESLEAY----AAALVASA---S------------------------
-GGGAGPATNP--RNREKKRKAKVKGDGAQAA----------QEGPDGGDD---------
---------------DADMSGEGPDDWSP---RK--------------------DGSSDA
AAAA-----------AKKLA------KRNKI-------FAKLT-----AET-VGAKIVDL
GNACYTHKHFTDDIQTRQYRAPEVIIGAKYDTSADMWSMACMVFELVTGDLLFDPHEGDG
YDRDEDHLAQFQELLGRLPK--AFNGKYSLELFNRKGELRNIRKLKFWDVHSVLSDKYRM
-APEAASSLASFLLPML-EFDTAKRATAAKMLQHPWV-----------------------
------------------------------------------------------------
------------------------------------------------------------
---------------------------
>Ccurva_2 .
-----------------------------------------AP-----------------
-----------------STSSSNR--------------------------DEDESDGTTE
EDED-------YSDDEDEGTEGYKKGGYHPVRLGEVYNNN-YIVIRKLGWGHFSTVWCCW
DRKNRR-QVALKVQKSASHYTEAAMDEIEFLRKASGTPGSG--SDHVVRLLDHFKHV-GP
HGSHVCMVFEPMGANLLSLIKHYDYHGVPIDVVRHIARQVLAG-LDFLHTRCSIIHTDLK
PENVLICPCENEFSDSLEAY----ALALAAAA----------------------------
------SSTQPLTKSQKRRLRDKRRKANKAKGGATVDGSEVGGDGEDGGEE---------
-AGSDGDSEEQ-----ANSGAAGGDGQTA---RSGQ-------------DKGD-DISNGD
PYAA-----------AKRLA------SNKRR-------FESLR-----AET-LGAKVVDL
GNACYTHKHFTEDIQTRQYRSPEVIIGAKYDTSADLWSMACMVFELITGDLLFDPREGDG
YDRDEDHLAQFQELLGKIPKSVALSGRYSLELFNRKGELRNIRKLKFWDLKSVLSEKYKM
-STEEAESLAAFLQPML-DFDPEKRAKAGDMLKNPWL-----------------------
------------------------------------------------------------
------------------------------------------------------------
---------------------------
>Upinna_1 .
------------------------------------------------------------
------------------------------------------------------------
------------------------------------------------------------
----KR-NKASSPQLS-------------------DRDG----DTKLVSLTDE-------
------------------------------------------------------------
------------------------------------------------------------
------------------------------------------------------------
------------------------------------------------------------
------------------------------------------------LAL-VRVLIVDL
GNACWTHKHFSEDIQTRQYRSPEVITGVWYDTSADMWSLACILFELLTGDLLFDPRSGED
YDRDEDHLAQCMELLGKLPEKLIQEGKYSRQYFNRKGDLRHIHSLKMWGLEDVLVDKYHF
-SRKDAREAAAFIRPML-EMDPDKRASAQEMLDHPWLE----------------------
------------------------------------------------------------
------------------------------------------------------------
---------------------------
>Smoel_2 .
------------------------------------------------------------
------------------MEEE-----------------------------EEESLLLNR
EEEE------VFKNDDEESSEDYRPGGYHPVCVGDLYKDGRYLVRKKLGWGHFSTVWLSS
DRHNNK-NIALKIQKSAQHYTEAAMDEITILTQISKGDPEN--KKCVVKLLDHFRHT-GP
NGQHVCLVFELLGDNLLTLIKRHNCRGLPLQVVREISAQVLVG-LDYLHRELSIIHTDLK
PENILLTMPLPKARDHKKKS--------------R----------------AEENTD--A
TGKEGGDEFDGIATNKSMKDREPGKAEIEAFQ------------------------DAWK
NIGLDKSCLED-------------------------------------------APSDVE
KLIC--------EV-KKPPP-------VASN-------CKTSH-----DVD-LRCKIVDL
GNACWTYKQFTADIQTRQYRCPEVLVGSKYSTPADMWSLACVVFELATGDVLFDPHTGED
YDRDEDHLALTMELLGRMPRKVALGGRYSHDYFNRHGDLRHIRKLRFWPLKRVLVEKYDF
-SEVDAQDLSSFLCPIL-EFVPEKRLTAAQALQHSWLNSGP------LLVTPSPA-I-IA
---------E-EE-A-KLLSS-----EQTL-------SK-SDDAAAL-------------
------AP--APP-------SKLTSAKG-ILLPLSFLKHSRGLK-ACNTTA---------
---------------------------
>Vcart .
-----MLK---------------------------------LPV----------------
-----------------QVQRR-------KARRK-------------GLPKSHVEELSSS
GEED-------YSDSDDEGTEDYKKGGYHPVSTGEKYKNGRYTVLRKLGWGHFSTVWLVH
DAESGD-YRALKVQKSAQHYTEAARDEITLLSQLRDGDPND--EKHCVRLYDSFEHS-GP
NGRHVCLVFEVLGENLLALIKRYEYKGIPIPIVRNLAMQMLVA-LDYMHRCCEIIHTDFK
PENVMLAEPLRDRTIPQPSE----SPSVPQAV---R------STPA-----ASAGA----
APVAATAGAEGLTRNQRKKLKKKLKKAAAKKI----DQAESVAGDADGDDDEDSVSAATG
QTSGDTDVTGD-----VQSGGAGGGG--------------------------D-ATSNGA
AVEAKLCVVANGDA-DRLASGAD-T--TRPG-------LTDEQ-----LRT-AACKVVDF
GNACWTYKQFTSDVQTRQYRCPEVILGAKYSTPADMWSFACVIFELITGDLLFDPRSGDK
WDRDEDHLALFIELLGRMPRKVFEKGKYARDYFNRNGELRHIKKLRFWPLDRVLVEKYKL
-SEEEAAGLASFMLPML-RFVPEERATAAEMLNHPWLRGEL------SPQAQADT-A-VR
SDKRSGS-GS-ES-Q-RSASP-----EEHD-------RR-QSSRSASADLADQR------
--------------------ELVEVDDA-VLVTAKPPAGA--------------------
---------------------------
>Crein .
-----MLK---------------------------------LPA----------------
-----------------AVAKR------GKARKK----------VPGGGP-PADDSYSCS
GEED-------YSDSEDEGVEDYKKGGYHPVNVGEKYNNGRYTVLKKLGWGHFSTVWLVH
DAETGE-YRALKVQKSAQHYTEAARDEITLLTQLRDGDPNN--EMKCVRLYDSFDHV-GP
HGRHVCLVFEVLGDNLLALIKRYDYRGIPIPVVRNLAQQMLVA-LDYMHRCCDIIHTDFK
PENVMLVEPLRDRTIPDPSA----PQSALQAL---KLAQP-AEAPT-----ASTGS----
GGAAACGGAEGLTRNQRKKLKKKMKRAAAKKT----DLADGAGDDDDCSDVESTSGMTGA
MQSGDPDAVDT-----AATATAAGGGAEA-----------------------E-ANGNGA
GAAESGQAEEDAETAARVASGAEAT--TRPG-------LTDEQ-----MTT-AACKVVDF
GNACWTYKQFTTDVQTRQYRCPEVILGAKYSTPADLWSLACVVFELVTGDLLFDPRSGDK
WDRDEDHLALFIELLGRMPRKVYEKGKFSRDYFNRNGELRHIKKLRFWPLDRVLVEKYKL
-SEEEAAGLASFLHPML-RFVPEERATAAEMLNHPWLRGER------SPPQADTD---AR
PDKRSGSCGSPDS---RSASP-----AEAQ-------RQ-QHGRESERDPERERE-----
--REREQEPSASR-------ELVEVDDA-VLVTAKAAQ----------------------
---------------------------
>Gmonat_3 .
------------------------------------------------------------
------------------------------------------------------------
--------------SEDEGFEDYRKGGYHAIRVGDSFRNGRYVVQRKLGWGQFSTVWLAW
DNRESR-YVALKVQKSAQHFTEAALDEIAILKAVADKDPED--KKSVVKLLDSFKHS-GP
NGQHVCMVFEYLGDSLLSLIKYTRYRGLPLDIVRKLSRNILVG-LDYLHREMSIIHTDLK
PENILLYSRIDPSKDPRNSE----EPPLLAPP---L------DIPSS-------------
-LSRGGSRKDGLNGVQMQKLKRKARRATSRLV----STVAG-------------------
------------------------------------------------------GDIGNT
EVQK--------LL-AKQAS-------YSVK-------IGTLR-----AMD-LRCKIVDV
GNACWVDKKITNVIQTRQYRAPEVILGAPYSMPVDMWSFACIAFELATGDTLFDIPGFEG
LQHDEDQLALMMELLGKMPRKIALGGNNSREFFDRYGDLKRIRRLRFWTLDRILVEKYRF
-SEKDADEFAKFLLPLL-DFAPEKRPTAEKCLKHPWI-----------------------
------------------------------------------------------------
------------------------------------------------------------
---------------------------
>Cpara_1 .
------------------------------------------------------------
------------------------------------------------------------
-SDD------APEESEEEGKDGYRKGGYHPVNIGETYKNGRFLVVKKLGWGHFSTVWLCW
DNKMKL-YVALKIQKSASHYMEAAMDEIEILNQIAAKDLKN--EKHVARLLDHFIHV-GP
HGRHMCMVFEVLGENLLSLIKKSDYRGLPLPLVKHIARHILIG-LDYLHAQLQIIHTDLK
PENVL-------------------------------------------------------
------------------------------------------------------------
------------------------------------------------------------
------------------------------------------------------------
------------------------------------------------------------
------------------------------------------------------------
------------------------------------------------------------
------------------------------------------------------------
------------------------------------------------------------
---------------------------
>Gmonat_1 .
------------------------------------------------------------
------------------------------------------------------------
NDNN-------CLSDDEEGAEYYRRGGYHPVRIGDTFNNGRYVVHSKLGWGHFSTVWVAW
DMQENK-YVALKIQKSAQNYTEAALTEIAILKQIAEGDMED--NKYVVKLLDHFKHT-GP
HGKHICMVFELLGDDLLTLLKFSNYRGLPLHMVKEICYYILVG-LDYLHRELDIIHTDLK
PENIMLVSPIDPQNDLRKSG----KSSVFPNV---N------------------------
-AVSPHSTGAVENKSESKKFSKIHKTILMYEV----LSKQARSNQSKDNLV---------
---QNTEVVN--------------------------------------------------
--VS--------RS-NRNVS-------RATR-------HKLLA-----SLD-LKCKLVDF
GNACWIYEQFTSEIQTREYRCPEALLGSEYSTSADIWSFACIAFELATGDVLFDPHNGSS
YSRDEDHLALMMELLGMMPREIAQGGSRSGLFFNRHGDLKRIKKLRFWPLNKVLEEKYDF
-SEQDANDFSDFLVPFL-DFVPRKRPTAAEALLHPWLNIGP------RRLVPSM------
------------------------------------------------------------
------------------------------------------------------------
---------------------------
>Spirog_2 .
------------------------------------------------------------
----------------------------------------------------EDEAKSHA
EHSD-------YSDSEDEGREDYKKGGYHPVRIGDKFKGGRYRVQRKLGWGHFSTVWLSW
DNKEMK-QVALKIQKSALHYTESAIDEIILLKQIVEGDREN--VKGVVHLLDHFKHK-GP
NGTHICMVFEYLGDNLLTLIKYHNYRGMPISMVKEISRHVLHG-LSFLHHELSIIHTDLK
PENVLLVKPME-------------------------------------------------
------------------------------------------------------------
------------------------------------------------------------
------------------------------------------------------------
------------------------------------------------------------
------------------------------------------------------------
------------------------------------------------------------
------------------------------------------------------------
------------------------------------------------------------
---------------------------
>Gbiliob_2 .
------------------------------------------------------------
------------------------------------------------------------
------------------------------------------------------------
------------------------------------------------------------
----------------------------PLHMVKEICFHILVG-LDYLHCQLSIIHTDLK
PENILLLSTIDPAKDPQKSG----ILPVLPGN---K------EKSVF---PLNSAG----
-LKEGKSANGGLTRNQKKKLRRKAKKAVQDCV----NSADVLESEP--------------
------------------------------------------------------------
------------------------------------------------------------
-----------------------------------------------------DPK----
------------------------------------------------------------
---------------------PETDMIESQDVESD-------------------------
------------------------------------------------------------
------------------------------------------------------------
---------------------------
>Jscop_1 .
------------------------------------------------------------
----------------------------------------------------------QS
ESSD-------YSLSEDEGIDDYRRGGYHAVRIGDSFNGGRYIVQSKLGWGHFSTVWLAW
DTKDNR-YVALKVQKSAQHYTEAAIDEIKILQQIAENDAED--TKCVVKLLDHFKHT-GP
NGQHICMVFEFLGDNLLTLIKYYNYKGMPLHMVKEICFHVLAGLLDYLHRQLSIIHTDLK
PENILLLSTIDPIKDPRRSG----APPLLHAN---K------DKSIF---SLNPPV----
-VKDAKSSNGGLTRNQKKKLRRKAKRVAQDCV----DSVDALEDELEHEVVTTDDQEGKS
DVKIQGDLIKTS-----------------------------------GSKKSS-DDSLGA
MH-------------SRNNR-------QRKS-------SRSTR-----ALD-LKCKLVDF
GNACWTYKQFTSDIQTRQYRCPEVLLGSKYSTSADIWSFACIAFELATGDVLFDPHSGDN
FDRDEDHLALMMELLGMMPRRIALG-----------------------------------
------------------------------------------------------------
------------------------------------------------------------
------------------------------------------------------------
---------------------------
>Mpusi .
------------------------------------------------------------
------------------------------------------------------------
--------------SEDEGAEGYRKGGYHPVAVGDTYKDGRYVVREKLGWGHFSTVWICD
DVATGA-KVALKVQKSAAHYTEAARDEITILDKIA----------AVVRLVDSFEHK-GP
NGTHVCMCFEVLGDNLLALIKRYDYRGIPMRAVKAICRDVLAG-LDYLHSRKKIIHTDLK
PENVLLRKPLPKPETETETE----TETETARDMEARVEGGG-EAAMT---PELAAIH--L
NGEADADGGKELTKNQKKKAKKKAKKVAESNG----DANVSKGGEATKKSG--EGDD---
------------------------------------------------------EEEEEK
RKKA--------KGRKRRGP----------P-------PSTED-----LEN-MQSVIVDL
GNACWTYKQFTQDIQTRQYRCPEVILGAKYSTPADVWSLACMAFELATGDLLFDPRSGKD
YDRDEDHLALMMELIGRMPKRIATNGKYCRDFFTRNGELRHIRSLKFWPLKDVLTEKYGF
-ADADAAAMSDFLMPML-DFSPEHRATAGEMLMHPWL-----------------------
------------------------------------------------------------
------------------------------------------------------------
---------------------------
>Oluci .
------------------------------------------------------------
------------------MTRS-------------------------------SSDTSSS
DARDDVDSRSASSSDEDEGTDGYKRGGYHPVSIGERYNDDRYVVVKKLGWGHFSTCWLVE
DARAKT-LRALKIQKSSGSYTEAARDEIEILKQVKEGDTDE--ATNVVCLYDSFTHE-GP
NGTHVCMVFDVLGDNLLTLIKRYEYLGVPLLGVKALTRAMLKG-LRYLHGKKNIIHTDLK
PENVLLTFKLPEKK----------------------------------------------
-------------RRRKKRGKSSKKKATEDEA----------------------------
------------------------------------------------------------
---------------------------PTIE-------SQIEA-----LDN-LDAKICDL
GNACWVDRQFTQDIQTRQYRSPEVILGAKYDTSADIWSLACIVFELATGDVLFDPRSGKD
YDRDEDHLALMMELIGRMPKHLALSGKYSKEFFNRNGELRHIRSLKFWPCERVLMEKYNM
-SETDSKELSDFLSPML-DFNPSKRASAEQMLEHPWLQF---------------------
------------------------------------------------------------
------------------------------------------------------------
---------------------------
>Cmero .
MFVPVMEQVP--AYPVAKTPSESLSYSVEGPSAGRGASPEPLPRDWE-------------
------------ETTALSFSEQAPDHESVASQNRTQREA------------VQTHGRSET
SRSDWYLTEDAMEYSDTEDAADYRSGGYHPIQIGDALKNGRYIVLRKLGWGHFSTVWLCW
DEERSG-LVALKIQKSARHYTDAARDEIALLATIREKAPLR--GTPVVTFLDHFELI-GP
NGRHICLVFEVLGRSLLSLIRYHGYRGVPLPIAKRVIVHLLEA-LDFCHRDCGIIHTDVK
PENCLFVPPREATVELAGQAISE-YGPILHSFEKPKLVLDTPERACK---PKSEGMPDRL
QTQISDQVQSGLTESDPARIRKNALRAALNTV----DAEVASQRDLQSQSTTQFSGEGPT
LTSASLSSISEQ----SQASSSNASMKFTAYLKEKD----------------M-QQADDA
ATALSTMTRMKPSAAQQLAT-----HPGGART------VAALSPTRPWETN-SRVKLVDF
GNACWTDKHFTEDIQTRQYRSPEVILGAGFDASADIWSCACVLFELLTGDFLFDPHSGRS
FSRDDDHLALMMELLGPFPRSLLDRGKYSGEYFTKDGALRKIKSLHFWSLSDLLREKYKF
-SRHEAEEIAMFLEPML-RLEPMQRATAAQCLQHPWLSDVYAGTTHTSSISPETQ-N---
----------------KSADGNDSATEQRVTLDLGPSSAASSSRGSIT------------
--SPEAAERRESL------RQRLAVRQHS-----------------------QTIFDKRC
SSLGRQSAG------------------
>Ptaeda_1 .
------------------------------------------------------------
------------------------------------------------------------
------------------------------------------------------------
------------------------------------------------------------
------------------------------------------------------------
------------------------------------------------------------
------------------------------------------------------------
------------------------------------------------------------
------------------------------------------------------------
--------------------------------------------------MLFDPQSAEG
YDRDEDHLALMMELLGKIPRKIALGGSYSRELFDRHGDLKHIRRLWYWPLDRILVEKYKF
-SEKDADELAKFLCPLM-DFALEKRPTAAQCLLHPWLKCKM-------------------
----------------EDT------RNRQR-------RESEGEKEVME------------
-----KAQ--VAMMMMVGSDNEVAL------------------------------LTLSY
ADLKP----------------------
>Gbilob_3 .
------------------------------------------------------------
------------------------------------------------------------
------------------------------------------------------------
------------------------------------------------------------
------------------------------------------------------------
------------------------------------------------------------
-------VNGSLSTTQKKKLKRKAKKAANNCV----SSVIAREKEWDQTQT---------
--MVDRHILA---------TYFGKEEKFS-------------------------ADSKGE
AVHQ--------EA-LKKAG-------RSAK-------LQSLE-----SID-LKCKIVDL
GNACWTYKQFTSDIQTRQYRSPEVILGSKYSTPVDMWSFACIVFELATGDVLFDPQSTED
FVLDEDHLALMMELLGKMPRKIALGGCYSRDLFDRHGDLKHIRRLRFWPLDRILVEKYKF
-SEQDADELAKFLCPLL-DFVPEKRPTAAQCLLHPWLKCEP------NLRQSLTL-S-DH
-----------QAET-EDT------LDRKS-------RESEDAKKALE------------
-----KAE--AAM-------SNIAIKCNQ-------------------------------
--LGV----------------------
>Cmich_2 .
------------------------------------------------------------
------------------------------------------------------------
------------------------------------------------------------
------------------------------------------------------------
----VCMVFEFLGDSLLSLIKYTRYRGIPLHMVREICRQVLIG-LDYLHRELSIIHTDLK
PENVLLYDPIDPSKDPRKSS----EPPLLSPVL---------DSTNQ-L---------PR
SFSVKDSVNGGISRTQKKKLKRKAKRAANNCV----TSVVARERELDSANA---------
--GKNRQFIGK-----NRQTDFARKEKAL-------------------------ADLKGG
AAQN--------EA-LKKAT-------YSAR-------IRSLE-----SID-LKCKIVDL
GNACWTHKQFTSDIQTRQYRSPEVLLGLKYSTPVDMWS-ACIVFELATGDVLFDPQGTEN
IGRDEDHLALMMELLGKIPRKIALGGCYSRDFFDRHGDLKHIRRLRFWPLDRMLVEKYNF
-SERDAAELATFLSPML-DFVPEKRPTPAQCLLHPWLKCEP------NVRQPLTL-N-RH
-----------QAEM-EDN------FDRKR-------RDNDGAREALE------------
-----KAE--VAM-------GNITIKGS--------------------------------
---------------------------
>Zmays_3 .
------------------------------------------------------------
------------------MASLFG------------------------------NGGYIY
SSGS-------EGEDEDEGTEGYRKGGYHAARPGDRFAGGRFVAQRKIGWGNFSTVWLAY
DTLHSR-FVALKIQKSARDYAHAALHEIELLSAVAKGDPTN--SKCVLRLLDHFKHA-GP
NGQHVCLVTEFLGDSLLRLIRYNRNKGIGLSRVKEICRSVMVG-LDYLHSELGIIHTDLK
PENVLLESTINPAKDPVRSG----FTPILDRP----------------------------
---VGNQYGGTVISFSEKMLKMRARRAVAKIS----QRRVSLGG----------------
------------------------------------------------------------
-----------------VGA-------ELEK-------ERCLD-----GIS-LKCKIVDF
GNACWADQQHAGEIQTRQYRAPEVIIGSGYSYSADIWSFACIAFELATGDLLFAPMNRQG
CSEDEDHLALMMETLGKMPRKIASSGTRSKDYFDRYGDLKRVRRLKFWPLDRVLVERYSF
-SEPDAKGFADFLRPML-DFAPEDRPSAAQCLKHSWLN----------------------
------------------------------------------------------------
------------------------------------------------------------
---------------------------
>Sbicol_2 .
------------------------------------------------------------
------------------MASLFG------------------------------NGGYSY
SSGS-------EGEDEDEGTEGYRKGGYHAARPGDRFAGGRFVAQRKIGWGNFSTVWLAY
DTLHSR-FVALKIQKSARDYAHAALHEIELLSAVAKGDPTN--SKCVLRLLDHFKHA-GP
NGRHVCLVTEFLGDSLLRLIRYNRNKGIGLSRVKEICRSVLVG-LDYLHSELGIIHTDLK
PENVLLDSTINPAKDPVRSG----FTPILDRP----------------------------
---VGNQYGGTVISFSEKMLKMRARRAVAKIS----QRRVSIGG----------------
------------------------------------------------------------
-----------------VGA-------QLEK-------ERCLD-----GIS-LKCKIVDF
GNACWADQQLAGEIQTRQYRAPEVIIGSGYSYSADMWSFACIAFELATGDLLFAPKNCQG
CSEDEDHLALMMETLGKMPRKIATSGTRSKDYFDRHGDLKRIRRLKFWPLDRVLVERYNF
-TEPDAKGFSDFLRPML-DFTPENRPSAAQCLKHPWLN----------------------
------------------------------------------------------------
------------------------------------------------------------
---------------------------
>Osativ_2 .
------------------------------------------------------------
-------------------MAFLG------------------------------NG--YC
SSGS-------EGEDEDEGMEGYRKGGYHAARPGDRFAGGRFVAQRKLGWGNFSTVWLAY
DTLLNR-FVALKIQKSARDYAQAALHEIELLSAIAKGDPTN--SKNVVQLLDHFKHA-GP
NGHHVCLVTEFLGDSLLRLIRYNRNKGIGLSGVKEICRSVLVG-LDYLHRELGIIHTDLK
PENVLLVSTINPSKDPVRSG----FTPILERT----------------------------
---VSNQYSGSVISFSEKMLKMRARRAVAKIS----LRRESLGG----------------
------------------------------------------------------------
-----------------VAA-------EMEK-------ERSLD-----GIS-LKCKIVDF
GNACWGSQQLAGEIQTRQYRAPEVIIGAGYSYSADMWSFACMAFELATGEVLFAPKTCQG
CSEDEDHLALMMETLGKMPKKIASSGTRSKDYFDRHGDLKRIRRLKFWPLERLLVQRYNF
-TEPDAQGLADFLRPIL-DFTPENRPTAAACLKNPWLN----------------------
------------------------------------------------------------
------------------------------------------------------------
---------------------------
>Zoffic_4 .
------------------------------------------------------------
---------------------------------------------------------MSY
SSSS-------GSE-EDEGVDAYRKGGYHAVRVGDQFAGGRYIAQRKLGWGHFSTVWLAY
DTRSEI-FVALKIQKSAPEFAQAALHEIELLSAIAEGDASN--SKCIIRLIDNFKHS-GP
NGQHLCLVIEFLGDSLLRLVKYNRYKSIGLDRVKYICKSILVG-LDYLHRELGMIHTDLK
LE----------------------------------------------------------
------------------------------------------------------------
------------------------------------------------------------
------------------------------------------------------------
------------------------------------------------------------
------------------------------------------------------------
------------------------------------------------------------
------------------------------------------------------------
------------------------------------------------------------
---------------------------
>Zoffic_8 .
------------------------------------------------------------
---------------------------------------------------------MPY
SSSS-------GSE-EDEGVDAYRKGGNHAVRVGDQFAGGRYIAQRKLGWGHFSTVWLAY
DTRSEI-FVALKIQKSAPEFAQAALHEIELLSAIAEGDASN--SKCIIRLIDNFKHS-GP
NGQHLCLVIEFLGDSLLRLVKYNRYKSIGLDRVKYICKSILVG-LDYLHRELGMIHTDLK
LE----------------------------------------------------------
------------------------------------------------------------
------------------------------------------------------------
------------------------------------------------------------
------------------------------------------------------------
------------------------------------------------------------
------------------------------------------------------------
------------------------------------------------------------
------------------------------------------------------------
---------------------------
>Brapa_4 .
------------------------------------------------------------
---------------------------------------------------------MSC
SSSS-------GSEGEEEGFDSYRKGGYHAVRIGDPFSGGRYIAQRKLGWGQFSTVWLAY
DTLSSS-YVALKIQKSAQQFAQAALHEIEFLSAAADGDLQN--TKCVVRLIDHFKHA-GP
NGQHLCMVLEFLGDSLLRLIRYNRYKGLKLDKVREICRCVLTG-LDYLHRELGMIHSDLK
PENILLCSTIDPGKDPVRSG----LTPLLEKP----------------------------
---EGNANGSSTMNLIEKKLKRRAKRAVAKIS----ERRVSMVG----------------
------------------------------------------------------------
-----------------GEE------ASSKT-------EKSLD-----GID-MRCKVVDF
GNACWADKQFAEEIQTRQYRAPEVILKSGYSFSVDMWSFGCTAFELVTGDMLFAPKEGNG
YGEDEDHLALMMELLGKMPRKIAIGGARSKDYFDRHGDLKRIRRLKYWPLDRLLVDKYKL
-PEAEAKEFAEFLSPIL-EFAPEKRPTAQQCLEHPWMNV---------------------
----------------------------------------VSTQNNAD------------
-----NVE--SQM-------RNLHIK----------------------------------
---G-----------------------
>Brapa_6 .
------------------------------------------------------------
---------------------------------------------------------MSC
SSSS-------GSEGEEEGFDSYRKGGYHAVRIGDPFSGGRYIAQRKLGWGQFSTVWLAF
DTLSSN-YVALKIQKSAQQFAQAALHEIEFLSAAADGDLQN--TKCVVRLIDHFKHA-GP
NGQHLCMVLEFLGDSLLRLIRYNRYKGLKLDRVREICRCILTG-LDYLHRELGMIHSDLK
PENILLVSTIDSGKDPVRSG----LTPLLEKP----------------------------
---EGNANGSSTMNLIEKKLKRRAKRAVAKIS----ERRVSMVGG---------------
------------------------------------------------------------
---------------ALGEE------ASSKS-------ERSLD-----GID-MRCKVVDF
GNACWADKQFAEEIQTRQYRAPEVILKSGYSFSVDMWSFGCTAFELVTGDMLFAPKEGNG
YGEDEDHLALMMELLGKMPRKIAIGGARSKDYFDRHGDLKRIRRLKYWPLDRLLVDKYKL
-PEGEAKEFAEFLSPVL-EFAPEKRPTAQQCLEHPWMNV---------------------
----------------------------------------VSTQNDAD------------
-----NVE--SQV-------RNLKIK----------------------------------
---G-----------------------
>At_SRPK1 .
------------------------------------------------------------
---------------------------------------------------------MSC
SSSS-------GSEGEEEGFDAYRKGGYHAVRIGDPFSGGRYIAQRKLGWGQFSTVWLAY
DTLTSNVLLCMFLCLFAQQFAQAALHEIEFLSAAADGDLDK--TKCVVRLIDHFKHS-GP
NGQHLCMVLEFLGDSLLRLIRYNQYKGLKLNKVREICRCILTG-LDYLHRELGMIHSDLK
PENILLCSTIDPAKDPVRSG----LTPLLEKP----------------------------
---EGNANGASTMNLIEKKLKRRAKRAVAKIS----ERRVSMVT----------------
------------------------------------------------------------
-----------------GEE------ASSKT-------EKSLD-----GID-MRCKVVDF
GNACWADKQFAEEIQTRQYRAPEVILKSGYSFSVDMWSFGCTAFELVTGDMLFAPKDGNG
YGEDEDHLALMMELLGKMPRKIAIGGAKSKDYFDRHGDLKRIRRLKYWPLDRLLIDKYKL
-PEAEAKEFAEFLTPIL-EFAPEKRPTAQQCLDHPWMN----------------------
----------------------------------------VTTQNDAE------------
-----NVD--DQM-------NNLHIK----------------------------------
---G-----------------------
>Brapa_5 .
------------------------------------------------------------
---------------------------------------------------------MSC
SSSS-------GSEEDDEGFDSYRKGGYHAVRIGDQFSGGRYIAQRKLGWGQFSTVWLAY
DTHTSS-YVALKIQKSAQHFSQAALHEIELLQAAADGDTEN--TKCVVRLIDDFKHA-GP
NGQHLCMVLEFLGDSLLRLIKYNRYKAMELNKVREICKCILTG-LDYLHRELGMIHSDLK
PENILLCSTIDAAKDPIRSG----LTPILEKP----------------------------
---EGNQNGAATMNLIEKKLKRRARRAVAKIS----GRRVSIVG----------------
------------------------------------------------------------
-----------------LSE------TPTKT-------VRSLD-----GID-VKCKVVDF
GNACWADNKFAEEIQTRQYRAPEVILQSGYSFSVDMWSFACTAFELATGDMLFAPKDGNG
YGEDEDHLALMMELLGKIPRKIAIGGARSKDYFDRHGDLKRIRRLKYWPLDRLLTDKYKL
-PEAEAREFAEFLCPIL-AFEPEKRPTAQQCLQHPWLN----------------------
----------------------------------------LRAQNNED------------
-----HVEEYGNR-------NSSKMR----------------------------------
---GDIRF-------------------
>At_SRPK2 .
------------------------------------------------------------
---------------------------------------------------------MSC
SSSS-------GSEEDDEGFDAYRKGGYHAVRIGDQFAGGRYIAQRKLGWGQFSTVWLAY
DTRTSN-YVALKIQKSALQFAQAALHEIELLQAAADGDPEN--TKCVIRLIDDFKHA-GP
NGQHLCMVLEFLGDSLLRLIKYNRYKGMELSKVREICKCILTG-LDYLHRELGMIHSDLK
PENILLCSTIDPAKDPIRSG----LTPILEKP----------------------------
---EGNQNGTSTMNLIEKKLKRRAKKAAAKIS----GRRVSIVG----------------
------------------------------------------------------------
-----------------LSE------TPKKN-------KRNLD-----GID-MRCKVVDF
GNGCWADNKFAEEIQTRQYRAPEVILQSGYSYSVDMWSFACTAFELATGDMLFAPKEGNG
YGEDEDHLALMMELLGKMPRKIAIGGARSKDYFDRHGDLKRIRRLKYWPLDRLLIDKYKL
-PEAEAREFADFLCPIM-DFAPEKRPTAQQCLQHPWLN----------------------
----------------------------------------LRTQNNED------------
-----DIE--GQM-------SNMQIK----------------------------------
---GSCS--------------------
>Ptrich_4 .
------------------------------------------------------------
---------------------------------------------------------MSC
SSSS-------ASEEDEEGIDSYRKGGYHAVRVGDQFSGGRYIAQRKLGWGQFSTVWLAY
DTRSSK-YVALKIQKSAAQFAQAALHEIELLSAIANSDPSN--SKCVVQLIDHFKHA-GP
NGQHQCMVLEFLGDSLLRLIRHNRYKGLELDKVREICKCIVTG-LDYLHRELGIIHSDLK
PENILLFSTIDPAKDPIRSG----LTPILERP----------------------------
---EGNHNGTSTMTLIEKKLKRRAKRAVAKIS----GRRVSMGG----------------
------------------------------------------------------------
-------------------A-------VQKP-------ERSLD-----GID-VRCKVVDF
GNACWADKQFAEEIQTRQYRAPEVILRSGYSFSVDMWSFACTAFELATGDMLFAPKDGQD
YSEDEDHLALMMELLGKMPRKIAIGGALSKDYFDRHGDLKRIRRLKFWPLDRLLVEKYKF
-SENDAREFAEFLCPLF-DFTPEKRPTAQQCLQHPWLNLKS-------------------
---------------------------STQ-------NE-TKSESKVA------------
-----KLG--VGV-------SNLK------------------------------------
--VGK----------------------
>Ptrich_5 .
------------------------------------------------------------
---------------------------------------------------------MSC
SSPS-------GSEEDDEGIDSYRKGGYHAVRVGDQFSGGRYIAQRKLGWGQFSIVWLAY
DTRSSK-YVALKIQKSAAQFAQAALHEIELLSAVANSDPSN--SKCVVQLIDHFKHA-GP
NGQHQCMVLEFLGDSLLRLIRHNHYKGLQLEKVREICKCILTG-LDYLHRELGIIHTDLK
PENILLFSTIDPAKDPIRSG----IKPILERP----------------------------
---EGNLNGGSTMNLIEKKLKRRAKRAVANIS----GRRDSMGG----------------
------------------------------------------------------------
-------------------A-------MQKS-------ERSLD-----GVD-VRCKVVDF
GNACWAVKQFAKEIQTRQYRAPEVILQSGYSFSVDMWSFACTAFELATGDMLFAPKDGQG
YSEDEDHLALMMELLGKMPRKIAIGGALSKDYFDRHGDLKRIRRLKFWPLDRLLVEKYKF
-PETDAQEIAEFLCPLL-DFTPENRPTAQQCLQHPWFNIKS-------------------
---------------------------CSQ-------NE-MTSESNVE------------
-----KLG--VGV-------SNLK------------------------------------
--VGK----------------------
>Vbini_3 .
------------------------------------------------------------
---------------------------------------------------------MSC
SSSS-------ASEEEDEGTDSYRKGGYHAVRVGDPFSGGRYIAQRKLGWGEFSTVWLAY
DTRSSK-YVALKIQKSAVQFAQAALHEIEVLSAIANGDPSN--SKCVVRLIDHFKHT-GP
NGQHVCMVLEFLGDSILRLIKYNRYKGLEFNKVREICKCILTG-LDYMHRELGIIHTDLK
PENILLFSTIDPAKDPIRSG----LTPILERP----------------------------
---EGNPTGGVTINSIEKKLKARARRAVAKIS----GKRASMGG----------------
------------------------------------------------------------
-------------------E-------TPKA-------ERSLD-----GID-VRCKIVDF
GNACWADRQFTGEIQTRQYRAPEVVLQAGYSTSVDMWSFACTAFELATGDMLFAPKNGQG
YSEDEDHLALMMELLGKIPRKVAIGGARSKDLFDRHGDLKRIRRLKFWPLDRILVDRYKF
-SESDAREFADFLVPLL-DFAPEKRPTAQQCLQHPWLNLTN-------------------
---------------------------LAA-------NE-TKSKSNME------------
-----KLD--VGM-------SKLQIE----------------------------------
--VGK----------------------
>Slyco_5 .
------------------------------------------------------------
---------------------------------------------------------MSC
SSSS-------ASEDEDEGFDSYRKGGYHAVRVGDSFSGGRYMAQRKLGWGEFSTVWLAY
DTQLSG-FVALKIQKSAPQFAQAAFHEIEILSAIANGDQSN--SKYVVRLIDHFKHT-GP
NGQHICMVFEFLGDSLLRLIKHNRYKGLELNKVREICKCVLTG-LDYLHGGLGIVHTDLK
PENILLLSTINATKDPIRSG----MTPILERP----------------------------
---EGNPNGGITMNIIEKKLKQRARRAAARIS----GRRSSMGV----------------
------------------------------------------------------------
-----------------VGG-------TPKS-------NRSLD-----GID-LRCKIVDF
GNACWDDKQFAQEIQTRQYRSPEVILQSGYSFSADMWSLACIAFELATGEMMFTPKGGEG
FSEDEDHLAMMMELLGKIPRKIAVGGARSKDYFDRHGDLKRIRRLKYGCLNKLLVNKYRF
-SESDAHEFTEFLSPLL-DFEPEKRPTAEQCLQHPWLNFKN-------------------
---------------------------LKQ-------TE-VKNESGVE------------
-----RVN--VDM-------SKLQIK----------------------------------
--VGK----------------------
>Stuber_4 .
------------------------------------------------------------
---------------------------------------------------------MSC
SSSS-------ASEDEDEGFDSYRKGGYHAVRVGDSFSGGRYIAQRKLGWGEFSTVWLAY
DTQSSG-FVALKIQKSAPQFAQAALHEIEVLSAIANGDQSN--SKYVVRLIDHFKHT-GP
NGQHICMVFEFLGDSLLRLIKHNHYKGLELNKVREICKCVLTG-LDYLHGGLGIVHTDLK
PENILLLTTINATKDPIRSG----MTPILERP----------------------------
---EGNPNGGVTMNIIEKKLKQRARRAAARIS----GRRSSMGG----------------
------------------------------------------------------------
-----------------VGG-------TPKS-------NRSLD-----GID-LRCKVVDF
GNACWEDKQFAQEIQTRQYRSPEVILQSGYSFSADMWSLACIAFELATGEMMFTPKGGEG
FSEDEDHLAMKMELLGKIPRKIAVGGARSKDYFDRHGDLKRIRRLKYGCLDKLLVNKYRF
-SESDAHEFTEFLSPLL-DFEPEKRPTAEQCLQHPWLNFKN-------------------
---------------------------QKQ-------TE-VKNESGVE------------
-----RVN--IGM-------SKLQIK----------------------------------
--VGK----------------------
>Slyco_6 .
------------------------------------------------------------
------------------MS-------------------------------------GSP
SSSS-------ASEDEDEGIDSYRKGGYHAVRIGDSFSGGRYIAQRKLGWGEFSTVWLAY
DTRSSE-FVALKIQKSAPQFAQAALHEIEVLSAIADGDTSN--SKYVVRLIDHFKHT-GP
NGQHSCMVLEFLGDSLLRLVKYNRYKGLELDKVREICKCILIG-LDYLHRELGIIHTDLK
LENVLLLSTINATKDPIRSG----TPPILERP----------------------------
---EGIPKGGATMNIIEKKLKQRARRAAARIS----GRRSSMGG----------------
------------------------------------------------------------
-----------------VGG-------GAKT-------NRSLD-----GID-LKCKVVDF
GSACWADKQFAQEIQTRQYRSPEVILQSGYSFSADMWSFACIAFELATGEMMFTPKGGQG
FSEDEDHLAMMMELLGKIPRKIANGGARSKDYFDRYGDLKRIRRLKYGSLEKLLIDKFRF
-SEIDALEFAKFLCPLL-DFEPENRPTAQQCLQHPWLNIKG-------------------
---------------------------QNQ-------TE-VKSESGME------------
-----KVN--VGM-------RNLQVK----------------------------------
--AGK----------------------
>Stuber_5 .
------------------------------------------------------------
------------------MS-------------------------------------GSP
SSSS-------ASEDEDEGIDSYRKGGYHAVRIGDSFSGGRYIAQRKLGWGEFSTVWLAY
DTRSSE-FVALKIQKSAPQFAQAALHEIEVLSAIADGDPSN--SKYVVRLIDHFKHT-GP
NGQHSCMVLEFLGDSLLRLVKYNRYKGLELDKVRDICKCILIG-LDYLHRELGIIHTDLK
LENVLLLSTINATQDPIRSG----TPPILERP----------------------------
---EGIPNGGATMNIIEKKLKQRARRAAARIS----GRRASMGG----------------
------------------------------------------------------------
-----------------VGG-------GAKT-------NRSLD-----GID-LKCKVVDF
GSACWADKQFAQEIQTRQYRSPEVILQSGYSFSADMWSFACIAFELATGEMMFTPKGGQG
FSEDEDHLAMMMELLGKIPRKIANGGARSKDYFDRYGDLKRIRRLKYGSLEKLLIDKFRF
-SETDALEFAKFLCPLL-DFEPENRPTAQQCSQHPWLNITS-------------------
---------------------------QNQ-------TE-VKSESGLE------------
-----KVN--VGM-------RNLQMK----------------------------------
--AGK----------------------
>Nsylves_4 .
------------------------------------------------------------
------------------------------------------------------------
------------------------------------------------------------
----------------------------------------------------------GP
NGQHLCMVLEFLGDSLLHLVKYNRYKGLELNKVREICKCILTG-LDYLHRELGLIHTDLK
LENVLLLSTINATKDPIRSG----TAPILERP----------------------------
---EGIPNGGTTMNIIEKKLKQRA------------------------------------
------------------------------------------------------------
------------------------------------------------------------
------------------------------------------------------------
------------------------------------------------------------
------------------------------------------------------------
------------------------------------------------------------
------------------------------------------------------------
---------------------------
>Pstrat_1 .
------------------------------------------------------------
------------------------------------------------------------
SSSS-------GSE-EDEGREDYRKGGYHAVRPGDSFAGGRYVAQRKLGWGNFSTVWLAY
DTGSHK-FVALKIQKSAAEFSGAALHEIEVLSAIAEGDLSN--SKCIVRLVDHFKHS-GP
NGQHVCLVVEFLGDSLLRLIRYNRYEGIGLNRVREICRSILVG-LDYLHREVGIIHTDLK
PENVLLASTIDPAKDPMKSG----FPPILERP----------------------------
---EGN------------------------------------------------------
------------------------------------------------------------
------------------------------------------------------------
------------------------------------------------------------
------------------------------------------------------------
------------------------------------------------------------
------------------------------------------------------------
------------------------------------------------------------
---------------------------
>Gmax_6 .
------------------------------------------------------------
---------------------------------------------------------MSC
SSSS-------GSEEDDEGFDSYRKGGYHAVRVADQFAGGRYIAQRKLGWGQFSTVWLAY
DTTTSA-YVALKIQKSAAQFVQAALHEIDVLTSLSDGADMD--SKCVVHLIDHFKHT-GP
NGQHLCMVLEFLGDSLLRLIKYNRYKGLPLNKVREICKCILIG-LDYLHREHGIIHSDLK
PENVLLVSTIDPGKDPVRSG----LTPILERP----------------------------
---EGSINGGGVTSLIEKKLKRRARRAVAKIS----GRSSPIGG----------------
------------------------------------------------------------
-----------------I-E-------APKS-------ERNLD-----GID-VRCKVVDF
GNACWADKQFAEEIQTRQYRAPEVILHAGYSFSVDMWSFACIAFELATGDMLFTPKDGQG
FSEDEDHLALMMELLGKMPRKVATSGAKSKDFFDRHGDLRRIRRLKFWPLSKLLVVRYKF
-SERDAHEFSEFLSPLL-DFAPEKRPTAQQCLQHPWLQGIE-------------------
---------------------------STP-------NE-MRNESSVE------------
-----KVD--VGM-------SNLQIK----------------------------------
--VGK----------------------
>Gmax_7 .
------------------------------------------------------------
---------------------------------------------------------MSC
SSSS-------GSEEEDEGFDSYRKGGYHAVRVADQFAGGRYIAQRKLGWGQFSTVWLAY
DTTTSA-YVALKIQKSAAQFVQAALHEIDVLSSLADGVDMD--SKCVVHLIDHFKHT-GP
NGQHLCMVLEFLGDSLLRLIKYNRYKGLPLDKVREICKCILIG-LDYLHREHGIIHSDLK
PENVLLVSTIDPAKDPVRSG----LTPILERP----------------------------
---EGNINGGGVTSLIEKKLKRRARRAVAKIS----GRSSPIGG----------------
------------------------------------------------------------
-----------------I-E-------APKS-------DRNLD-----GID-VRCKVVDF
GNACWADKQFAEEIQTRQYRAPEVILQAGYSFAVDMWSFACIAFELATGDMLFTPKVGQG
FSEDEDHLALMMELLGKMPRKVATSGAKSKDFFDRHGDLKRIRRLKFWPLSKLLIDRYKF
-SERDACEFSEFLLPLL-DFAPEKRPTAQQCLQLPWLQGIE-------------------
---------------------------STP-------NE-MRNESSVE------------
-----KVG--VGM-------SNLQIK----------------------------------
--VGK----------------------
>Mtrunc_5 .
------------------------------------------------------------
---------------------------------------------------------MSC
SSSS-------GSEDDDEGFDSYRKGGYHAVRVGDQFAGGRYIAQRKLGWGQFSTVWLAF
DTTNDT-YVALKIQKSAAQFVQAALHEIDVLSSIADGAPSN--SKFVVQLIDHFKHT-GP
NGQHQCMVLEFLGDSLLRLVRYNRYKGLPMNKVREICQCILIG-LDYLHREHGIIHTDLK
LENVLLVSTIDPAKDPVRSG----VSPILERP----------------------------
---EGNINGA-VTSLIEKKLKRRARRAVAKIS----GQRGSMG-----------------
------------------------------------------------------------
-------------------E-------APNS-------DRNID-----GID-VRCKVVDF
GNACWADKPFAEEIQTRQYRAPEVILQAGYSFSVDMWSFACIAFELATGDMLFTPKVGQG
FSEDEDHLALMMELLGKMPRKVATAGMKSKDFFDRHGDLKRIRRLKFWPLNKLLIERYKL
-SESDAHEFSEFLLPLL-DFAPEKRPTAEQCLQHPWLMEKD-------------------
---------------------------SVP-------DE-MRNESSVE------------
-----KVD--VGI-------SNLKIK----------------------------------
--VGK----------------------
>Gmax_8 .
------------------------------------------------------------
---------------------------------------------------------MSC
SSSS-------GSEEGDEGFDSYRKGGYHAVRVADQFAAGRYIAQRKLGWGQFSTVWLAY
DTKTES-YVALKIQKSAAQFAQAALHEIELLSSIADHNPTN--SKFVIQLIDHFKHT-GP
NGQHLCMVLEFLGDSLLRLIRYNRYKGLPLNKVREICKCVLTG-LDYLHTDRGMIHTDLK
PENILLCSTIDPAKDPLRSG----LSPILERP----------------------------
---EGNTNGG-VTSLIEKRLRRRARTAVAKIS----GRRASMGG----------------
------------------------------------------------------------
-----------------IGD-------AAKT-------GRNID-----GID-VRCKIVDF
GNACWADKQFAEEIQTRQYRAPEVILKAGYSFSVDMWSLACIAFELATGDMLFTPKGGQG
FSEDEDHLALMMELLGKMPRKIATGGAQSKDFFDRHGDLKRIRRLKFCPLDKLLTDKYKF
-SVNDAQEFSEFLLPLF-DFAPEKRPTARQCLQHPWLNYME-------------------
---------------------------SPP-------NE-MRNESAVE------------
-----KVD--VGM-------SNLKIR----------------------------------
--VEK----------------------
>Gmax_9 .
------------------------------------------------------------
---------------------------------------------------------MSC
SSSS-------GSEEDDEGFDSYRKGGYHAVRVADQFAAGRYIAQRKLGWGQFSTVWLAY
DTKTES-YVALKIQKSSAQFAQAALHEINLLSSIADRDPSN--SKFVIQLIDHFKHT-GP
NGQHLCMVLEFLGDSLLRLIRYNRYKGLPLNKVREICKCVLIG-LDYLHTDLGMIHTDLK
PENILLCSTIDPAKDPSRSG----LSPILERL----------------------------
---EGNTNGG-VTSLIEKRLKRRARTAIAKIS----GRRASMGG----------------
------------------------------------------------------------
-----------------TGD-------VAKT-------GRNID-----GID-VRCKIVDF
GNACWADKQFAEEIQTRQYRAPEVILKAGYSFSVDMWSLACIAFELATGDMLFTPKGGQG
FSEDEDHLALMMELLGKMPRKIATAGAQSKDFFDRHGDLKRIRRLKFCPLDKLLTDKYKF
-SVNDAQEFSEFLLPLF-DFAPEKRPTARQCLQHPWLNCME-------------------
---------------------------SPP-------NE-MRNESAVE------------
-----KVD--VVM-------SKLKIR----------------------------------
--VGK----------------------
>Mtrunc_4 .
------------------------------------------------------------
---------------------------------------------------------MSC
SSSS-------GSEEDDEGFESYRKGGYHAVRVADQFAGGRYIAQRKLGWGQFSTVWLAY
DTTTSS-YVALKIQKSAAEFVQAALHEINVLSSIADGDPSN--SKFVVQLIDNFKHT-GP
NGQHHCMVLEFLGDSLLRLIKYSHYKGLPLNKVREICKYILIG-LDYLHSELGIIHTDLK
PENILLFSTIDPSKDPFRSG----LSPTLERT----------------------------
---EGNTNGG-LTSLIEKRLKRRAKRAVAKIS----GRTASIEG----------------
------------------------------------------------------------
-----------------RGE-------AAKS-------SRNIE-----GID-MRCKIVDF
GNACWADNKFAEEIQTRQYRAPEVILKSGYSFSVDMWSFACIAFELATGDMLFTPKGGQG
YSEDEDHLALMMELLGKMPRKIAIGGAQSKDYFDRHGDLKRIRRLKFCPLDKLLIDRYKF
-SANDAQEFSEFLLPLF-DFAPEKRPTARQYLQHPWLNCNE-------------------
---------------------------SAP-------NE-MRSESTVE------------
-----KVN--VGM-------SNLQIK----------------------------------
--VGK----------------------
>Zmays_4 .
------------------------------------------------------------
------------------MSRVASL-----------------------------SPSLSG
DEVE-------EEEEEDEGVDGYRKGGYHAVRPGDQFAAGRYVAQRKLGWGNFSTVWLAF
DVQSQR-YVALKIQKSAPEFAQAALHEIEFLSEITKKDPLN--CKCIIQLIDHFKHT-GP
NGQHICLVFELLGDSLLKLVQYNRYKGIGLDRVRQICKSILVG-LDYLHNELGIIHSDLK
LENLLLLSTIDPSKDPIRSG----LKPCLERP----------------------------
---EGNPNGEAGINAIENKLKMRARRVLAKLA----EKRKSAVE----------------
------------------------------------------------------------
---------------------------SSRS-------ERSLG-----GID-LTCKIVDF
GNACWADKQFTDFIQTRQYRAPEVILGAGYSFSVDMWSFACIAFELATGEMLFTPKEGHG
YSEDEDHLALMMELLGKVPKKIATTGTRSKEYFDRHGDLKRIRRLKLSSIERVLVDKYKI
-SESDAREFANFLCPLL-DFAPEKRPTALGCLKHPWLHYNEDKATMNTDVQPNIG-SNVD
VNPNIGSTNTGSVDSSDDYS-----IDSKP-------NI-GRVAASIQ------------
-----RLE--SSM-----------------------------------------------
---GKYR--------------------
>Sbicol_3 .
------------------------------------------------------------
------------------MSRVASL-----------------------------SPSLSG
DEVD-------EEEEEDEGVDGYRKGGYHAVRPGDQFAAGRYVAQRKLGWGNFSTVWLAF
DVQSQR-YVALKIQKSAPEFAQAALHEIEFLSEITKRDPSN--CKCIIQLVDHFKHA-GP
NGQHICLVFELLGDSLLKLVQYNRYKGIGLDRVKRICKSILVG-LDYLHNELGIIHSDLK
LENVLLVSTIDPSKDPVRSG----LKPNLERP----------------------------
---EGNPNGEAALNAIEKKLKMRARRVLAKLA----EKKKSAVE----------------
------------------------------------------------------------
---------------------------SSRS-------ERSLD-----GID-LTCKIVDF
GNACWADKQFTDFIQTRQYRAPEIILGAGYSFSVDMWSFACIAFELATGEMLFTPKEGHG
YSEDEDHLALMMELLGKMPKKIATMGTRSKEYFDRHGDLKRIRRLKLSSIERVLVDKYKI
-SESDAREFARFLCPLL-DFAPEKRPTALDCLKHPWLRYNEDGASMNTDVQPNTG-NNVD
VNPNIGSTNIGSVDSSDDYS-----VDSKP-------NI-GRVAASIQ------------
-----RLE--SSM-------SKVQ------------------------------------
--SGKYRVNIPQANIP-----------
>Zmays_5 .
------------------------------------------------------------
------------------MSRVASL-----------------------------SPSLSG
DEVE-------VEEEDDEGVDGYRKGGYHAVRPGDQFAAGRYVAQRKLGWGNFSTVWLAF
DVQSQR-YVALKIQKSAPEFAQAALHEIEFLSEITKRDPLN--CKCTIQLIDHFKHT-GP
NGQHICLVFELLGDSLLKLVQYNRYKGIGFDRVRQICKSILVG-LDYLHNELGIIHSDLK
LENILLVSTIDPSKDPIRSG----LKPNLERP----------------------------
---EGYPNGEAGLNAIENKLKMRARRVLAKLA----EKRKSAVE----------------
------------------------------------------------------------
---------------------------SSRS-------ERSLD-----GID-LTCKIVDF
GNACWADKQFTDFIQTRQYRAPEIILGAGYSFSVDMWSFACIAFELATGEILFTPKEGHG
YSEDEDHLALMMELLGKMPKKIATMGTRSKEYFDRHGDLKRIRRLKLSSIERVLVDKYKI
-SESDAREFANFLCPLL-DFAPEKRPTALDCLKHPWLKHDEDKATMNTYVQPTSG-SNVD
VNPNIGSTNTGSVDSSGDYS-----ADSKQ-------NI-GRVAASIQ------------
-----RLE--SSM-------SKVQGQPSSVIVYLSIPANCTKLC----------ICTQNV
HGVGKYEISLGIYLYM-----------
>Zoffic_3 .
------------------------------------------------------------
------------------------------------------------------------
------------------------------------------------------------
------------------------------------------------------------
------------------------------------------------------------
------------------------------------------------------------
----------------------RAKQARAKIS----ERRASAAG----------------
------------------------------------------------------------
---------------------------LVLN-------ERSLD-----GID-LRCKIVDF
GNACWSNNKLTDDIQTRQYRSPEVILGAVYDCSADMWSFACMAYELATGDMLFTPKGGQG
YSEDEDHLALMMELLGKIPKKIATAGSRSKDYFDRHGDLKRIRRLKFWPLDKLLVEKYKF
-PENDAREFAEFLSPLL-DFGPEKRPTASQCLQHPWFQVKD-------------------
---------------------------AKP-------GV-ENNETNAK------------
-----KLE--IGM-------SKLKVQ----------------------------------
--V------------------------
>Asatic_2 .
------------------------------------------------------------
------------------------------------------------------------
---------------------------YHAVRLGDQFNGGRYIAQRKLGWGNFSTVWLAF
DTQNKK-YVALKIQKSAAQFAQAALHEIEILSAIANGDPTN--SKCIVQLLDHFKHI-GP
NGQHVCMVFEFLGDSLLRVVRYNRYKGIGLSKVKEICKSILYG-LDYLHRELSIIHTDLK
LENIVLISTIDPSKDPIKSG----TTPILEKP----------------------------
---EGNPNGSTVVNIIEKKLKEKAKRARAKIS----QRRVSMVD----------------
------------------------------------------------------------
-----------------APV-------REKP-------QRSLE-----GID-FRCKIVDL
GNACWSDQKFAEEIQTRQYRSPEVIIGSGYSFSADIWSFACIAFELATGDVLFAPKVGQG
FSEDEDHLALMMELLGKMPRKIAISGSRSKDYFDRYGDLKRIRRLKYWPMDRLLTEKYKF
-TESDAKQFSEFLCPLL-DFAPEKRPTAAQCLQHPWITSTD-------------------
---------------------------SNS-------CV-ESKSTGMK------------
-----NLE--AGV-------SKLKV-----------------------------------
---------------------------
>Vplant_1 .
------------------------------------------------------------
------------------------------------------------------------
------------------------------------------------------------
------------------------------------------------------------
-------------------------KGIGLKNVKDVCRSILIG-LDYLHRELGIIHTDLK
PENVLLVSTIDPTKDPICSG----FTPILERP----------------------------
---EGNLKGTSVVNSIEKRLKEKAKSARARIS----KRRESMGV----------------
------------------------------------------------------------
-----------------VGQ------EVLEK-------ERSLE-----GID-FKCKIVDF
GNACWVDKQFADEIQTRQYRSPEVILGAGYSFPTDMWSFACIAFELATGDMLFSPKIGHG
FSEDEDHLALMMELLGKMPRKIAITGSRSKDYFDRHGDLKRIRRLKFWPMDKLLVDKYKF
-PESDAREFSDFLRPLL-DFAPEKRPTAGHCLQHPWLVKRD-------------------
---------------------------QTN-------SKVEAKESGVE------------
-----KLE--SGM-------GKLHV-----------------------------------
---------------------------
>Vplant_2 .
------------------------------------------------------------
------------------------------------------------------------
------------------------------------------------------------
------------------------------------------------------------
------------------------------------------------------------
------------------------------------------------------------
------------------------------------------------------------
------------------------------------------------------------
------------------------------------------------------------
------------------------------------------------------------
----QDHLAMMMELLGKIPRKMAIAGSRSKNYFDRHGDLKRIRRLKFCPMDRLLVEKYDF
-PESDARAFSHFLLPLL-DFAQEKRPTAGQCLQHPWL-----------------------
------------------------------------------------------------
-----------GK-------GNLKA-----------------------------------
---------------------------
>Pstrat_3 .
------------------------------------------------------------
------------------------------------------------------------
------------------------------------------------------------
----------------------------------ADGDSTN--SKCIVRLLDHFKHS-GP
NGQHICLVIEFLGDSLLRLVRYTRFKGIGLSGVKEICRSILFG-LDYLHRELHIIHTDLK
LENVLLVSTINPSRDPIRSG----SSPILERP----------------------------
---EGNLSGGAVVNMIEKKLKQRAKKARARIS----ERRPSTTG----------------
------------------------------------------------------------
----------------------------IPT-------GRSME-----GID-LNCKIVDF
GNACWSDKQVTDVIQTRQYRAPEVILGSGYSYSVDMWSFACVAFELATGEMLFTPNVGQG
FSEDEDHLALMMELLGKIPRKIALGGTRSKDYFDRYGDLKRIRRLKFWPLDRLLVEKYKF
-SEADAREFSQFLSPIL-DFSPEARLTAAQCLQHPWLRSTD-------------------
---------------------------TKP-------AE--GNMEGDE------------
-----KLH--AGM-------SRLQLN----------------------------------
--VG-----------------------
>Pstrat_4 .
------------------------------------------------------------
------------------------------------------------------------
------------------------------------------------------------
------------------------------------------------------------
------------------------------------------------------------
------------------------------------------------------------
------------------------------------------------------------
------------------------------------------------------------
-----------------------------------------LE-----GID-LRCKIVDF
GNACWSDKKFATEIQTRQYRAPEVILGSGYSFPVDMWSFACIAFELATGDMLFTPKTGQG
FSEDEDHLALMMEFLGRIPRKIAIGGSRSKDYFDRHGDLKRIRRLKSLSLHQLLVDRYKF
-SNSDALEFSEFLCPIL-DFSPEKRPTAAQCLQHPWLRKKD-------------------
---------------------------QKP-------TE-KSNELGTE------------
-----KVQ--TGL-------SELQL-----------------------------------
---------------------------
>Osativ_3 .
------------------------------------------------------------
------------------------------------------------------------
------------------------------------------------------------
------------------------------------------------------------
------------------------------------------------------------
------------------------------------------------------------
-----------MLNPIEKKLKMRARRVLAKLA----EKKKSAAE----------------
------------------------------------------------------------
---------------------------YARA-------ERSLD-----GID-MTCKIVDF
GNACWADKQFTDFIQTRQYRAPEVILGSGYSFPVDMWSFACIAFELATGEMLFTPKEGQG
YSEDEDHLALMMEILGKIPKKIATMGTKSKEYFDRHGDLKRIRRLKFSSIERVLVDKYKI
-SESDAREFAEFLCPLF-DFAPEKRPTAAQCLQHKWLQYSDGKNSENSNVQPNTA-SIDD
VNSNTGSTNTESVTSGDDLND----IDRKP-------NI-GRVAASIQ------------
-----RLE--SSI-------GKVQ------------------------------------
--SGKYR--------------------
>Vplant_5 .
------------------------------------------------------------
------------------------------------------------------------
------------------------------------------------------------
------------------------------------------------------------
-------VLEHLGDSLLRLIRYNRYKGIGLENVKDVCKSILVG-IDYLHSELGIIHTDLK
PENVLLVSTIDPAKDPIRSG----FTPILERP----------------------------
---ESNLNGSAIVSSIEKRLKERAMRARARIS----STRASMGG----------------
------------------------------------------------------------
------------------------------------------------------------
------------------------------------------------------------
------------------------------------------------------------
------------------------------------------------------------
------------------------------------------------------------
------------------------------------------------------------
---------------------------
>Afatua_2 .
------------------------------------------------------------
------------------------------------------------------------
------------------------------------------------------------
------------------------------------------------------------
-----CMVFEFLGDNLLTLIKYTDYRGIPLPMVKEICRHVLIG-LDYLHRELSIIHTDLK
PENILLVSTIDPSKDPRKSG----VPLVPPAA---KM--------------DEPPP----
-KAPAPSVNSGLTKNQKKKIRKKAKRVAASTS----EGNGTVASADTDESD---------
---DRGDLGTA-----NESSPSQDG---------------------------------DR
KRGG--------GG-RRRGS-------KGAR-------KRMAM-----QAD-LSCKLVDF
GNACWTYKQFTSDIQTRQYRCPEVLLGSKYSTSADLWSFACICFELASGDVLFDPHSGDN
FDRDEDHLALMMELLGMMPRKIALGGRHSREYFNRYGDLRHIRRLRFWPLSKVLVEKYEF
-SAIDATAMADFLVPIL-DFVPEKRPTAAQLLQHPWFDAGP------LRRQPRAL-A-DS
---------V-EN-P-DPVD-AP---ENNG-------KE-KADERDVM------------
-----AAE----L-------GNIAID---GASSSRTVKDPQASSKPSKANG---TPSKK-
---------------------------
>Ppurp_2 .
------------------------------------------------------------
------------------------------------------------------------
--------------SESEDPEDYRAGGYHPVRVGETFKDGRYVVLQKLGWGHFSTVWMCF
DIQENR-HVAAKVQKSAEHYAEAAYDEIRLLDELKAKDPEG--KAHVVRCLDHFTVS-GP
NGTHVCLVFEVLGKSLLSLIRRSNYSGVSLELTKIIAGHVLEG-LQFIHDRCQIIHTDLK
PENILFIPTDEDYHRMVREAAAA-------------------------------------
--------CAALRKHNRRRSQRSSRRSSEAGA----RSSKVSSAAATVSTAGSLSGSKGA
TKGSRENVVSK-----KVSAGWSRSHHLG-------------------------SDVEGS
DPPGTLLT--ATPRQRLSSDFASFE--DQVKLRFNAYMNTDAM-----FRK-GRVKIVDF
GNACWADRHFTDDIQTRQYRSPEVIIGAGYDYSADVWSVACLLFEVATGDFLFDPHSGKD
YHRDEDHLALMMELLGPMPRRFCLSGTQSSELYTSTAELRHIHRLNFWSLRDVLREKYLF
-KPEDADSFASFLQIML-VYEPSKRATAAECLRHPFL-----------------------
------------------------------------------------------------
------------------------------------------------------------
---------------------------
>Edent_1 .
------------------------------------------------------------
------------------------------------------------------------
------------------------------------------------------------
---------------------------------------------NVVELLDYFEHN-GP
NGRHYCLTFEVLSKSVLSLMKRFNYKGVPMPMIRVVARQILEG-LQFIHDSCGIIH--LK
PENVLFVHC-----DARKEC----------------------------L-----------
--------------TEITRLQRKSREI--------------LEGKQISCQR---------
------------------------------------------------------------
--------------------------TPHER-------NSNVA-----FAS-ETVKLVDF
GNACWTIKHFTEDIQTRQYRAPEVILGCGYDEKADIWSLACLIFELATGDFLFDPHSGDS
YDRDEDHLALMIELLGPIPAEFRAGGRHTRDLMNENGELLHISQLNFWSVLDVLRDKYKF
-STVEAELLNGFLLPML-KYDPAERASARQQLKHPFV-----------------------
------------------------------------------------------------
------------------------------------------------------------
---------------------------
>Gturut_2 .
------------------------------------------------------------
------------------------------------------------------------
-------------SSESECEGDYRVGGYHPVQIGETFNKGRYRVLQKLGWGHFSTVWLSF
DSTRKQ-HCAIKVQKADPHYAEAARDEIKLLGSLKQDGKKM--EETVVELLDHFEHD-GP
HGRHVCLTFEVLSKSLLSLVKRFNYHGVPLALIRLISRQILEG-LDYIHETCGIIHTDLK
PENILFAQH-----D---------------------------------------------
--------------QEKTVLTEEARRAAQEIE----VLRKTNKGGNIDCKA---------
------------------------------------------------------------
-------------------------GTVYRP-------NPDLA-----FSS-GRVKLVDF
GNACWIDNHFTDDIQTRQYRAPEVILGYGYDTKADVWSLACLVFELATGDFLFDPHSGEE
YDRDEDHLALMMELLGPVPRHMRKKAKYEKDFFDECGDLLHISKLNFWSLRDVLREKYKF
-PAEDADELTNFLLPML-YMDPIKRASARQQLKHPFV-----------------------
------------------------------------------------------------
------------------------------------------------------------
---------------------------
>Ccrisp .
------------------------------------------------------------
------------------------------------------------------------
-----------------------REGGYHPVQIGDSFKNGAYRVLCRLGTGHFSTVWLCL
DTTRHR-VVALKIQKSAMDYTEAAKDEIKLLEAVRRRDLNA--RAPVISLLDHFDHY-GP
NGRHICLVFDVLGSSLLRLVKRFNYKGAPLSIVRTLSKCILEG-LHYLHEEVGIIHTDLK
PENVLFEIPEEMVAEIERQAAIF-GDIVQEKR---R------QAILS---GNFVAPG---
RMNGRYGSGSKYKRNQKKRMKARARKA-----VGGPKTTSSEHVGASISAG-------NG
ETREGADALSG-----RQAEGVSQTGDK------------------------G-KSSGNS
GI-------------------------VGDRFELSRIVDKDVM-----FSR-GLVKIADL
GNACWTDKHFTEDIQTRQYRSPEVILGAKFDSSVDIWSAACLIFEMLTGDYLFDPHSGVG
FDRDEDHLALIMELLGPMPRHLSRRGEFSRELFNRHGQLRHIRKLDYFPLVEVLEEKYKF
-SKEDSKMVSEFLEPML-ALDGSKRATAKECLGHRFFD----------------------
------------------------------------------------------------
------------------------------------------------------------
---------------------------
>Mjapo .
------------------------------------------------------------
------------------------------------------------------------
EDSD-------SSQGERIEARGMREGGYHPVQIGDSFKNGAYRVLCRLGTGHFSTVWLCL
DTTRHR-VVALKIQKSAMDYTEAAKDEIKLLEAVRRGDPNA--RAPVISLLDHFDHY-GP
NGRHICLVFDVLGSSLLRLVKRFNYKGAPLSIVRTLSKCILEG-LHYLHTEVGIIHTDLK
PENVLFEIPEEMVTEMERQAAIF-GEIVQEKR---R------QAILA---GNFVAPG---
RMNGRYGSGSKYKRNQKKRMKARAKKAGTAAGAAGPKTTSSEQVGASTSAG-------NG
EMKEGAGVLPG-----EQDEGVSQKGDK------------------------G-TSSENS
GI-------------------------VGDRFELSRIVDKDVM-----FSR-GLVKIADL
GNACWTDKHFTEDIQTRQYRSPEVILGAKFDSSVDIWSAACLIFEMLTGDYLFDPHSGVG
YDRDEDHLALIMELLGPMPRQLSKRGEFSRELFNRHGQLRHIRKLDYFPLVEVLEEKYKF
-SKEDSKMISEFLVPML-ALDGSKRATAKECLGH--------------------------
------------------------------------------------------------
------------------------------------------------------------
---------------------------
>Edent_2 .
------------------------------------------------------------
------------------------------------------------------------
--------------------EGLKEGGYHPVSVGDVFKNGAYRVLCRLGTGHFSTVWLCL
DTTRHK-VVALKIQKSAIDYSEAAKDEIKLLQAVKRRDTTG--TAPVISLIDHFDHF-GP
NGRHVCLVFDVLGSSLLRLIKRFNYKGAPLPLVRSLARNILEG-LHFLHVEAGIIHTDLK
PENVLFEIPDHVLDEVERQATAF-GQLVLEKK---R------EAAMN---GTAARSD-RG
HGGRYSAANKAYRRNHKKRMKARAKKAGASQI-SNGLSTRAEDIGEGSTRS---------
------------------VDGIGRGRAE------------------------R-NEPDCG
GI-------------------------VGDKFELGRIVDKDYI-----FSR-GLVKIADL
GNACWTDKHFAEDIQTRQYRSPEVILGAKYNWSVDVWSAACLIFELLTGDYLFDPHSGLE
YDRDEDHLALMMELLGPMPRHLIKRGEFSRELFTRNGELRHIRKLDYFPLVEVLEEKYKF
-SKENAKLVSDFLEPML-RLDPSKRASAKECLNH--------------------------
------------------------------------------------------------
------------------------------------------------------------
---------------------------
>Kalvar .
------------------------------------------------------------
------------------------------------------------------------
EDSD-------SSLGERTEAEGLKEGGYHPVSVGDVFKNGAYRVLCRLGTGHFSTVWLCL
DNTRHR-VVALKIQKSAIDYTEAAKDEIKLLEAVQRRDSTG--TAPVISLLDHFDHY-GP
NGRHVCLVFDVLGSSLLRLIKRFNYKGAPLPLVRSLAKNILEG-LHFLHVDAGIIHTDLK
PENVLFEIPDHVLDEVERQATVF-GQLVLEKK---R------EAIMN---GTATRSD-RG
HGGRYSAANKAYRRNHKKRMKARAKKAGVSQI-PNGSSARSEDAAEGSTRS---------
------------------ADGAPRGRGE------------------------R-IEAECS
GI-------------------------VGDKFELGRIVDKDYI-----FSR-GLVKIADL
GNACWTDKHFAEDIQTRQYRSPEVILGAKYNWSVDVWSAACLIFELLTGDYLFDPHSGLE
YDRDEDHLALMIELLGPMPRHLIKRGEFSRELFTRNGELRHIRKLDYFPLVEVLEEKYNF
-SKEDAKLVSDFLEPML-RLDPSKRASAKECLDH--------------------------
------------------------------------------------------------
------------------------------------------------------------
---------------------------
>Gturut_1 .
------------------------------------------------------------
--------------EKRERTRLPK---------------------------VEQIDFPYH
EDSD-------SSLGERTEQESLKEGGYHPVQIGDTFKNGAYRVLCRLGTGHFSTVWLCL
DNTRQR-VVALKIQKSAFDYSEAAKDEIKLLQAVRNKNPTG--SVPVITLLDQFEHF-GP
NGRHVCLVFEVLGCSLLKLIKRFNYKGAPLPLVRRLSKDILKG-LHFLHTQAGIIHTDVK
PENVLFEVPVNVVEGMEEQGTAF-GRVLIERR---R------DEVLY---GSA-----QS
LQDRANWKTRNYRRNQKRRMKAKAKRAAEREP----EQTTERDVGAGSSRA---------
---VSAEVIQA-----RQTVGADEAK----------------------------------
---------------------------GPDKFDLKQIVNNDVM-----FMR-GHVKLADL
GNACWTDKHFTEDIQTRQYRSPEVIVGAKYNSSVDVWSVACLIFELLTGDYLFDPHTGED
YDRDEDHLALMIELLGPMPKYLTKKGEYSRELFNRNGELRHIKRLDFFPLREVLEEKYKF
-PREEAKIVTEFLEPML-RLDPAKRATAAECLSHPFLD----------------------
------------------------------------------------------------
------------------------------------------------------------
---------------------------
>Bnat_1 .
------------------------------------------------------------
-------------------------------------------------------DDSSD
DTED-------FSDSEDEGKSGYKRGGYHPVKIGDVY-NGRYTVHRKLGWGHFSTVWLAT
DSNIHK-CVALKIQKSASQYTEAAEDEIDLLKAVNRECGVS--GRYIIKLLNQFKIY-GP
HGKHICMVFELMGRNLLHMIKKHNYRGIPMNICKRITYQILLG-LDFLHRKCKIIHTDLK
PENFLMKP----------------------------------------------------
-------------KHKGGNGGGEATRAADDVP---SPPTQTVESRSP-------------
-------TINSV------------------------------------------------
---------------------------GAEK------------P---KTDDLFVCKISDL
GNGCWVHKHFTDDITTRQYRSPEVILGLPYSCPTDIWSVGCIVFEFITGDYLFDPQEDKK
HSRDEDHLALMIELLGKMPKKMYQQGKNSRNFFNRKGELRIIKKLDFWGLEDILLEKYKF
-APEDAKEVTEFLLPML-QFNSKNRITAQEALKSSWLEDV--------------------
------------------------------------------------------------
------------------------------------------------------------
---------------------------
>Bnat_2 .
------------------------------------------------------------
------------------MATLQGP--------------------------QHVDQYESD
DSED-------FSNSDDEGKSAYRKGGYHPVYTGDVY-NDRYTVVKKLGWGHFSTVWLAV
DSAVNK-LVALKIQKSASQYTEAAEDEITLLWAARTTKGDA--KKFVVNLLNHFVFH-GP
NGKHVCMVFEVMGKNILSLIKKYDYRGIPLDLTKRLAYQILVG-LDYLHRRCKIIHTDLK
PENFLLTHL--SFKDYNDSFVVF-------------------------------------
--------VNSLVRYQGKDSSSKANTS------SSSKPSKSKKDKKPVGLR---------
----NAETVEG-------------------------------------------------
---------------KKRAK--------------------------------AKTKISDL
GNACWVDKHFTDDITTRQYRSPEVIVGAPYNTSTDIWSIACIVFELITGDYLFDPKEDEH
HSRDEDHLALIIELLGPMPKKLTKDGKYSKQFFSSKGQLRNIQQLDSWGLRDVLLEKYKF
-DPPVAEQLASFMLPML-ELDPSKRCTCFEALQQPFLDDVRGD--------PEID-----
----------------EEL--ADLLAEKSST------SSTKGEKEPSS------------
----------ASV--STPSKAKATASKK--------------------------------
---------------------------
>Hs_SRPK1 .
-----MERK---------------------------------------------------
------VLALQA-RKKRTKAKKDK------AQRKSETQHR---------------GSAPH
SESDQEEEILGSDDDEQEDPNDYCKGGYHLVKIGDLF-NGRYHVIRKLGWGHFSTVWLSW
DIQGKK-FVAMKVVKSAEHYTETALDEIRLLKSVRNSDPNDPNREMVVQLLDDFKIS-GV
NGTHICMVFEVLGHHLLKWIIKSNYQGLPLPCVKKIIQQVLQG-LDYLHTKCRIIHTDIK
PENILLSVNEQYIREWQRSG----APPPSGSA-------------------VSTAPQ---
-----PKPADKMSKNKKKKLKKKQKRQAELLE----KRMQEIEEMEKESGPERPLKENPP
NKMTQEKLEESS--ESSFLSSQNGDS---STSQETDSCTEDEQEQ---EHNGP-LDNKGK
STAGNFLV--N-PLEPKNAE------------------------------K-LKVKIADL
GNACWVHKHFTEDIQTRQYRSLEVLIGSGYNTPADIWSTACMAFELATGDYLFEPHSGEE
YTRDEDHIALIIELLGKVPRKLIVAGKYSKEFFTKKGDLKHITKLKPWGLFEVLVEKYEW
-SQEEAAGFTDFLLPML-ELIPEKRATAAECLRHPWLNS---------------------
------------------------------------------------------------
------------------------------------------------------------
---------------------------
>Hs_SRPK2 .
-----MS-----------------------------------------------------
-----------------VNSEKSS------SSERPEPQQKA-----PLVP-PPPPPPPPL
PDPTPEEEILGSDDEEQEDPADYCKGGYHPVKIGDLF-NGRYHVIRKLGWGHFSTVWLCW
DMQGKR-FVAMKVVKSAQHYTETALDEIKLLKCVRESDPSDPNKDMVVQLIDDFKIS-GM
NGIHVCMVFEVLGHHLLKWIIKSNYQGLPVRCVKSIIRQVLQG-LDYLHSKCKIIHTDIK
PENILMCVDDAYVREWQKAG----APPPSGSA-------------------VSTAPQ---
-----QKPIGKISKNKKKKLKKKQKRQAELLE----KRLQEIEELEREAEREVKLKTTGL
EEAAEAETAKDN--ESDYTYSSSYEQFNGPESQFPEFST------------------KAK
TRAADLLV--N-PLDPRNAD------------------------------K-IRVKIADL
GNACWVHKHFTEDIQTRQYRSIEVLIGAGYSTPADIWSTACMAFELATGDYLFEPHSGED
YSRDEDHIAHIIELLGSIPRHFALSGKYSREFFNRRGELRHITKLKPWSLFDVLVEKYGW
-PHEDAAQFTDFLIPML-EMVPEKRASAGECLRHPWLNS---------------------
------------------------------------------------------------
------------------------------------------------------------
---------------------------
>Hs_SRPK3 .
------------------------------------------------------------
------------------------------------------------------------
----MLQGLLGSDDEEQEDPKDYCKGGYHPVKIGDVF-NGRYHVVRKLGWGHFSTVWLCW
DIQRKR-FVALKVVKSAGHYTETAVDEIKLLKCVRDSDPSDPKRETIVQLIDDFRIS-GV
NGVHVCMVLEVLGHQLLKWIIKSNYQGLPVPCVKSIVRQVLHG-LDYLHTKCKIIHTDIK
PENILLCVGDAYIREWQQAG----APPPSRSI-------------------VSTAPQ---
-----EVLTGKLSKNKRKKMRRKRKQQKRLLE----ERLRDLQRLEAMEAA---------
----------------GSGSTSSSGCFSG--SLFSPASC---------------------
--ASNLLV--N-PLEPQNAD------------------------------K-IKIKIADL
GNACWVHKHFTEDIQTRQYRAVEVLIGAEYGPPADIWSTACMAFELATGDYLFEPHSGED
YSRDEDHIAHIVELLGDIPPAFALSGRYSREFFNRRGELRHIHNLKHWGLYEVLMEKYEW
-PLEQATQFSAFLLPMM-EYIPEKRASAADCLQHPWLNP---------------------
------------------------------------------------------------
------------------------------------------------------------
---------------------------
>Dme_SRPK .
-----MNKAD-VNRRVLAIQAKK-----KRHKNRKRGKQN-NPQEQSNQNPKEP------
NRSSENLQAPDNFSKATATATAST---KTQAKAKPNTQK------------EHQQQPPRS
SSNESYESETFSDNEDQELMEDYCKGGYHPVNIGDLFHD-RYHVIRKLGWGHFSTVWLCW
DLQAMG-YVAIKIVKSAPHFAETARDEIKILKTVRETDPSNPRRHKTVQMLDDFKIT-GV
NGTHICMVFEVLGDNLLKLIRKSNYRGIPLANVKTITRQVLEG-LDYLHTCCKIIHTDIK
PENVLLCVDEPHVRSLATEA----TQLYCMNS---KMYPS----------LVSRAPK---
-EYREPPITGKMSKNRKKKLKKKAKKRMELFK----QQRDYLEQADGQGAI--DAGISDA
DEYFDANSVEDN-LENSTSSAESSSA---LKSQQANGSNSNSDSK---ISSGS-VENTSS
ATSNSTLP--TPPPPPQAKH-------KAKK-------DPALD-----ECN-VHVKIADL
GNACWVDRHFTEDIQTRQYRSLEVIIGAGYNTSADIWSTACMVFELATGDYLFEPHSGES
YTRDEDHLAHIIELLGPIPREILLNGTYAAKSFTRSCELRNISGLKPWGLMDVLLEKYEW
-SQKDAASFASFLTPML-EFDPNKRATAAECLQHPWLRXDTMQ----RATQPATA-D-GD
GGALAGTGGSPAVPADGEVGR----IESSASI-SSIASTSAAAMAALK-------ARPAP
FVTTASAPPTASI--ATPTRRRIAPEDDLDVALAQIEDTQTHTKNKSQRFFWRKALRRVF
QRRK-----------------------
>Ce_srpk-1 .
-----MDPGE--------------------------------------------------
------------------------------------------------------------
--------QLGSDDEEQEDPRDYKRGGYHPVNIGDVF-NARYHVIRKLGWGHFSTVWLAW
DTQDKR-FVAMKIVKSAEHYTEAALDEIKLLLSVRSADPNDIGCHKVVQLLDEFTVT-GI
NGQHVAMVFEVLGCNLLKLIIRSNYRGLHLEQVRKICRQVLEA-LGYMHEKCGIIHTDIK
PENVLITMSREEIKIMAQHAVVA----------NMKMSGS----------AVSTAP----
-DHLVKMAQENMTKNKKKKMKKKAKKQREKLE----AELAGLEGLKMDANGQEAYNNAPE
LENFNASQVEDVTMEDTVNENGNRNK---VEIRSPD---SDPESKFGDLASPS-AEYLSS
PMPGGILP--APPVGPNIGD-----------------------P----YCD-IDVKIADL
GNACWVNHHYTDDIQTRQYRALEVLIGSGYGPPADIWSTACMAFELATGDYLFEPHQGDN
YSRDEDHLAHISELLGAIPPSIYKKGKHWREFFHKNGHLLHIHQLKPWSLYEVLRQKYEW
-SHEDAQQFESFLRPML-DFDQEKRSTAKIALKHPFLLRAP----------PELL-S---
----------------EPFDG----NEHQE-----VYRDENDSRSASE------------
----RSANSR-------------------AGGSDDDDEEEFNMNRPGPSGV---ITNNET
TDIS--------DIERLD---------
>Tther_1 .
-----MYSED-------LLQSTGTSTATTVSTNGQYSKKNLAPSNGTKENIKEPNFQKPQ
FYEDEVWIAKQQLQQQQQLNYQKNMDFQVAHQQEPHQQYQYYEDENQKAPVQEPPQQKEP
TLEDIMNQVDMEHDSEDEGIQDYKIGGYHPVHIGEVV-NKRYVVIQKIGWGHFSTVWLAK
DFKYDT-YVALKIQKSAPHYLEAAFDEVEILQKVASKDPKD--DCQVVQLLNSFVFK-GP
YGNHFCFVFEILGVNLLEVIKRYNYSGVPMHLCRKIAKQVLIG-LDFLHRFCDVIHTDLK
PENVLLQLTQDELKDIIENGQMTEEKPVEEKKPDQKTKKQQEDDDGN---QKDEGDNTNL
KELEQKLKQPGLTKKQKKNLRKKKRKLQEQKN----AQQQPQEQQSTKEST---------
---KQENQAEE-----NKPSQQKEMNTKD-------------------------------
--------LFSQP-------------------DTKLLDKNKLMP---LDEN-FKLKIADL
GNACWTFHHFATEIQTRQYRSPEVIIGSKYNTTADIWSLACMLFEMLTGDFLFEPRKGPT
FSKNDDHLAQIEELCKKFPKSFAKRGEKSKKYFDNNGNLRRIPQLQYWPLKSVLVEKYRL
-KEKEAKAFEDFMMPML-HCMPEKRATAEQMLNHPWLKGPTTS-YEFKQTE---------
----------------QEY--QDY-IKRKQKLQGEEYVDPNQENNELYDDDIYDG-----
-------------DGEVSSLEEFENDDEF----------------GYKPDINIKLVDRSF
TNLGYIGYGDGIDLEALDNGGNWQFNN
>Ptetra_1 .
MSNENMYSSD-------LFQSTVM----------------------------SKSYYQ--
VLQDSNLIESQVLQPVCQMATSQYM---THSMYKPKKME---------------------
----LFHQLDDEHDSEDEGIEDYKIGGYHPVHVGEVLQN-RYVIIQKLGWGHFSTVWLCK
DFKFDT-YVAIKVQKSAENYLEAAYDEVEILQKVAQNVTRD--DSHVVQLLNSFVYR-GP
YGCHFCMVFEILGVNLLEIIKRFEFKGVPMKLCRKIAKEVLIG-LEFLHEQCGVIHTDLK
PENVLLQLSQDEIKDIIENGQLT-EEPVKQED-NLLLVKT----------ESIKTTE---
-NSDQLQEEQQLTKNQLRNLQRRQKKKQQKMQ----QQQQQTDENMKISDK---------
---ENTEVIQQ-----NQNQQENQKENNN-------------------------------
--------LFQID--------------KKSL-------FKQIQ-----KND-FSVKVADL
GNACWTHHQFSTLIQTRQYRSPEVLIGTRYNATADLWSFACMLFELLTGDFLFEPRKGAN
FSKNDDHLAQIQELTGKFPLQFSQRGLKSKRYFNKEGNLLRIPTLNCWSLTDVLIEKYKY
-NPKEAKELASFLEPML-NPYPEKRATASQSLKHSWLKSESEG---IKMNE---------
----------------EQY--KEYKAKRGL---IEFKKEVESEEEYAD------------
-----RSESP---ILPLSTRRRHHIQPRV---------------------VDRKEIDRSF
TDLGYIGFGNGIEIDLLDSTGNWQFIN
>Ptetra_2 .
MSNENMYTSD-------LFQSTVM----------------------------SKSYYQ--
VLQDSNLIESQVLQPVCQMATSQYM---TQSMQKPKKME---------------------
----LFHQLDEEHDSEDEGIEDYKIGGYHPVHVGEVLQN-RYVVIQKLGWGHFSTVWLCK
DFKFDT-FVAIKIQKSAENYLEAAYDEVEILQK------RD--DTHVVQLLNSFVYR-GP
YGCHFCMVFEILGVNLLEIIKRYEFKGVPMRLCRKIAKEVLIG-LEFLHDHCGVIHTDLK
PENVLLQLSQEEIRDIIENGQLT-EEPIKLED-SIKTAIH----------EESKGND---
----QESEQQKLTKNQLRNQQRRQKKKQQK------QLKLQEIDKLIAEEE---------
---QYIHKKEE-----EMKMEEKRDLQSN-------------------------------
--------LFQID--------------NKSL-------FKQIQ-----KNE-FSVKVADL
GNACWTHHQFSTLIQTRQYRSPEVLIGARYNATADMWSFACMLFELLTGDFLFEPRKGAN
FSKNDDHLAQIQELMGKFPLKFSQRGLKSKRYFNKDGSLQRIPVLNCWSLTDVLIEKYKY
-NPKDAKELASFLQPML-NPYPERRATAAQSLQHSWLKSESDG---AKMNE---------
----------------EEL--REYKIQRGQ---VEFKKTPESEDEDAD------------
-----RSETP---ILPLPSRHRYKIEPRF---------------------VNRNEIDRSF
TDLGYIGFGDGIEIDMLDSTGNWQFIN
>Ptetra_3 .
-----MSSGV--------------------------------------------------
------------------------------------------------------------
SNEQLVDHLNQEHDSEDEGMEDYKIGGYHPVHIGEVLLN-RYVVIQKLGWGHFSTVWLAK
DFKYDT-YVALKIQKSASHYLEAAYDEVEILQKVAQNVQRD--DTHTVQLLNSFVYK-GP
YGHHFCMVFEILGVNLLEIIKRYNYKGCPMDIVRKMAKQILIG-LDYLHRICGVIHTDLK
PENVLLCLSDEEIKDIVENGQLT-----VKEE-KKKEEETE-------------------
-KEHEEEEETQMSKTQRRKLQRKKKKKQDHVN----QEEEE--------EM---------
------------------------------------------------------------
--PKSIKDLFKQDN-QKKIS-------KTQK----------------LPDN-FRVKIADL
GNACWIHHHFSTLIQTRQYRSPEVLLGIKYNPTADIWSFACMIFEMLTGDYLFEPRQGPN
FSKNEDHLAQIQELLGKFPYEYGTRGAKAKRYFSQSGVMKRIQQLHFWNLYNVLTEKYRF
-KTKEALSFCSFMMPML-HQMPEYRTTAQETLKREWFKQTTDEKVGHKMSE---------
----------------EEY--KKF-TAHKKV---------NHEQEELEQGQICEGIQPTL
LTNYRRASTR-------------------YEGSTSLTPEVEVLPKKQGKYVDHRVIDRSF
TDLGYIGYGEGINLEQLDSTGNWQFS-
>Ptetra_4 .
------------------------------------------------------------
------------------MSQEKQQ--------------------------EEPAKFGKP
INEQLMDHLDKEHDSEDEGMEDYKIGGYHPVHIGEILLN-RYVIIQKLGWGHFSTVWLAK
DFKYDT-YVALKIQKSASHYLEAAYDEVEILQKVAQNVQRD--DTHTVQLLNSFVYK-GP
YGHHFCMVFEILGVNLLEIIKRYEYKGCPMDITRRMAKQILIG-LDYLHRICGVIHTDLK
PENVLLCLSDEEIKDIVENGQLT-EKPTVPEP-IAKKEDDE-------------------
-L---SESTTNLSKTQKRKLLRKKKQQQQHEE----SRKESQEVQVDQIEM---------
------------------------------------------------------------
--PKSIKELFQQ---QKKIS-------TQQK----------------LPDN-FRLKIADL
GNACWIHHHFSTLIQTRQYRSPEVLLGIKYNPTADIWSFACMIFEMLTGDYLFEPRQGPN
FSKNEDHLAQIQELLGKFPYEYSTRGAKAKRYFQQNGQMKRIPQLHFWNLHNVLTEKYRF
-KQEEALSFASFMMPML-HQLPEYRTTAQEALKREWLQQKTNPGVGHKMNE---------
----------------DEY--KKY-TKLKKV---------NEEVEQLDQA--VDGIQPTL
LSNYRRASTR-------------------YDGSNSQTPQQDKFKKQDGKYVDHRVIDRSF
TDLGYIGYGDGIDLEQLDSTGNWQFS-
>Tther_2 .
-----MKPNL--------------------------------------------------
---------------AKKFAEDEAL------NDKPHQQNHQEQHENPQKPLGVPEMEGLT
TKSDQVYNIDEENDSEDEGIEDYKIGGYHPVHIGEVI-NKRYVIIQKLGWGHFSTVWLSK
DFKYDT-YVALKIQKSAPHYLEAAYDEVEILQKVAKQASRD--DCQVVQLLNSFVFR-GP
YGNHFCMVFEILGVNLLEIIKRYNYKGIPMHLARIIAKQVLIG-LDFLHRYCGVIHTDLK
PENVLLCLTQEEIRQIVEKGQLEDEVPILDPQEQQKTDSQNNDNDDE---QEEGATSTAA
SNQNNQGDKKNLTKKQKKNQRRKRKKQREKEE----KNKQTNDQDSNKQQN---------
------------NLNDKQAEGQKQQI--------------------------E-EEVKEE
DIPEEIRY-----------------NGRGDR----------------LQTN-VRVKIADL
GNACWTHHHFATEIQTRQYRSPETIIGVHYDTTADVWSFACMIFEMLTGDFLFEPRKGPN
FSKNDDHIAQIQELCNKFTKKFALSGFKSKKYFDKQGNLRRIPSLHYWPLLNVLIEKYHF
-KEEEAKLFDEFMQVML-KTNPLDRASAHECLQTKWIHTKPN--YLFKYTD---------
----------------QEF------QDKKK---LLQQEDLNLQSHEAEDSDNFDG-----
----DLSENDISI-----DKSEFQDDKFF----------------KYTPQIDQNLIDRSF
TNLGYIGFGDGIKLDELDQDPNWQFMN
>Tcruz_1 .
-----MPKFN-------------------KKTRGWCAKKN-APTKKKTEEVEQPHFSK--
-------IKRKKLQEIGRLTLKPGM--VAQAHEKANKVYQQKPL--QNIPYEEGEEDHGG
SDED-------YSDTANERSVEYRKGGYHPVVVGEVYHD-RYRVVRKLGWGYFSTVWLVW
DYVTKR-YQALKVQKSAKHYTEAAYDEIKLLGEIMSSDPDK--TCCCARMNDYFEHT-GP
NGVHVCMVFDVYGEDLLSLIDRYEYRGVPLPIVKCISRQVLVG-LEHLHS-LDIIHTDLK
PENVLLSSPKHAIISLMKRY----HPPPLHQRL--RLVERD-------------------
--------PKTMTKSQRRRYYKKLKAIEQNGK----KNENISEKGNQCATA---------
--KTHKNSIEQ-----NREQEQAEAIS---------------------------------
---------------------------ESET-------DSDWE-----IERLHHVVLADF
GNSCWTYRQFTDEVQTRQYRCPEVILGEPYSTPIDLWSAACLIFELITGEFLFDPRKGEN
YSRDEDHLALMTELLGDLPESMRLGGKYRSQFYNSRGALRNIKDLNFWSLDDVLYRKHKF
-TRKKAEEIADFLLPML-EFDPQKRATATEMLANFFFEYSP---ADREMVEASTS--NEE
DSETSGDGREKTRCGNKEMDSDEHPLEKRGLLAGKELEDPAAHKSALE----------IH
LLSEEAADARADR-----ATSRVE------------------------------ELNNSI
GDVG-----------------------
>Afatua_1 .
------------------------------------------------------------
------------------------------------------------------------
------------------------------------------------------------
-------YVALKVQKSAQRYTE----------EVCCYDPND--SRCVVKLLGHFKQ--GP
KGSYVFLVFEFLGDNFLTLIKYMDYCWIRLPMVKEICRRVLIG-LDYLH-----------
------------------------------------------------------------
------------------------------------------------------------
------------------------------------------------------------
------------------------------------------------------------
------------------------------------------------------------
------------------------------------------------------------
------------------------------------------------------------
------------------------------------------------------------
------------------------------------------------------------
---------------------------
>Pberg_1 .
------------------------------------------------------------
------------------MSYSDSI-----------------------------SASNNS
SNQDATSGKLQYTESDDEGSDEYCPGGYHPVEINEIY-NDRYRIEGKLGWGHFSTVWIAT
DLKSLK-FVAIKIQKGSETYTESAKCEINYLKTVKINSFYN-MTKGVVSFIDSFEHK-GP
NGTHVCMVFEYMGPNLLSLIKHYDYKGIPINLVRKIATHVLIG-LQYLHDVCKIIHSDIK
PENVVVSTLRDYTKDTTKNHCTSKVEPQIDET---KQGET-EQDDTE---SNATAVK--E
QNEFDNVDWNKLTKNEKKKLKRKKKKMKERLK----NEANNTEKNQQTNNELSHAEDNRQ
FKKEDNENFRNICNNQNLNENSDMKLCKDSKQIISNTVGSKEETKE-NTKCSI-IEDNEK
NK------NLNIKKKKKKINEPPYVYDKSPQLIDYLRNDSSLEPNENYHEK-SCYKICDL
GNSLWIDESRYAEIQTRQYRAPEVILKSGFNETADIWSFACMVFELVTGDFLFNPQKSDI
YDKNEEHLSFIIEVLGNIPKSMIDSGYNSHKYFNKNTKLKNIKNIKRYGLYKILKYKYGL
-PEKEINPLCSFLLPML-SIDPQTRPSAYTMLQHPWLNDEQTN-NQHEMQHPYQKYHNDP
SNLYSGNSEIPHKKYDDDISYNNPGYEKRNDSDMDDKDEEEDEDEEEDDDEEYER-----
--SQYTNEND----NSTQSHNKINFNDYYYEAIKNRENTNAQLKEQTTFKLNEKNIDNTK
NKL--------IELEQININPNKKFDK
>Pparv .
------------------------------------------------------------
------------------------------------------------------------
------------------------------------------------------------
----------------------------------------------LVQLLDHFQHR-GV
NGTHQVMVFEPLGSTLLQLIKDTDYHGLPLTVVQTIARCVLTA-LDHLHADLGIIHTDLK
PENVLCVLSQEQIDDLVRQAT---------------------------------------
------------------------------------------------------------
------------------------------------------------------------
------------------------------------------------------------
-------------LRAQDAEAPSTPLTS----------------------------ESSK
LSKNQ-------------------------------------------------------
------------------------------------------------------------
------------------------------------------------------------
------------------------------------------------------------
---------------------------
>Dm_SRPK79D .
MAGHLISPTH-TSLPAGICSSDS-PPLSTSTTTASGAGGGVSPQLRTAASID-------S
HRNYSNSLKGFSIINTPYLSRAPAYSLPLTSSQSTTKLSYRDDFRIYSTPVSLSEPRGTL
STTDSSDSSLYVSDEEQEDASQYCRGGYHPVVIGDIF-DNRFRVVRKLGWGHFSTVWLCR
DLKDEK-YVALKVVKSAPHYIETAADEIRLLEAIRDADPMDVKRERIVRLMNHFTVR-GV
NGMHTCLVFEALGCSLYKLIVKNNYQGLAIAQVRNIIRQVLEG-LDYLHSKCSIIHTDIK
PENILLVIDDDEINDSEKQTKSRAKWPLIEPNG--------NTNTNT---SNSTATNTLD
KEDTTTTTSSTLNSNTTSSLASTEKKITAKSS----EDAESDTLGEQSTLAPTDLDPEPE
LDSKPNTVPEPSIPEQPTPNSTNSSCPSHAKSKINSNILSTP------SAPPS-ATPSSA
PAPSATAPFYDGDHKTTSTSTTTTSQSQSSQ-NNTYTIQSLID-----NSN-VRVKIADL
GNACYDYHHFTEDIQTRQYRSIEVLLGAPYNYTADIWSTACLAFELATGDYLFDPHAGES
YSRDEDHLAHIVELLGSIPQSVIFRGKHGLKYFTSYGSLRNITKLKPWSLMNVLVEKYDW
-DPVEAKKFSDFLLPML-EYNPVIRASAAECLQHPWLEQEE-------------------
------------------------------------------------------------
------------------------------------------------------------
---------------------------
>Sc_SKY1 .
-----MGSSI--NYPGFVTKSA--SISCEEATSSQEAKKNF-------------------
FQRDYNMMKKAPLSLALQTSKSSSSTVQEDTSSKTEDFSTKS---IKKKPVSIQSDSGPQ
SDSDSDSSISSCDERNEESLKDYRPGGYHPAFKGEPYKDARYILVRKLGWGHFSTVWLAK
DMVNNT-HVAMKIVRGDKVYTEAAEDEIKLLQRVNDADNMG--ANHILKLLDHFNHK-GP
NGVHVVMVFEVLGENLLALIKKYEHRGIPLIYVKQISKQLLLG-LDYMHRRCGIIHTDIK
PENVLMEIGDVEGIDKKREAKRL-QRHVSRSS---------------DITANDSSDESMP
CGSSSNSKSRSIEKDLSKRCFRRPRRHSQPLPGSSHNSFSSVSGNRNIPSSNNSINNGIG
IKNSNNSFLNSVFINEDSNDNNNNDN---SKNKNNNNNN-------------S-NNNNNE
DI--------NTPLHEEQLADSLSTDSNSNV-------STDIN-----PENLIQIKIADL
GNACWYDEHYTNSIQTREYRSPEVLLGAPWGCGADIWSTACLIFELITGDFLFEPDEGHS
YTKDDDHIAQIIELLGELPSYLLRNGKYTRTFFNSRGLLRNISKLKFWPLEDVLTEKYKF
-SKDEAKEISDFLSPML-QLDPRKRADAGGLVNHPWLKDTL------GMEEIRVP---DR
ELYGSGS---------EEV------RDHKR------------------------------
------------------------------------------------------------
---------------------------
>Capara_2 .
------------------------------------------------------------
------------------MAKKKG---------------------------RKTEAAGAD
DEKD----DDAPEESEEEGKDGYKK-GYHP-NIGETYKNGRFLVVKKLGW-HFSTVWLCW
D-----------------------------------------------------------
------------------------------------------------------------
------------------------------------------------------------
------------------------------------------------------------
------------------------------------------------------------
------------------------------------------------------------
--------------KLKQY--------------------------LATGDLLFDPHSGDG
YDRDE-HLAQFIELLGKMPKKVALGGKFSAEFFNRKGELKHIKQLKPWGIEDVLHEKY-F
-DRQTAEELGDFLRPML-DFLPEKRVTAAQAIQHPWLSSESPR-RRASMEEHGDP--HDD
DDDNSGDAESEDMCSEEEL------LDEKR------------------------------
----ASSSAG--------SEGQLALGARR-------------------------------
---------------------------
>Ehux .
-----MHVDG--------------------------------------------------
------------------WGHSRA---------------------------RRSPGTSGR
QSEDAPSSNESSDESDVEDKRDYRRGGYHPVEPGEPFHASRYIAARKLGWGHFSTVWLAW
DRREER-PVALKVQKSAARYSETARDEIKLLKQ-------------VVTLLDHFVHR-GR
HGAH-----QVLGASLLHLLKATSYRGLPL------------------------------
------------------------------------------------------------
------------------------------------------------------------
------------------------------------------------------------
------------------------------------------------------------
---------------------PEVILGQGYDTASDVWSAACVVFEAAVGDVLFNPRAGKR
WSRDEDHLALMVELLGRMPRKLSASGTHAKDFFNKTGELRNIKKLKPWGLADVLADKYDF
-ARAEAQALADFILPML-DFDPSKRATAAQMLAHPWLSEAA----------PAL------
----------------DECD----------------------------------------
------------------------------------------------------------
---------------------------
>Ppurp_1 .
------------------------------------------------------------
------------------------------------------------------------
--------------SVSENPEDYGIGGYYRVRPGEMFMDGRYCAIRKLGWGHFSTVWLCY
DSVRDH-QVAIKLQKSAFHYTESARDEINLLTELARHDPEG--KAPVMRLLDQFEVE-SG
YGVHVALVLELLGKSLLTLIRRSCFRGVDLKTVKRIAYHILKG-LQFCHEKARIIHTDLK
PENILFVYDAEEFEEIKRQDELL-------------------------------------
--------------RGSRRGRRKRSRVRDEVSGTGAQGKRGVESGSRTAAE---------
------------YRNVAVNDNSDRED---ADDYDSEQ-----------------------
-------------------------ELRAND-ADAKLVQRLVQPARS-FAS-GVVKIADF
GNACWIDEHYTKCIQTRQYRCPEVILGADYSETADIWSVACLVFELATGDFLFDPHTGRD
YDRDEDHLALIMELLGPMRQVEFRNPTMFNVFMSRNEELRRIKRLTFWPLREVVREKYRF
-TREEADALSDFCLPML-AYEIDKRASASQCLDQGWLD----------------------
------------------------------------------------------------
------------------------------------------------------------
---------------------------
>Cvari .
------------------------------------------------------------
------------------MVAAAV----------------------PVPP----------
------------------------AGGYHRVRAGEKFKDGRYTVLHKLGWGHFSTVWMVR
DEQTGE-LGAMKVVKAAAHYSEAARDEITLLSQIAQNDPED--RHYCCRMVDQFEHS-GP
HGRHVCMVFEVLGDNLLTLIRLYDHRGISLPVVRHLARQVLVA-LDYLHTQCHIIHTNLK
PENVMLTEPVKPRRDAPGGG----GGPLLAAP----------------------------
------------------------------------------------------------
------------------------------------------------------------
--------------------------APAGR-------PSKLE-----------------
---------------------AVVILGAGYDASADIWSLACMVFELATGDFLFEPKAGRE
YSRDEDHLAQMIELLDHIPRSVATTGRYARDIFSREGRLRHIHRLNYWSLERVLEEKYKF
-GREEARSFADFLMPML-NFVPSKRATAGQMLQHPWLRSAPTR-GGRRSLE-----GRSQ
----------------QQK--RS--HERSR----SRSRSAKRSRSPSPTPPPGYR---HP
PRQQPSSQPGSGMAALDLTASTVLVTAGGRTGPVSPSLSPSAAAAAAAALAKHQLTGRK-
------------SCDSNSSGQSWELVP
>Dm_1 .
MFK--MKRTRVIRRKAAIIRASKRSCGVTQMGNASTQQSNV------PMDVD--KMSEDG
MTDTSNTVKQPS-KDQKQLSRKQK-EQIEQRAKRPKICKKRCKQK-RRMPEMKQQSNDNQ
NNND----AEGSGFDRQESANEYVIGGYHPVAIGDVFVN-RYHVFKKLGWGHFSTVWLCY
DTQMDR-YCAVKVSKSAQVYKETGIDEIMLFSQMSLHDQHK-YRSHVVGFYDFFEIT-GP
HGRHICLVLEVLGDNLLKVIERCFYKGMPISNIKQIAQQVLTG-LKFLHEECGIIHTDLK
PENVLLASNEVSVRTEIKTA----IEVYLKAN-EGKLSP---------------------
--------SSKMTKTAKRRMQAKSKKVISFFK----LRRQGIEDLLYLAERPFGFDGFMM
MSDADCRTVQNSIKNLDEKELSTQDK----------------------RRFTQ-ASGRGQ
TK--------NARSRLRLASNAAYTGWRSNR----KINLNDIYPANN-ECD-VRVKIADL
GNACYFHHHFTDDIQTKEYRALEVILGAGYCETADIWSVACLLWELATGTYLFDTHSKRK
YNLDEVHIAKIVETCGRIPWYLIRKGKHSRNFINSAGKLCNIETLKPLKLANILIRWYGW
-RTRQSTEFVNFLMPML-QTNPLSRISASKALESHYLCNIAL---------PGIDID---
----------------REI--KDCTSERNS-------DEDSSSCSSID------------
-----SSE---------FSSDEVCYEDD----------------------VNEEDIKKLY
---------------------------
>Tther_3 .
-----MKPLQ--------------QSQTTKYSNKQEGKRIF-------------------
FFNLAQILPEKQ-----QKTKDIKLKILAIRNKMNSKLMKKGK---KVGPNKQEEYDESS
SESD----PEFEHPDDAEDFEDYRPDGYHPTILGEKFKDGRYTIVQKLGWGHFSTVWLAY
DKETDS-NVALKIQKSKKSYQEAAVDELQLLGDLRKNEKEN--EQYCVKLLDNFVHF-GV
HGKHYCSTFEIMGPNLLDLIQHFDKKNMKYWLVRQIARQCLIG-LVYLHDVCGMIHTDLK
PENVMLQLNEDYYHQFIEQVKKLDKKPMSMYYL---------------------------
-KKQQQKQSKQTAKKDKKKEKKKKKKQAAAVT----QDQNSTNNTTTVSEQ------STN
ENKELNNQKQEEENAIDLKENQDQNVQKNQEKVETNSTNKQEDSQE-KLKQNK-EDTKSK
NK--------EDDEKKEKENDSDYSDCESDS-DRDEVSEEELYPIA-LDKS-LKIKIVDF
GNACWINKKFTNNIQTREYRAPETILGIDYQQNTDVFSFACMIYELITNDYLFKPKKRDD
TTKNDEHLALFQESLGKFNKQFALSGTKSREFFNKSGQLIRIKEIQDYPISRILISEYDW
-DTKEALDIEDFLLPML-HYNPSKRIQAREALQHPWLW----------------------
--------------------------------------------------------QQ--
------------------------------------------------------------
---------------------------
>Ppate_4 .
-----MNLHK--KHPCRAIAT-------KKITKKKHGGKNISWEEDCKSDIE--SITK--
FISETTTLAFKS------MNKKPKK---NSSKNKSRKESKKTF-------NKTKPLIFSS
ECSK-----KTYETSTHESTREYKSGGLSSITIGSTLKEEQYIIQKKLGSGAFSTVWLAW
DKQHDK-HVALKVQNCSRDCLKVAQEEIKIHQEVAACRKKD-GEVAVVTLLDHFDYNVSQ
NRKHVCMVFEYLGDNLLTLIKANKHKGLPLYVVKGITKYILVG-LNYLHNDLKIIHTDLK
PENILLTSPLDPHHDPRKSD----------------------------------------
-----NISTKNIKKNFKKNMPKREKKLNDFYH----KSKNHHQ--------YHKHDNYYN
KNLQKLNLVQNSMTMIEVQSYLEQD-----ERLAID---SDPDIA-------R-NDNTNI
EF--------KTPSPNHKVEYPQTS--YGES-------PHELG-----LLD-LRCKIIDL
GSACWTHKILTSDIQTRPYRCPEVVLGCNYSTSADMWSFGCLVFELATGNTLFDPQGGSE
YNRDEDHLAQMMEILGPIPKSLKEKGANAHHYFTKNGKLKHTKPSGHFPIHKLLVNEYGF
-DEINAKEFAKFILPLL-ELNPNKRPNAACCLEHPWLKYSTM------------------
----------------DSP-----------------------------------------
--------------------QHLV------------------------------------
---------------------------
>Jscop_3 .
------------------------------------------------------------
------------------------------------------------------------
------------------------------------------------------------
------------------------------------------------------------
------------------------------------------------------------
------------------------------------------------------------
------------------------------------------------------------
------------------------------------------------------------
------------------------------------------------------------
------------------------------------------------------------
-----------------------------------HGDLRHIRRLRFWPLEKVLQEKYEF
-SEKDAKDLNDFLVPLL-DFVPEKRPTAAQALLHPWLNSGP------RLLEPSLA-S-EK
---------I-ST-H-DKV--IP---QKGT-------IE-NSARDAVE------------
-----HAE--MAM-------GNIAIEC--NLSDRKSLKGSLDRSKVSQA-----------
---------------------------
>Tcruz_2 .
-----MSAGGPIRRPIGCISADTSSPLGSWYSWARDQSRT-SPQGRSVMTADTPTYSS-A
FLNAGGVGSSARLATTSQSAQQSSLQQTKQQPQKPKEPQKQRQIA------RKEDDSIVT
SSNDPSDEVLRWRNHYEENKNAYCEGGYMSVTPGKKL-NSRYVVVQKLGWGEFSTVWLAY
DTMHQA-FVALKIAKCDNTVSVSTQYEINLLRYIGQASP----FAPLTNLVDHFEVP-GQ
YGSHVCMVMPLHGSNLLSIIDQMKRSAQEIRLIKEIVASVLVG-LQEL-DKLDVIHTDIK
PENILCSLPDPKVLDVIETFCRR-------------------------------------
----------------------KDRSAYETVR----------------------------
------------------------------------------------------------
-------------------------DAISQG-----------------DPN-HLVCLADF
GLSVWDNSNESTMVQTREYRAPEIIIGLDFNTRTDLWSVGCMVFEIITGDFLMDPKRRTK
NERDVEHLAMMMQLLGPIPDEIIRLPRYIHRYFNESGRFIYSEKYRLYPRRHLDRELETF
LPTAEAQGAADFIMHCLSSYDPSRRPAVHDMLAHRWLSDVM-------------------
-------------------------GQRKC------------------------------
------------------------------------------------------------
---------------------------
