# Supplementary material for: Genome-scale analysis of Arabidopsis splicing-related protein kinase families reveals roles in abiotic stress adaptation
Source: BMC Plant Biol. 2022 Oct 22;22:496. doi: 10.1186/s12870-022-03870-9 (PMC9587599; doi:10.1186/s12870-022-03870-9)
Supplement: Supplementary file 3 — Additional file 3. [file 12870_2022_3870_MOESM3_ESM.txt]

>Tpseu .
------------------------------------------------------------
------------------------------------------------------------
------------------------------------------------------------
------------------------------------------------------------
------------------------------------------------------------
------------------LGMGTFGRVVQCEDREFGKTVAIKIVRNVRRYYDSALIEADI
CERVNREQSRKKDLCAKMLDRFSLSGHYCLV-FECLGRSLYDFLKMHAYRPFPMFCVRDF
ARQLLVALDFLHG-FGLIHTDLKPENILLTHNEETTYRAW---------NGSSYRVPVST
KVKVIDFGGATYDNEKKSTIVNTRQ-YRAPEVILGFETW-SFPSDLWSAGCIIAELYS-G
GLLFATHQNAEHLALMERAVGPFRKSVLDRSTSSLARKCFDS-RG-----WHKINGVLSS
RSIEHVRKMKPIEQFVLEHDRPT---GLGKLLRRLLTIEPRRRATAKEALGLS-FFTKPL
------------------------LR-------
>Ptrico .
------------------------------------------------------------
------------------------------------------------------------
------------------------------------------------------------
------------------------------------------------------------
------------------------------------------------------DDTVGH
FRGDPGTLLLDRYKVLRQVGIGTFGKVLDCTDLRRSEVVAIKVVRDVPRYYESALIEAKI
VRQVNRRGGRGLSHCVNLHDAFTFQGHYCIV-FESLGPSLYDFMKLHNYKSFPMECVQDF
AIQLLETLEFLHS-FRLIHTDLKIENVLLMNAREVSFSHGD--------RRHQQYVPAST
RIKVIDFGGACYDEEKKSTVINTRQ-YRAPEVILG-TGW-SMPSDIWSTGCILAELYQ-G
ELLFSTHDNLEHLALIERTLGPFPRHLVERAKSSFAREAFDS-KGR-------MGRVLSS
ENAAYVQKAMPLERLIASHDD-----WFLELLRRMLVIDPQERATAHECLQ---YLTRVR
--RNVPRFL------------------------
>Upinna .
------------------------------------------------------------
------------------------------------------------------------
------------------------------------------------------------
------------------------------------------------------------
-------------------------------------------------------DDQGH
YKGEKGDIIGGRYELQGDVGLGTFGRVVECWDLRRSRCVAVKVVRKVNKYHESALIEAQI
LRDVNKRERSISSLCVEMFGQLEHQGHCCLV-FECLGRSLYDFLKKNGYRGFPMNVLRPI
ARELLQAIEFLHS-IKLIHTDLKPENVL--------------------DSGDVIRVPANP
RIKVIDFGGATYEHDSHASVVNTRQ-YRAPEVILG-LRW-LYPSDLWSVGCIIAELFL-G
DLLFATHNNLEHLALMEKCVGLFPSSMLVKAP--RTPDFFNEVTGR--------KGACDM
ENRRHIRRMKRLQDITAPV-EST---GMGDLLEKLLTLDPKRRETATKALSHR-FF----
---------------------------------
>Mallo .
------------------------------------------------------------
------------------------------------------------------------
------------------------------------------------------------
------------------------------------------------------------
-----------------------------------------------------KDDSVGH
YMGLVGDVIIDRYEIQKQVGLGTFGKVLQCKDRKYGDTVALKVVRNIPRYVESAQIEADI
LYDVYNRQKKCEKRCVKMYSHFKFDGHFALV-FEPLGISLYDFLKMNNYRGLPLYCVRDI
AKQMLKAIDFLRS-INLIHTDLKLENVLFVDPRFSAADERDSRETDREQDGEPALVPHST
RIKLIDFGGATYEDQRKSGTINTRQ-YRGPEVILE-TGW-SFPSDVWGVGCMVAEVYS-G
ELLFPTHDNLEHLTLMDRLLGPFPRWMADRAP--SGRRYFH--RD-GSVRGD--E--LPS
SSRTHIKSQPSLRKLFSQYEEEK---SLRELVTGLLHLDPNLRLTARRALSLH-YF----
---------------------------------
>Spete .
------------------------------------------------------------
------------------------------------------------------------
------------------------------------------------------------
------------------------------------------------------------
------------------------------------------------------------
------------------------------------------------------------
------------------------------------------------------------
------------------------------------------------------------
------------------------------EVTLE-LGW-SYPSDVWGAGCMIAEIYS-G
ELLFPTHDNLEHLCMMDKYTGPFPSWMIRQSE--VGRKYFH--RD-HTIRFD--Q--LPG
ELRDNVRELSSLGRIFSKEEDRR---DAVELELALLELDPRIRASARSALRMP-FFTN--
---------------------------------
>Bnat_1 .
ML-------RTMDRPQNT-------------------NDI--------------KGNRVR
GAGTM-------------------------------------------------------
------------------EAAGNTEEEEEEEEA--------GPI----------------
--------TNAIRSREDVQGEGKR--LAHDR---------ETVIARVH-----------D
AEGGEAFLLL---LT-LNPPP------TQTHTRA--PIPT-PIRKAAAI-------KDG-
FALNLESSLQMRCEVLGVAGEGTFGTVLNVVDTKYDEPLAVKVVRSVTRYLEAAKVEEDI
LRRIRREDPDKESLCVRFKNKFDIKKHVCLG-FERLGKSLYGFLKSNHYRGFRMAQVRVF
GYQLLKAVSVCHS-IRLIHTDLKPENILLEDSDYKYEKQG---------THSDYRVPLSE
RIRLIDFGGATFEDDHHSRIINTRQ-YRSPEVMFG-LGW-SYPSDLWSVGCILAELYT-G
DLLFKTHEDMEHLALMEKIVGPLPQHMCLAAESSRVSDWVE--KG--RIRWP--ENASGK
SSLTKVRRARHIKAQFRNK-------EYVDLLLKLLQHDPKERISAKEAMRHP-FFKNIV
---------------------HLDERT------
>Gtheta_1 .
MRV------------------RQDLQ------------DYD-------------PRQRRR
TD----------------------------------------------------------
------------------------------------------------------------
------------------------------------------------------------
-------------------------------------EVKYPDH--------QWDDKDGH
YMITLGESLLPRYKILKVIGEGTFGKVTQCWDRHEKKYVAIKIIKSIQKYRDAAKVEISI
LKDIERKDKNGTSGCIRMLEAFDFRGHFCLV-FDLLGMSMYDFLRQNSYRPFSLNEVQIF
GKQILNAVSFLHN-MGLIHTDLKLENVLLVNSDWQYHRHAV---------HGRSRVVKRK
DVVVIDLGSAIYEKDHHATVVSTRH-YRAPEVVLG-MGW-SFPCDLWSVGCILLELFT-G
EATFQTHENMEHLAMMEKIFGKIPLHIVSRVDRKESGRYFS--DS-GELRWS--EEA-TQ
DSVRAVEKLKPLKSMFDLSEDHR---QFYDLCRELMILDPNSRMTASASLNHP-FFQLNI
--PAPPGHVPGKINS------TQVPRNTASELL
>Ccurva_1 .
------------------------------------------------------------
------------------------------------------------------------
------------------------------------------------------------
------------------------------------------------------------
------------------------------------------------------DDADGH
YIIQVGESLLPQYKIMKIIGEGTFGKVTQCWDRKEKKYVAIKIIKSIQKYRDAARVEIEI
LRDIQHRDANHESGVISLLEHFDFRGHYCLV-FDLLGMSMYDFLRQNSYRAFSLYEVQIF
ARQLLQTVSFLHA-MDLIHTDLKLENILFVNSDWQYHRHSK---------HGRSRVVKQK
DIVVIDLGSATYEQEHHATIVSTRH-YRAPEVVLG-LGW-SYPCDIWSVGCILLELFT-G
DATFQTHENLEHLAMMEGIFGKIPVSMALSSERRPANKFFT--PD-GNLLWP--DKA-PQ
ENIKAVENMRPLRELFNMDEDHR---QFHDLCRTLLLYEPAKRVRAADALEHR-FFK---
---------------------------------
>Ccrisp .
------------------------------------------------------------
------------------------------------------------------------
------------------------------------------------------------
------------------------------------------------------------
-----------------------------------------------------EDDAEGH
LIYKLGEGLNPRYKILSDLGEGTFGKVVEAWDRREGKRVAIKVVRSVTKYREAARLEINV
LDHLNKRDPQGFYHCVKLYSWFDYRSHVCMV-FEKLGPSLYEQLRRNKFQPFPLDQVREY
ALQLLESVHFVHS-LTLIHTDLKPENILLVDSK-----------------------QQSN
AIKLIDFGSATFETHHHSTIISTRH-YRAPEVILG-LGW-TYPCDLWSIGCILVELYT-G
KALFQTHENLEHLAMMSGVLGPIPDSMVLRAGGS-SKKYFS--RMSKALNWP--DGASSK
ESLRVVRSVQALRDISRCP-GHA---NFFDLVERLLAFEPDTRCTSAEALKHP-FFRESS
---------------------------------
>Edent .
------------------------------------------------------------
------------------------------------------------------------
------------------------------------------------------------
------------------------------------------------------------
-----------------------------------------------------EDDDEGH
LIYKLGQGLHPRYKILSELGEGTFGKVVECWDRREGKRVAIKVVRSVAKYREAAKLEIDV
LLHLNRHDPDRLYHCVKLYSWFDYRKHVCMV-FEKLGPSLYEQLRRNRFQPFPLEQVREY
AFQLLESVNFVHS-LTLIHTDLKPENILLEST------------------------DQSN
TIKLIDFGSATFEKHHHSAVISTRH-YRAPEVILG-LGW-TYPCDLWSVGCILVELYT-G
QALFQTHENLEHLAMMSCVLGPIPDSMIRRADGS-SQKYFS--RQAKTLNWP--AGASSK
ASIRSVCRVRSLKDIIRCPEAHA---NFFDLVARLLSFEPDTRCTSAEALKHP-FFR---
---------------------------------
>Kalvar .
------------------------------------------------------------
------------------------------------------------------------
------------------------------------------------------------
------------------------------------------------------------
------------------------------------------------------------
------------------------------------------------------------
-------------------------------------------LRRNRFQPFPLEQVREY
AFQLLESVNFVHN-LTLIHTDLKPENILLENA------------------------EQSN
TIKLIDFGSATFEKQHHSAVISTRH-YRAPEVILG-LGW-TYPCDLWSVGCILVELYT-G
QALFQTHENLEHLAMMSCVLGPIPDSMIRRADGS-SQKYFS--RQAKTLNWP--AGASSK
ASIRSVCRVRSLKDIIRCPEAHE---LFFDLVARLLSFEPDTRCTSAEALKHP-FFRENT
---------------------------------
>Gturut .
------------------------------------------------------------
------------------------------------------------------------
------------------------------------------------------------
------------------------------------------------------------
-----------------------------------------------------EDDHEGH
LIYKLGEGLHPRYKILSELGEGTFGKVVECWDRREAQRVAIKVVRNVDKYRDAARLEIDV
LLHLNIHDPQGFCHCVKLHSWFDYKSHVCMV-FEKLGPSLYEQLRRNRFRPFPLDQVRDY
AFQLLQSVNFVHS-LTLIHTDLKPENILLIDS------------------------KRSN
SIKLIDFGSATFESQHHPAVISTRH-YRAPEVILG-LGW-TYPCDLWSIGCILVELYT-G
QALFQTHENLEHLAMMSGVLGPIPDSMIRRAHGS-GQKYFI--RLKRALNWP--AGASSK
ASIRSVRRVQSLENIIRGPEGHS---KFFDLVRSLLSFDPETRCTSAEALRHP-FFRES-
---------------------------------
>Pyezo_3 .
------------------------------------------------------------
------------------------------------------------------------
------------------------------------------------------------
------------------------------------------------------------
------------------------------------------------------------
------------------------------------------------------------
------------------------------------------------------------
-----------------------------------------------------------N
AIKLIDFGSATFQSGHHSAIISTRH-YRAPEVILG-LGW-SYPCDLWSVGCILLELYT-G
AALFQTHDNLEHLAMMTAALGAIPQSMARRAEAS-AHQYFV--RVR--------------
------------------------------------------------------------
---------------------------------
>Vcart .
MP-----GDGVAQASSSRAA--SAA-------------EV-----------TSVQRKRAR
VE------------------------------IFRPG-----------------------
--VPARI-----------------------------------------------------
------------------------------------------------------------
--------------S-LS-T--------FRVPDK-----LSPPL--------RDDDKDGH
FQYELGENLSSRYKILSKMGEGTFGRVLECWDRKREDYVAIKIVRNIDKYRHAAMIELEV
LNTLEKNDPAGQNHCVTLREWFDYRGHVCMV-FEKLGLSLFDYMRKNSYKPFPLDLVQDF
GRQLLQAVSYMHE-LRLVHTDLKPENILLTCQESVQPAESSGS----SGSGRCCSRPPSS
EIKVIDFGSATFEEQYHSCIVSTRH-YRAPEVILG-LGW-SYPCDMWSIGCILIELIT-G
EALFQTHENLEHLAMMEAVLGPVPNSMSCKCATP-ASKYFN--GC-GRLNWP--DGAVSR
KSVKAVKRLSGLHQLILEQGDTSAAKELVDLIGSMLEYDPSARLTAHQALAHP-FFAAPC
---AAPSSVPSAAVATAALGS------------
>Crein .
MP-----ADEVA-SSSLRPG--S-T-------------EV-----------SS-SRKRAR
LH-------------GEP--------------IVRPG-----------------------
--APLPI-----------------------------------------------------
------------------------------------------------------------
--------------S-LS-A--------FRVPDK-----LSPPL--------REDDKDGH
FQYELGENLSSRYKILSKMGEGTFGRVLECWDRKREDYVAIKIVRNIDKYRHAAMIELEV
LNTLEKNDPCGLNHCVALREWFDYRGHVCMV-FEKLGLSLFDYMRKNGYKPFPLDVVQDF
GRQLLEAVSYMHE-LRLVHTDLKPENILLTCQECVGVQQPAESSGSSGSGGRCCSRPPSS
AIKVIDFGSATFEEQYHSCIVSTRH-YRAPEVILG-LGW-SYPCDMWSIGCILVELIT-G
EALFQTHENLEHLAMMEAVLGPLPPGMAGRCATP-AGKYFA--AGSGRLNWP--DGAASR
KSVKAVKRLSGLHQLILEQGDPTAAGELVDLITAMLRYDPADRLTAPQALEHP-FFAANC
AVPAAPQPMPHAAAATAAAAARAAARRGGGG--
>Pyezo_2 .
------------------------------------------------------------
------------------------------------------------------------
------------------------------------------------------------
------------------------------------------------------------
----------------------------------------------------RYDDADGH
LVYKLGDGLFPRYKILSELGEGTFGKVVECWDRRERMRVAVKVVRSVAKYRQAARLEIEM
LQHVRAEDPSGAAHCVTLFSWFDYAGHICMV-FEKLGPSLYEQLRLNRFRPFSLAQVRDF
ARQLLESVAFLHR-LTLIHTDLKPENILLVSA----------------------------
------------------------------------------------------------
------------------------------------------------------------
------------------------------------------------------------
---------------------------------
>Oluci .
------------------------M-------------EK--------------KTTRAR
AG----------------------------------------------------------
------------------------------------------------------------
------------------------------------------------------------
----------------------------------------------------RANDADGH
LRYALGDALTNEYKIISLLGEGTFGRVLECWDAISERRCAIKVIRNVQKYRDAAMVEIEV
LKTLAEGDASRRFNCIALRRAFDYQGHVCMV-FDKCGPSLYDFLRSNRYKPFHPKTVQSF
CEQTLVAVRYLHT-LGLVHTDLKPENILLMSSSYLENATY--------------RVPVDH
TIRLIDFGSTTFVERHHSAVVSTRH-YRAPEIILG-LGW-SYPCDMWSIGCIMIELLT-G
EALFQTHDNLEHLAMMQHALSAIPVAVARRAPKDKHSEFFT--TN-GSLNWP--NDQTDN
ESYAALGKTGIVRNLIDKQLAGE-ARLFYDLISRLLNFDPKRRLTSNQAVAHP-FFSVNL
---LRPKS-------------LEKSRS------
>Mpoly .
------------------------M-------------DRV----------AR-PEKRPR
L---------T------LDDPD------------RGDV-------------DE-------
--TQQVI------------YNGA------EQGT---------------------------
--------GGGAVS---------------AS---------VPGPGSG-------------
--PL----------PLSY-F--------NGAARV-----ASPPW--------REDDKDGH
YQFELGENITSRYKIISKMGEGTFGRVLECWDREAQEYVAIKVIRNVQKYRDAAMIEIDV
LRALAKHDKTGSRRCVQLKDWFDFRNHVCIV-CERLGPSLYDFLRKNNYRPFSVDLVREF
SRQLLESVAYMHE-LTLIHTDLKPENILLVSTEYIKVLDYK---KSSQGTKHFKRVPKFS
DIKLIDFGSATFDSHYHCSVVSTRH-YRAPEVILG-LGW-TYPCDLWSVGCILVELCS-G
DALFQTHENLEHLAMMERVLGPIPQSMIKRADRR-AEKYLT--HG-RELNWP--EGAVSW
ESIRAVRRLPRLRNLIMQHVDHS-AGTLIDLLHGLLKFEPAERLTAKEALKHP-FFREPS
------------------------RRL------
>Stexa_1 .
------------------------------------------------------------
------------------------------------------------------------
------------------------------------------------------------
------------------------------------------------------------
--------------------------------RV-----ASPPW--------REDDKDGH
YQFELGENITSRYKIISKMGEGTFGRVLECWDREAQEYVAIKVIRNVQKYRDAAMIEIDV
LRALAKHDKTGSRRCVQLKDWFDFRNHVCIV-CERLGPSLYDFLRKNNYRAFSVDLVREF
SRQLLESVAYMHE-LTLIHTDLKPENILLVSSEYVKVLDYK----SSQGTKHFKRVPKFS
DIKLIDFGSATFDSHYHCSVVSTRH-YRAPEVILG-LGW-TYPCDLWSVGCILVELCS-G
DALFQTHENLEHLAMMERVLGPIPQSMIKRADRR-AEKYLR--NG-RELNWP--EGAVSW
ESIRAVRRLPRLRNLIMQHVDHS-AGTLIDLLHGLLKFEPAERMTAKEALKHP-FFREPS
------------------------RRL------
>Stexa_2 .
------------------------------------------------------------
------------------------------------------------------------
------------------------------------------------------------
------------------------------------------------------------
--------------------------------RV-----ASPPW--------REDDKDGH
YQFELGENITSRYKIISKMGEGTFGRVLECWDREAQEYVAIKVIRNVQKYRDAAMIEIDV
LRALAKHDKTGSRRCVQLKDWFDFRNHVCIV-CERLGPSLYDFLRKNNYRAFSVDLVREF
SRQLLESVAYMHE-LTLIHTDLKPENILLVSSEYVKVLDYK----SSQGTKH--------
------------------------------------------------------------
------------------------------------------------------------
------------------------------------------------------------
---------------------------------
>Spalus_2 .
------------------------------------------------------------
------------------------------------------------------------
------------------------------------------------------------
------------------------------------------------------------
--------------------------------RV-----ASPPW--------HEDDKDG-
-------------KIISKMGEGTFGRVLECWDRDAQEYVAIKVIRSVQKYRDAAMIEIDV
LRTLAKNDRSGSRHCLLLKDWFDFRNHVCIV-CERLGPSLYDFLRKNNYRPFPVDLVRDF
GRQLLESVAYMHE-LTLIHTDLKP------------------------------------
------------------------------------------------------------
------------------------------------------------------------
------------------------------------------------------------
---------------------------------
>Spalus_4 .
------------------------------------------------------------
------------------------------------------------------------
------------------------------------------------------------
------------------------------------------------------------
------------------------------------------------------------
-------------KIISKMGEGTFGRVLECWDRDAQEYVAIKVIRSVQKYRDAAMIEIDV
LRTLAKNDRSGSRHCLLLKDWFDFRNHVCIV-CERLGPSLYDFLRKNNYRPFPVDLVRDF
GRQLLESVAYMHE-LTLIHTDLKP------------------------------------
------------------------------------------------------------
------------------------------------------------------------
------------------------------------------------------------
---------------------------------
>Ppatens_1 .
------------------------M-------------DRT----------ER-PEKRAR
L---------M------LLEDN------------APRA---------EIYDGS-------
--HQVAV------------NSGQ------EQLG---------------------------
--------GRG-----------------------------VPPAAIG-------------
--NS----------P-DF-Y--------NGYARV-----ASPAW--------REDDKDGH
YMFELGENITPRYKIISKMGEGTFGRVLECWDREMQEYVAIKVIRNVQKYRDAAMIEIDV
LRTLAKNDKMGIRRCVQLKTWFDYRNHVCIV-CERLGPSLYDFLRKNNYRPFSADLVRDF
GRQLLESVAYMHE-LTLIHTDLKPENILLVSSEYVRVSDYK----ASNPGKHFKRVPKTS
EIKLIDFGSATFDSHYHCSVVSTRH-YRAPEVILG-LGW-TYPCDIWSIGCILVELCS-G
DALFQTHENLEHLAMMERVLGPIPVHMIKRADRR-TEKYFR--HG-RELNWP--EGAVSR
ESIRAVRRLPRLRNLIMHHVDHS-GGLLIDLLQGLLKFEPSERLTAKEALKHP-FFKESN
------------------------RRL------
>Spalus_1 .
------------------------------------------------------------
------------------------------------------------------------
------------------------------------------------------------
------------------------------------------------------------
------------------------------------------------------------
------------------------------------------------------------
------------------------------------------------------------
-----------------------------------KVGNWQ----KSQTGKHFKRVPKSS
EIKLIDFGSATFESQYHCSVVSTRH-YRAPEVIFG-LGW-TYPCDLWSVGCILVELCS-G
DALFQTHENLEHLAMMERVLGPIPQHMIKRADRR-SEKYVR--YG-RELNWP--EGAVSK
ESIRAVRRLPRLRNLIMQHVDHS-GGLLIDLLQGLLKFEPSERLTAKEALKHP-------
---------------------------------
>Spalus_3 .
------------------------------------------------------------
------------------------------------------------------------
------------------------------------------------------------
------------------------------------------------------------
------------------------------------------------------------
------------------------------------------------------------
------------------------------------------------------------
------------------------------------------------------------
------------------------------EVIFG-LGW-TYPCDLWSVGCILVELCS-G
DALFQTHENLEHLAMMERVLGPIPQHMIKRADRR-SEKYVR--YG-RELNWP--EGAVSK
ESIRAVRRLPRLRNLIMQHVDHS-GGLLIDLLQGLLKFEPSERLTAKEALKHP-------
---------------------------------
>Ppatens_2 .
------------------------M-------------DRT----------ER-PEKRAR
L---------T------LLDEN------------VPRV---------DVCDGG-------
--HQVAV------------NSGQ------EQLG---------------------------
--------GRG-----------------------------LPPAGIG-------------
--YS----------P-EF-Y--------NGYARV-----ASPAW--------RDDDKDGH
YMFELGENITPRYKIISKMGEGTFGRVLECWDRENQEYVAIKVIRNVQKYRDAAMIEIDV
LRTLAKNDKMGIRRCLQLKTWFDYRNHVCIV-CERLGPSLYDFLRKNNYRPFSADLVRDF
GRQLLESVAYMHE-LTLIHTDLKPENILLVSSEYVKVPDYK----TSNTGKHVKRVPKSS
EIKLIDFGSATFDNHYHCSVVSTRH-YRAPEVILG-LGW-TYPCDIWSVGCILVELCS-G
DALFQTHENLEHLAMMERVLGPIPVHMIRRADRR-LEKYFR--HG-RELNWP--EGAVSR
ESIRAVRRLPGLRNLIMHHVDHS-GGLLIDLLQGLLKFEPSERLTAKDALKHP-FFKESN
------------------------RRL------
>Ppatens_3 .
------------------------M-------------DRS----------ER-PEKRAR
L---------T------LVEDN------------VSWV---------DIYDEE-------
--HQVAV------------NSGH------EQMG---------------------------
--------GRG-----------------------------VPPAAMG-------------
--NS----------P-ES-Y--------NGYPRV-----YSPVW--------RDDDKDGH
YMFELGENITP-HKIISKKGEGTFGRVLECWDREVQEYVAIKVIRNVQKYRDAAMIEIDV
LRTLAKNDKLGTRRCVQLKTWFDYRNHVCIV-CERLGPSLYDFLRKNNYRPFFADLVRDF
GRQLLESVAYMHE-LTLIHTDLKPENILLVSSEYLRVPDYK----ASNTGKHFKRVPKTS
EIKLIDFGSAIFDSHYHCSVVSTRH-YRAPEVILG-LGW-TYPCDIWSVGCILVELCS-G
DALFQTHENLEHLAMMERVLGPIPVHMIKRADRR-LEKYFR--YG-RELNWP--EGTVSR
ESIRAVRRLPSLRNLIMRYVDHS-GGLLIDLLQGLLKFEPSERLTAKEALKHP-FFKESN
------------------------RRL------
>Hselag_1 .
------------------------------------------------------------
------------------------------------------------------------
------------------------------------------------------------
------------------------------------------------------------
------------------------------------------------------------
------------------------------------------------------------
--------------CVQLKEWFNYRNHVCMV-FERLGPSLYDFLRKNSYCPYSVDLVRDF
GKQLLESVAYMHE-LSLIHTDIKPENILLVSSDYYKVPDYK---KMSTPGKSFKRVPKSS
EIKLIDFGSATFESQYHCSVVSTRH-YRAPEVILG-LGW-SYPCDLWSVGCILVEMCS-G
DTLFQTHENLEHLAMMERVLGPFPHHIIKRVDRR-ADKYFK--HG-RALNWP--EGATSR
ESIRAVRKLPRLRNIIMQHVDHS-AGPLIDLIHGLLKFDPSERLSAKEALKHP-FFTE--
---------------------------------
>Pradia_2 .
------------------------M-------------EK------------R-PRKRAR
L---------T----WDV----------------APHD------------EEE-------
--AQPTLL-----------YNGGAHSSS-AGLGL--------------------------
--------ERGPPH----------------------------------------------
--PS----------A-FGGQK------GPAVQRG-----ISPPW--------REDDKDGH
YVFELGENLTPRYKILSKMGEGTFGRVLECWDREAKEFVAVKIIRSIQKYRDAAMIEIDV
LSVLSKHDKSS-SRCVQIRNWFDFRNHICIV-CEKLGPSLFDFLRKNKYRPFPVDLVREF
GRQLLESVAYMHE-LRLIHTDLKPENILLVSSDYLKVPDYK---KHPQDETHYKRLPKSS
AIKLIDFGSTTFESQDHSSIVSTRH-YRAPEVILG-LGW-TYPCDIWSVGCILVELCS-G
EALFQTHENLEHLAMMERVLGTFPQHMIKKADRR-AEKYFR--RA-TRLNWP--EGAASR
ESIRAVRKVSRLRNLVMQHVDHS-AGVLSDLLENLLKFEPSERLSAREALSHP-FFTDDY
------------------------YR-------
>Penge_1 .
--------------------------------------EK------------R-PRKRAR
L---------T----WDV----------------APHD-----------EEEE-------
--AQPTLL-----------YNGGAHSSS-AGLGI--------------------------
--------ERGPPP----------------------------------------------
--PS----------A-YGGQK------GPAVQRG-----ISPPW--------REDDKDGH
YVFELGENLTPRYKILSKMGEGTFGRVLECWDREAKEFVAVKIIRSIQKYRDAAMIEIDV
LSVLSKHDKSS-SRCVQIRNWFDFRNHICIV-CEKLGPSLFDFLRKNKYRPFPVDLVREF
GRQLLESVAYMHE-LRLIHTDLKPENILLVSSDYLKVPDYK---KHPQDETHYKRLPKSS
SIKLIDFGSTTFESQDHSSIVSTRH-YRAPEVILG-LGW-TYPCDIWSVGCILLELCS-G
EALFQTHENLEHLAMMERVLGTFPQHMIKKADRR-AEKYFR--RG-TRLNWP--EGAASR
ESIRAVRKVLRLRNLVMQHVDHS-AGVLSDLLESLLKFEPSERLSAREALNHP-FFT---
---------------------------------
>Pmenzi_6 .
------------------------------------------------------------
------------------------------------------------------------
------------------------------------------------------------
------------------------------------------------------------
------------------------------------------------------------
-----------------KMGEGTFGRVLECWDREAKEFVAVKIIRSIQKYRDAAMIEIDV
LSVLSKHDKSS-SRCVQIRNWFDFRNHICIV-CEKLGPSLFDFLRKNKYRPFPVDLVREF
GRQLLESVAYMHE-LRLIHTDLKPENILLVSSDYLKVPDYK---KHPQDETHYKRLPKSS
AIKLIDFGSTTFESQDHSSIVSTRH-YRAPEVIL--------------------------
--------------------------------RR-AEKYFR--RG-TRLNWP--EGAASR
ESIRAVRKVLRLRNLIMQHVDHS-AGVLSDLLESLLKFEPSERLSAREALNHP-FF----
---------------------------------
>Cmich_1 .
------------------------------------------------------------
------------------------------------------------------------
-------N-----------FKGGSA-----------------------------------
------------------------------------------------------------
----------------------------SAAPRG-----ASPPW--------REDDKDGH
YTFELGENITPRYKILSKMGEGTFGRVLECWDREAKEFVAVKVVRSIQKYRDAAMIEIDV
LRVLSKHDKNS-TRCVQIRNWFDFRNHICIV-CERLGPSLFDFLRKNKYRPFPVDLVREF
GKQLLESVAYMHE-LRLIHTDLKPENILLVSSDYIKVPDYK---RPSQDETQFKRLPKSS
SIKLIDFGSTTFESQDHSSVVSTRH-YRAPEVILG-LGW-TYPCDIWSVGCILVELCS-G
EALFQTHENLEHLAMMERVLGPFPQNMIKKADRR-AEKYFR--RG-TRLNWP--EGAASR
ESIRAVRKLVRLRNLVMQHVDHS-AGVLIDLLQGLLKFEPSERLTAQEALSHP-FFT---
---------------------------------
>Gbilob_5 .
------------------------------------------------------------
------------------------------------------------------------
------------------------------------------------------------
------------------------------------------------------------
------------------------------------------------------------
------------------------------------------------------------
------------------------------------------------------------
--------------------DLKPENILLVSSDYVKVPDYK---RLSPDETHFKRLPKSS
AIKLIDFGSTTYESQDNSSVVSTRH-YRAPEVILG-IGW-TYPCDIWSVGCILVELCS-G
EALFQTHENLEHLAMMERVLGPFPEHMIKKADRR-AEKYFR--RG-TRLNWP--EGAASR
ESIRAVRKLMRLRNLVMQHVDHS-AGALIDLLQGLLKFEPSERLTARQALNHP-FFTDDY
------------------------YR-------
>Penge_2 .
------------------------------------------------------------
------------------------------------------------------------
------------------------------------------------------------
------------------------------------------------------------
-----------------------------GISRN-----GSPPW--------RNDDKEGH
YVFELGENLTPRYKILSKMGEGAFGQVLECWDRKSKDFVAIKIVRGVQKYREAAMIEIDA
LREVSKYDKNTGTRCVQMREWFDYRNHTCIV-FEKLGPSLYDFLRKNKYSPFPIDLVREV
GRQLLESVAYMHE-LRLIHTDLKPENILLVSSDYLKVPDYK---KHPQDETHYKRLPKSS
SIKLIDFGSTTFESQDHSSIVSTRH-YRAPEVILG-LGW-TYPCDIWSVGCILLELCS-G
EALFQTHENLEHLAMMERVLGTFPQHMIKKADRR-AEKYFR--RG-TRLNWP--EGAASR
ESIRAVRKVLRLRNLVMQHVDHS-AGVLSDLLESLLKFEPSERLSAREALNHP-FFTDDY
------------------------YR-------
>Gbilob_1 .
-------MACVAECPLQY------F-------------DE------------R-SRKRRR
L---------TS--SWNV-----------------------------PLCQDK-------
--AQSTVI-----------YSGA-------DFGK--------------------------
--------GPGNEF--------------H--------------SELNC------------
--SS----------S-LNSK--------RVTARN-----ASPPW--------RDDDKHGH
YMFALGDNLTPRYKILSKVGEGTFGQVLECWDRESKEFVAVKIVRALQRYREAAMIEIDV
LRVLAKHDKSR-MGCVQIRNWFDYRNHICIV-CEKLGPSLFDFLRKNKY-----------
------------------------------------------------------------
------------------------------------------------------------
------------------------------------------------------------
------------------------------------------------------------
---------------------------------
>Gbilob_2 .
------------------------------------------------------------
----------SS------------------------------------------------
------------------------------------------------------------
----------------------------F--------------SENNC------------
-SSS----------S-VHSK--------RVTARN-----ASPPW--------RDDDKDGH
YMFALGDNLTPRYKILSKVGEGTFGQVLECWDRESKEFVAVKIVRALQRYREAAMIEIDV
LRVLAKHDKSR-MGCVQIRNWFDYRNHICIV-CEKLGPSLFDFLRKNKY-----------
------------------------------------------------------------
------------------------------------------------------------
------------------------------------------------------------
------------------------------------------------------------
---------------------------------
>Gbilob_3 .
------------------------------------------------------------
------------------------------------------------------------
------------------------------------------------------------
------------------------------------------------------------
----------------------------------------SPPW--------REDDKDGH
YNFELGENLTSRYKILSKMGEGTFGRVLECWDREAKEFVAIKIVRSTQKYR----VEIDV
LRVLAKHDKSR-MGCVQIRNWFDYRNHICIV-CEKLGPSLFDFLRKNKY-----------
------------------------------------------------------------
------------------------------------------------------------
------------------------------------------------------------
------------------------------------------------------------
---------------------------------
>Gmonat_2 .
------------------------------------------------------------
------------------------------------------------------------
------------------------------------------------------------
------------------------------------------------------------
-----------------------------------------------------QDDKDGH
YVFELGENLTPRYKILGKMGEGTFGRVLECWDREAKEVVAVKVIRGVQKYRDAAMIEIDI
LNALARHEQSR-SR------------------CEKLGPSLYDFLRKNKYLPFPVDLVREF
GRQLLESVA---------------------------------------------------
------------------------------------------------------------
------------------------------------------------------------
------------------------------------------------------------
---------------------------------
>Hselag_2 .
------------------------------------------------------------
------------------------------------------------------------
------------------------------------------------------------
------------------------------------------------------------
------------------------------------------------------------
---------------------GTFGRVLECWDRENQEFVAIKLIRNVQKYRDAAMIEIDV
LHVLAKNDKSGCRRCVKLKEWFDYHNHVCMV-FERLGPSLYEFLRKNSYRPYSVDLVREF
GRQLLESVAYMHD-LSLIHTDLKPENILLVSSDHLKVPEYK----KTSSGKLLKKIPKSS
EIKLIDFGSATFDSHYHCSIVSTRH-YRAPEVILG-LGW-SYSCDLWSVGCILVELCS-G
DTLFQTHENLEHLAMMERVLGPFPQHMIKRAERR-AEKYFK--HG-RGLNWP--EGAVSC
ESLRAVRKLPSLRNIIMQHVDHS-AGALIDVLQGLLRYEPSERLSAKGALAHP-FF----
---------------------------------
>Ptaeda_1 .
LE-----RKLIKEKVAWSG---RIMGS--------ADRDR------------R-PQKRPR
I---------DN-SEAEL----------------ASN----------NLGKKK-------
--QKEPL------------HVDD----------N--------------------------
-----------------------------KG------------SNV--------------
--DV----------A-VY-S--------SASTRL-----ASPPR--------RPDDKDGH
YVFELGENLTSRYKIMSKMGEGTFGRVLECWDREKKEYVAIKVVRNVPKYRTAAMIEIDV
LRTLAKHDKAGKRGCLQLKSWFDYRNHVCIV-CEKLGLSLYDFLRKNNHCPFSVDLVRDI
SRQLLKAVAYMHD-LTLIHTDLKPENILLVSSDYIKIPDKV-------------------
------------------------------------------------------------
------------------------------------------------------------
------------------------------------------------------------
---------------------------------
>Pmenzi_1 .
------------------------------------------------------------
------------------------------------------------------------
------------------------------------------------------------
------------------------------------------------------------
------------------------------------------------------------
---------------------------------------------NVPKYRAAAVIEIDV
LRTLANHDKAGKRGCLQFKNWFDYRNHVCIV-CEKLGPSLYDFLRKNNHCPFSVDLVRDF
SRQLLKAVAYMHD-LKLTHTDLKPENILLVSPEHIKIP----------------------
------------------------------------------------------------
------------------------------------------------------------
------------------------------------------------------------
---------------------------------
>Pradia_4 .
------------------------------------------------------------
------------------------------------------------------------
------------------------------------------------------------
------------------------------------------------------------
--------------------------------RL-----ASPPR--------RPDDKDGH
YVFELGENLTSRYKIMSKMGEGTFGRVLECWDREKKEYVAIKVVRNVPKYRTAAMIEIDV
LRTLAKHDKAGKRGCLQLKSWFDYRNHVCIV-CEKLGLSLYDFLRKNNHCPFSVDLVRDI
SRQLLKAVAYMHD-LTLIHTDLKPENILLVSSDYIKIPDKN----SSDPGRHYMRVPVSS
AIKLIDFGSATYESRHHCSVVSTRH-YRAPEVILG-LGW-SYPCDLWSVGCILVELCL-G
DALFQTHENLEHLAMMEQVLGPIPQYMIKRASQH-AGKYFR--NG-RELNWP--EGASSR
ESIRAVRRLPHLRNLIMQNVDHS-AGALIDLLQRLLTFDPIERISAKEALKHE-FFRE--
---------------------------------
>Gbilob_7 .
------------------------------------------------------------
------------------------------------------------------------
------------------------------------------------------------
------------------------------------------------------------
------------------------------------------------------------
------------------------------------------------------------
------------------------------------------------------------
------------------------------------------------------------
-------------------------------VILG-LGW-SYPCDLWSVGCILVELCS-G
DALFQTHENLEHLAMMEQVLGPLPQYLIKRASQW-VGKYFR--NG-RELNWP--EGAASR
ESIRAVRRLPRLRNLIMQNVDHS-AGALIDLL----------------------------
---------------------------------
>Cmich_2 .
------------------------------------------------------------
------------------------------------------------------------
------------------------------------------------------------
------------------------------------------------------------
--------------------------------RL-----ASPPW--------RPDDKDGH
YVFELGENLTPRYKIIGKMGEGTFGRVLDCWDREKQEYVAVKVIRSVRKYRAAAMIEIDV
LRTLAKHDKNGSRGCLQLKNWFDYRNHVCIV-CEKLGPSLYDFLRKNNHRPFSVDLVREF
ARQLLDAVAYMHD-LTLTHTDLKPENILLVSSDYVKVPDKN----SPEPEKHYKRVPTSS
AIKLIDFGSATFESQHHCSVVSTRH-YRAPEVILG-LGW-SYPCDLWSVGCILVELCS-G
DALFQTHENLEHLAMMEQVLGPIPQYMIKKAGQW-IGKYFR--NG-RELNWP--EGAASR
ESVRAVRRLPRLRNLIMQNVDHS-AGALIDLLHGLLKFDPNERLSAKEALKHH-FFREKE
------------------------PR-------
>Cmich_3 .
------------------------------------------------------------
------------------------------------------------------------
------------------------------------------------------------
------------------------------------------------------------
------------------------------------------------------------
-------------KIIGKMGEGTFGRVLDCWDREKQEYVAVKVIRSVRKYRAAAMIEIDV
LRTLAKHDKNGSRGCLQLKNWFDYRNHVCIV-CEKLGPSLYDFLRKNNHRPFSVDLVREF
ARQLLDAVAYMHD-LTLTHTDLKPENILLVSSDYVKVPDKN----SPEPEKHYKRVPTSS
AIKLIDFGSATFESQHHCSVVSTRH-YRAPEVILG-LGW-SYPCDLWSVGCILVELCS-G
DALFQTHENLEHLAMMEQVLGPIPQYMIKKAGQW-IGKYFR--NG-RELNWP--EGAASR
ESVRAVRRLPRLRNLIMQNVDHS-AGALIDLLHGLLKFDPNERLSAKEALKHH-FFREKE
------------------------PR-------
>Penge_4 .
------------------------------------------------------------
------------------------------------------------------------
------------------------------------------------------------
------------------------------------------------------------
--------------------------------RL-----ASPPR--------RPDDKDGH
YVFEIGENLTSRYKIMSKMGEGTFGRVLECWDREKKEYVAIKVVRNT-KYRDAAMLEIDV
LRTLAKHDKAGKQGCLRLKNWFDYRNHVCIV-CEKLGPSLYDFLRKNNHCPFSVDLVRDF
SRQLLKGVAYMHD-LALTHTDLKPENILLVSSDHVKIPDKN----SKDPRRHYKRVPVSS
AIKLIDFGSATYESRHHCSVVSTRH-YRAPEVILG-LGW-SYPCDLWSVGCILVELCL-G
DALFQTHENLEHLAMMEQVLGPIPQYMIKRASQH-VGKYFR--NG-RELNWP--EGASSR
ESIRAVQRLPHLQNLIMQKVDHS-AGALIDLLQGLLKFDPSERISAKDALKHD-FLRE--
---------------------------------
>Smoel_3 .
------------------------------------------------------------
------------------------------------------------------------
------------------------------------------------------------
-----------------------------LQ---------VP-NPV--------------
----------------------------TGHLNV-----VVPPQA------CHEDDKDGH
FVFELGENITPRYKIIGKMGEGTFGRVLECWDRDTQEYVAIKLIRNVQKYRDAAMIEIDV
LNELARYDRNGSRRCVQLKRWFDFRNHICMV-FEKLGPSLYDFLRKNEYRPYAIDLVREF
GRQLLESVAYMHD-LTLIHTDLKPENILLVSPDHVKVPDFKGLYQRSGPGRCYVRVPRTS
EIKLIDFGSATFNSHYHCSVISTRH-YRAPEVILG-LGW-SYSCDIWSIGCILVELCS-G
STLFQTHENLEHLAMMERIIGPLPAHMIEKADRR-AEKYFK--NK-VELNWP--EGAVSR
ESVRAVRKLPRLRNMILQHVDQY-PNVLLDLLQGLLRYEPTERLSAKQALSHP-FFWH--
---------------------------------
>Gbilob_6 .
------------------------------------------------------------
------------------------------------------------------------
------------------------------------------------------------
------------------------------------------------------------
------------------------------------------------------------
------------------------------------------------------------
-----KHDKGS-ARCVQIRNWFDFRNHICIV-CERLGPSLFDFLRKNKYRPFPVDLVREF
GRQLLESVAYMHD-LHLIHTDLKPENILFVSSDYVKVPDYK---RSLHDGSFFKRLPKSS
AIKLIDFGSTTFENQDHSSVVSTRH-YRAPEVILG-LGW-NYPC----------------
------------------------------------------------------------
------------------------------------------------------------
---------------------------------
>Zmays_AFC1 .
ME-----AQWLAEYPHQG------A-------------DK------------R-PRKRAR
L---------A----WDV----------------APT----------LFQPPK-------
--AIPML------------YCGQ-------ELIN--------------------------
--------G----------------------------------NFTTA-----------F
LPPP----------S-IY-Y--------TGPPRN-----ISPPW--------RPDDKDGH
YVFAVGENLTPRYRILNKMGEGTFGQVLECWDLENQEAVAIKIVRSLQKYREAAMIEIDV
LQRLGKHDFTG-SRCVQIRNWFDYRNHICIV-FEKLGPSLYDFLRKNSYRSFPIDLVREF
ARQILESVAFMHD-LRLIHTDLKPENILLVSSESIRVPDYKVSIRPPKDGSFFKNLPKSS
AIKLIDFGSTTFESQDHNYVVSTRH-YRAPEVILG-LGW-NYPCDLWSVGCILVELCS-G
EALFQTHENLEHLAMMEKVLGPLPKHMIVRADRR-AEKYFK--RG-VRLDWP--EGAASR
ESMKAVWKLPRLQNLVMQHVDHS-AGDLIDLLQGLLRYDPNERLKAHEALQHP-FFTRCI
------------------------RRCGF----
>Sbicol_1 .
ME-----AQWLAEYPHQG------S-------------DK------------R-PRKRPR
L---------A----WDV----------------APT----------LFQPPK-------
--AIPML------------YCGQ-------ELIN--------------------------
--------G----------------------------------NFTTA-----------F
LPPP----------P-IY-Y--------TGPPRN-----LSPPW--------RPDDKDGH
YVFVVGENLTPRYRILSKMGEGTFGQVLECWDLENQEAVAIKIVRSLQKYREAAMIEIDV
LQRLGKNDFTG-SRCVQIRNWFDYRNHICIV-FEKLGPSLYDFLRKNSYRAFPIDLVREF
ARQILESVAFMHD-LRLIHTDLKPENILLVSSESIRVPDYKVSIRPPKDGSFFKNLPKSS
AIKLIDFGSTTFESQDHNYVVSTRH-YRAPEVILG-LGW-NYPCDLWSVGCILVELCS-G
EALFQTHENLEHLAMMERVLGPLPKHMIVRADRR-AEKYFK--RG-VRLDWP--EGAASR
ESMKAVWKLPRLQNLVMQHVDHS-AGDLIDLLQGLLRYDPNERLKAREALRHP-FFTRCI
------------------------RRCGF----
>Osativ_1 .
ME-----AQWLAEYPHQG------A-------------DK------------R-PRKRPR
L---------A----WDV----------------APP----------LFQPPK-------
--AIPML------------YCGQ-------ELIN--------------------------
--------G----------------------------------NFATA-----------F
LPPP----------P-IY-Y--------TGPPRN-----LSPPW--------RPDDKDGH
YVFAVGENLTPRYRILSKMGEGTFGQVLECWDLEHQETVAIKIVRSLQKYREAAMIEIDV
LQRLGKHDFTG-SRCVQIRNWFDYRNHICIV-FERLGPSLYDFLRKNSYRAFPIDLVREF
ARQILESVAFMHD-LRLIHTDLKPENILLVSSESIRVPDYKVTIRPPKDGSFFKNLPKSS
AIKLIDFGSTTFEHQDHNYVVSTRH-YRAPEVILG-LGW-NYSCDLWSVGCILVELCS-G
EALFQTHENLEHLAMMERVLGPLPKHMIVRADRR-AEKYFR--RG-LRLDWP--EGAASR
ESLKAVWKLPRLQNLVMQHVDHS-AGDLIDLLQGLLRYDPDARLKAREALQHP-FFTRCH
------------------------RRCGY----
>Afatua_1 .
------------------------------------------------------------
------------------------------------------------------------
------------------------------------------------------------
------------------------------------------------------------
------------------------------------------------------------
-----------------------------------REYVAIKVIRSIRKYRDAAMIEIDV
LNRLAESERYR-SLCVQIQRWFDYRNHICIV-FEKLGPSLYDFLRKNSYRSFPIDLVRDF
ARQILESVTFMHD-LRLIHTDLKPENILLVSPDTIRVPDYKIPIRPPKDGSVFKNLPKSS
AIKLIDFGSTTFDHQDHNYVVSTRH-YRAPEVILG-LGW-NYPCDLWSVGCILVELCS-G
EALFQTHENLEHLAMMERVLGPLPKHMMARADRR-AEKYFR--RG-LRLDWP--EGAASR
ESMKAVWKLPRLQNLVMQHVDHS-AGDLIDLLQGLLRYDPDERLKARQALQHP-FFTRSH
------------------------RRCGY----
>Zoffic_2 .
------------------------------------------------------------
------------------------------------------------------------
------------------------------------------------------------
------------------------------------------------------------
------------------------------------------------------------
------------------------------------------------------------
------------------------------V-FEKLGPSLYDFLRKNSYRSFPIDLVREL
GRQLLESVAFMHD-LRLIHTDLKPENILLVSPEYIKVPDYKILSRSPKDVLLFKNVPKSS
AIKLIDFGSATFEHQDHNYVVSTRH-YRAPEVILG-LGW-NYPCDMWSVGCIIVELCS-G
EALFQTHENLEHLAMMERVLGPLPQHMVVKADRN-AEKYFKQSRG-LRLDWP--EGASSR
ESIRAVWKLPRLQNLVMQHVDHS-AGDLIDLLQGLLRYDPTERLGAREALMQP-FFNREW
------------------------RRYGHSL--
>Ptrich_1 .
ME-----TQRITEFPHKN------M-------------DK------------R-PRKRQR
L---------T----WDI-------------PPPPPP----------FLAPAK-------
--VVPGM------------FCGQ-------EFGN--------------------------
--------GNGVIP-----------------------------NY---------------
--------------G-LF-Y-----------NRN-----GSPPW--------RPDDKDGH
YVFAIGDNLTPRYRILSKMGEGTFGQVLECFDNEKKELVAIKIVRSIHKYREAAMTEIDV
LQRLARHDIGS-TRCVQIRNWFDYRNHICIV-FEKLGPSLYDFLRKNSYRSFPIDLVREL
GRQLLESVAFMHD-LHLIHTDLKPENILLVSSEYIKVPDYKFLSRSTKDGSYFKNLPKSS
AIKLIDFGSTTFEHQDHSYVVSTRH-YRAPEVILG-LGW-NYPCDIWSVGCILVELCS-G
EALFQTHENLEHLAMMERVLGPLPQHMVVRADRR-AEKYFR--RG-MRLDWP--EGATSR
ESMKAVMKLPRLPNLIMQHVDHS-AGELIDLLQGLLRHDPAERLKAREALRHP-FFSRDL
------------------------RRYGYPL--
>Ptrich_2 .
ME-----TQRITEFPHKN------M-------------DK------------R-PKKRQR
L---------T----WGV----------------PPP----------LLAPPK-------
--VIPGM------------FCGY-------------------------------------
------------------------------------------------------------
----------------GF-Y-----------NGN-----GSPPW--------RPDDKDGH
YVFAIGENLTPRYRILSKMGEGTFGQVLECFDNEKKEGVAIKIVRSIHKYREAAMIEIDV
LQRLARHDFGS-TRCVQIRNWFDYRNHICIV-FEKLGPSLYDFLRKNSYRSFPIDLVREL
GRQLLESVAFMHD-LRLIHTDLKPENILLVSSEYIKVPDYKFLSRSTKDGSYFKNLPKSS
AIKLIDFGSTTFEHQDHNYVVSTRH-YRAPEVVLG-LGW-NYPCDIWSVGCILVELCS-G
EALFQTHENLEHLAMMERVLGPLPQHMAIRADRR-AEKYFR--RG-ARLDWP--EGATSR
ESMRAVTKLPRLPNIIMQHVDHS-AGDLIDLLQGLLRYDPAERLKAREALRHP-FFSRDL
------------------------RRYGYPV--
>Stuber_1 .
ME-----IQPLMEFPRRN------I-------------DK------------R-PRKRPR
L---------T----WDV----------------GPP----------IL---K-------
--VLPTI------------YCGQ-------EFGN--------------------------
--------GAGL-------------------------------NYA--------------
--YS----------S-IY-Y--------KGIPHN-----GSPPR--------RPDDKDGH
YVFSIGENLTRRYRILGKMGEGTFGRVLECLDNETKELVAIKVVRSIHKYREAAMIEIDV
LQKFVRHDLGG-KRCVQIRNWFDYRNHICIV-FEKLGPSLYDFLRKNSYRSFPIDLVREF
GRQLLESVAFMHD-LRLIHTDLKPENILLVSSEYIKVPDYKFLLRPVKDGSYFKNVPKSS
SIKLIDFGSTTFEHQDHTYVVSTRH-YRAPEVILG-LGW-NYPCDMWSVGCILVELCS-G
EALFQTHENLEHLAMMEKVLGPLPQHMTIRADHH-AEKYFR--RG-ARLDWP--ERATSS
ESMRAVWKLPRLPNLIMQHVDHS-AGDLIDLLQGLLCYDPTERLKAREALRHP-FFSRDL
------------------------RRCGYPM--
>Nsylves_1 .
------------------------------------------------------------
------------------------------------------------------------
------------------------------------------------------------
------------------------------------------------------------
------------------------------------------------------------
-----------------------------------------KVVRSIHKYREAAMIEIDV
LQKLARHDLGG-KHCVQIRNWFDYRNHICIV-FEKLGPSLYDFLRKNSYRSFPIDLVREF
GRQLLESVAFMHD-LRLIHTDLKPENILLVSSEYLKVPDYKFLLRPAKDGSYFKNVPTSS
AIKLIDFGSTTFEHQDHTYVVSTRH-YRAPEVILG-LGW-NYPCDMWSIGCILVELCS-G
EALFQTHENLEHLAMMEKVLGPLPQHMSVRADRR-AEKYFR--RG-ARLDWP--ERATSS
ESMRAVWKLPRLQNLIMQHVDHS-AGDLIDLLQGLLCYDPTERLKAREALRHP-FFTRDL
------------------------RRCGYPM--
>Gmax_6 .
ME-----TQRIIEFPHRN------M-------------DK------------R-PRKKQR
L---------T----WDMHVP---------PPPPPPP----------PLPPPKL------
-QVLPTM------------YCKQ-------EVGN--------------------------
--------GVVP-------------------------------NHA--------------
--YP----------S-LF-Y--------RGMPRN-----GSPPW--------RPDDKDGH
YVFAVGENLTPRYKILSKMGEGTFGQVLECLDNEKEEIVAIKVVRSINKYREAARTEIEV
LLRLARHDVDG-AHCVQIRNWFDYRNHICIV-FEKLGPSLYDFLRKNSYRSFPIDLVREF
GRQLLESVAFMHD-LCLIHTDLKPENILLISSEFIKVPDYKFLSRNTKDGSYFKNLPKSS
AIKLIDFGSTSFEHQDHSYVVSTRH-YRAPEVILG-LGW-NYPCDLWSVGCILVELCS-G
EALFQTHENLEHLAMMERVLGPLPPHMVVRADRR-AEKYFK--RG-TRLSWP--DSSTSR
ESMRAVWKLPRLPNLIMQHVDHS-AGDLIDLLQGLLRYDPSERLKAKEALRHPFFFTRDT
------------------------KRYGYPL--
>Brapa_1 .
LE-----TRRNVEFPHRN------V-------------DK------------R-PRKRPR
L---------A----WDA----------------PPP----------PLPPPSS------
-VFHPPL------------YYGP-------EFAS--------------------------
--------GVVP-------------------------------SFG--------------
--YP----------N-MF-Y--------NGLPRQ-----GSPPW--------RPDDKDGH
FSFVVGDTLTPRYQILSKMGEGTFGQVLECFDNKHKEAVAIKVIRSVPKYREAAMIEIDV
LQRLSRHDVGG-SRCVQIRNWFDYRNHICIV-FEKLGPSLYDFLRKNSYRSFPIDLVREL
GRQLLESVAYMHD-LRLIHTDLKPENILLVSSEYIKIPDYKFLSRPTRDGSYFKNLPKSS
AIKLIDFGSTTLEHQDHNHIVSTRH-YRAPEVILG-VGW-NYPCDLWSIGCILVELCS-G
EALFQTHENLEHLAMMERVLGPLPPHMVLRADRR-SDRYFR--RG-AKLDWP--EGATSR
DSLKAVWKLPRLPNLIMQHVDHS-AGDLIDLLLGLLRYDPTERLKAREALNHP-FFTRSR
------------------------EQSI-PF--
>Brapa_2 .
LE-----TQ-------RI------V-------------DK------------R-PRKRPR
L---------A----WDA----------------APP------------PPPPT------
-VFHPPL------------YYGQ-------EFAS--------------------------
--------GVAP-------------------------------SFV--------------
--YP----------N-MF-F--------NGFPRQ-----GSPPW--------RPDDKDGH
FVFVVGDTLTPRYQILSKMGEGTFGQVLECFDNKNKEAVAIKVIRSVNKYREAAMIEIDV
LQRLTRHDVGG-SRCVQIRNWFDYRNHICIV-FEKLGPSLYDFLRKNSYRSFPIDLVREL
GRQLLESVAYMHD-LRLIHTDLKPENILLVSSEYIKIPDYKFLSRPTKDGSYFKNLPKSS
AIKLIDFGSTTFEHQDHNYIVSTRH-YRAPEVILG-VGW-NYPCDLWSIGCILVELCS-G
EALFQTHENLEHLAMMERVLGPLPPHMVLRADRR-SERYFR--RG-AKLHWP--EGATSR
DSLKAVWKLPRLPNLIMQHVDHS-AGDLIDLLQGLLRYDPAARLKAREALNHP-FFTRSR
------------------------EQSI-PF--
>Atha_AFC1 .
LE-----TQRNVEFPHRI------V-------------DK------------R-PRKRPR
L---------T----WDA----------------APPL--------LPPPPPPT------
-VFQPPL------------YYGP-------EFAS--------------------------
--------GLVP-------------------------------NFV--------------
--YP----------N-MF-Y--------NGLPRQ-----GSPPW--------RPDDKDGH
YVFVVGDTLTPRYQILSKMGEGTFGQVLECFDNKNKEVVAIKVIRSINKYREAAMIEIDV
LQRLTRHDVGG-SRCVQIRNWFDYRNHICIV-FEKLGPSLYDFLRKNSYRSFPIDLVREL
GRQLLESVAYMHD-LRLIHTDLKPENILLVSSEYIKIPDYKFLSRPTKDGSYFKNLPKSS
AIKLIDFGSTTFEHQDHNYIVSTRH-YRAPEVILG-VGW-NYPCDLWSIGCILVELCS-G
EALFQTHENLEHLAMMERVLGPLPPHMVLRADRR-SEKYFR--RG-AKLDWP--EGATSR
DSLKAVWKLPRLPNLIMQHVDHS-AGDLIDLLQGLLRYDPTERFKAREALNHP-FFTRSR
------------------------EQSIPPF--
>Pstrat_1 .
ME-----SQWITEYSHAN-----MM-------------DK------------R-PKKRAR
V---------N----WDV----------------VAAA-----------PPPK-------
-----VL------------YCAQ-------EVAN--------------------------
--------RFGS-------------------------------NQLF-------------
--AS----------S-YY-N--------EGIPRN-----ASPPW--------RDDDKDGH
YVFAVGENLSSRYRILSKMGEGTFGQVLECWDQEKKEIVAIKIVRSIHKYREAAMIEIDV
LQKLLKHDIGG-TRCVQIRDWFDYRNHICIV-FEKLGPSLYDFLRKNNFCSFPIDMVREF
GRQLLESVAFMHD-LRLVHTDLKPENILLVSSEYIKVPDYKLWTRSVKDTVLFKNLPKSN
AIKLIDFGSTTFGHQDHSYVVSTRH-YRAPEVILG-LGW-NYPCDLWSVGCILIELCS-G
EALFQTHENLEHLAMMERVLGPLPQQMVNRADRS-AEKYFR--RG-VRLNWP--EGAASR
ESMRAVWKLPRLQNLIMQHVDHS-AGDLIDLVQGLLRYDPSERLKAREALRHP-FFAAGP
------------------------RRCEYVL--
>Vplant_1 .
ME-----TQWAAEFPHAA------L-------------EK------------R-PRKRPR
M---------T----WDM----------------PRP-----------LPPPK-------
--VPRPL------------YCGH-------EYVN--------------------------
--------GYCI-------------------------------SDA--------------
--FF----------P-YY-H--------SGLPRH-----LSPPW--------RPDDKDGH
YVFAIGENLTPKYRILSKMGEGTFGQVLECLDLETRESVAIKIVRSILKYREAAMIEIDV
LQRLAKHDVDG-SRCVQIRNWFDYRNHICIV-FEKLGPSLYDFLRKNSYRSFHIDLVRDL
GRQLLDSVAFMHD-MRLIHTDLKPENILLVSSDYVRVPDYKALSLSSKDGTSFKNVPNSS
AIKLIDFGSTTFEHHDHNYVVSTRH-YRAPEVILG-LGW-NFPCDLWSVGCILIELCS-G
EALFQTHENLEHLVMMERVLGPLPSHMIRSADRH-AEKYFK--RG-LRLDWP--QGATSR
ESMRAVGKLPRLQNLIMQHVDHS-AGDLIDLLQGLLCYDPSKRLKAREALCHP-FFTRDF
------------------------RRCSY----
>Pradia_1 .
------------------------------------------------------------
------------------------------------------------------------
------------------------------------------------------------
------------------------------------------------------------
------------------------------------------------------------
------------------------------------------------------------
------------------------------------------------------------
----------------------------------------------------FKRLPKSS
AIKIIDFGSTTFEHQNHTSVVATRH-YRAPEVILG-LGW-NFPCDIWSIGCILVEICSYG
DTLFQTHENLEHLAMMERVLGALPRHMIKKADRR-YAKYFR--HG-TRLNWP--EGASSR
ESIRTVRKLPKLRDSIKQHVDQS-ADPFIDLLQGLLRFEPSERLTALQALRHP-FFREGS
------------------------RYGY-----
>Penge_5 .
------------------------------------------------------------
------------------------------------------------------------
------------------------------------------------------------
------------------------------------------------------------
------------------------------------------------------------
------------------------------------------------------------
------------------------------------------------------------
----------------------------------------------------FKRLPKSS
AIKLIDFGSTTFEDQDHTSVVSTRH-YRAPEVILG-LGW-NYPCDIWSVGCILVELCS-G
ETLFQTHENLEHLAMMERVLGPLPHHMIKKSDRR-YVKYFR--HG-TRLNWP--EGAFSR
ESIRAVRKLPKLTDLIMQHADHS-AGLFIDLLQGLLKFEPSERLEASEALRHP-FFREHS
------------------------RRSEY----
>Cmich_5 .
------------------------------------------------------------
------------------------------------------------------------
------------------------------------------------------------
------------------------------------------------------------
------------------------------------------------------------
------------------------------------------------------------
------------------------------------------------------------
--------------------------------------------------TYVKRLPKSS
AIKLIDFGSTTFENQDHTSVISTRQ-YRAPEVILG-LGW-NYPCDIWSVGCILVELCS-G
ETLFQTHENLEHLAMMERVLGPLPIHMIKRADRH-SSKYFR--HR-TKLDWP--EGASSR
ESVRAVRRLLHLQDLIMQHVDKS-ASVFIDLLKGLLKFEPSERMEAREALRHP-FFT---
---------------------------------
>Cmich_6 .
------------------------------------------------------------
------------------------------------------------------------
------------------------------------------------------------
------------------------------------------------------------
------------------------------------------------------------
---------------------GTFGQVLECWDRETRQFVAVKIVRGLQKYREAAMIEIDV
LCKVAKHDKSG-TRCVQMQNWFDYRNHVCIV-FEKLGPSLYDFLRKNDYRPFPIHLVREI
GRQLLEAVACVQC-LYLVHTELRFHEVLLVADMHDK--GIK---CSPTGETYVKRLPKSS
AIKLIDFGSTTFENQDHTSVISTRQ-YRAPEVILG-LGW-NYPCDIWSVGCILVELCS-G
ETLFQTHENLEHLAMMERVLGPLPIHMIKRADRH-SSKYFR--HR-TKLDWP--EGASSR
ESVRAVRRLLHLQDLIMQHVDKS-ASVFIDLLKGLLKFEPSERMEAREALRHP-FFT---
---------------------------------
>Gbilob_4 .
------------------------------------------------------------
------------------------------------------------------------
------------------------------------------------------------
------------------------------------------------------------
------------------------------------------------------------
------------------------------------------------------------
------------------------------------------------------------
------------------------------------------------------------
---------------DHSSVVSTRH-YRAPEVILG-LGW-SYPCDIWSVGCILVELCS-G
EALFQTHENLEHLAMMERVLGPLPQHMINKADRL-SEKYFR--CG-SRLNWP--EAATSR
ESIRAVRKLTRLHNLVMEHVDHS-AGFLIDLLHCLLKFEPLDRLKAREALGHP-FFTEDY
------------------------R--------
>Cmich_4 .
--------------------------------------EK------------R-PRKRTR
L---------T----WDV----------------PPSD---------CLQVEE-------
--AKSGL------------YSGQ-------EPQS--------------------------
--------RGAVVP----------------------------------------------
----------------LE-G--------HGGRVV-----GSPPW--------REDDKDGH
YAFELGENLTSRYKILSKMGEGTFGRVLECWDREAKEFVAIKIVRSTQKYREAAMIEIDV
LRVLAKHDKSR------------------------------------------IGYLVML
IFSCITCILYMHD-LHLIHTDLKPENILLVSADHVKVPDYQ---SSLQDGTYI----KSN
AIKLIDFGSTTFGNEDHSSVVSTRH-YRAPEVILG-LGW-SYPCDIWSVGCIIVELCS-G
EALFQTHENLEHLAMMERVLGPLPQHMMNKADRR-CEKYFR--HG-TRLNWP--DAATSR
ESIRAVRKLPRLQNLVMEHVDRS-AGFLIDLLHSLLKFEPSERLNAGEALKHP-FFNE--
---------------------------------
>Gmonat_5 .
------------------------------------------------------------
------------------------------------------------------------
------------------------------------------------------------
------------------------------------------------------------
------------------------------------------------------------
------------------------------------------------------------
------------------------------------------------------------
----------MHS-SYMIHTDLKPENILLVSSEYVKVPLTK---KWSKEDMQYKRLPKSS
AIKLIDFGSTTFERQDHNSVVSTRH-YRAPEVILG-LGW-TYPCDIWSVGCILVELCS-G
EALFQTHENLEHLAMMERVLGPFPQHMIKKADRR-AEKYFK--RG-TRLNWP--DGAVSR
ESIRAVQKLSRLQKLVMKSVDHS-AGSLTNLLEGLLKFEPSERLTAQEALNHP-FF----
---------------------------------
>Esini_3 .
------------------------------------------------------------
------------------------------------------------------------
------------------------------------------------------------
------------------------------------------------------------
------------------------------------------------------------
------------------------------------------------------------
------------------------------------------------------------
------------------------------------------------------------
--KLIDFGSTTYERQDHSSVVSTRH-YRAPEVILG-LGW-TYPCDIWSVGCILVEFCS-G
EALFQTHENLEHLAMMERVLGPFPQHMIKKADRR-AEKYFK--WG-DRLNWP--EGAATR
ESIRAVRKLSRLEDIIRSHV----------------------------------------
---------------------------------
>Jscop_1 .
----------VAEYPFHM------A-------------ED------------R-PRKRRK
L---------TSL--WDV----------------LP-------------LTNR-------
--AQQTLV-----------FSGQ-------------------------------------
------------------------------------------------------------
-------------------G--------VLAHKT-----ASPPW--------RDDDKDGH
YMFELGDNLTPRYKILSKMGEGTFGQVVECWDRQAREFVAIKIVRGLQKYREAAMIEVDV
LGEVGRNDKRG-TRCVQMRNWFDYRNHICIV-FEKLGPSLYDFLRKNNYCPFPIDLVREI
GRQLLESVAYMHE-LHLIHTDLKPENVLFVSSEYVKLSLQ---------DKEGMRLPKSS
AVKLIDFGSTTFENQNHSSVVSTRH-YRAPEVILG-LGW-SYPCDIWSVGCILVELCT-G
ETLFQTHENLEHLAMMERVFGPLPQHMIKNVDRK-SVKYFR--HG-SRLDWP--EGAASR
ESIRAVRRLLQFKNLILAHVDHS-AGAFIDLLQGLLRYEPSQRFEAHEALNHP-FFREVP
------------------------RRF------
>Jscop_3 .
------------------------------------------------------------
------------------------------------------------------------
------------------------------------------------------------
------------------------------------------------------------
------------------------------------------------------------
------------------------------------------------------------
-----------------------------------LGPSLFDFLRKNKYRPFPVDLVREF
GRQLLESVAYMHE-LHLIHTDLKPENILLVSSDYVKIPEYK---RTAENEVFFKRLPKSS
AIKLIDFGSTTYESKDHSSIVSTRH-YRAPEVILG-LGW-TYPCDIWSVGCILVELCT-G
ETLFQTHENLEHLAMMERVFGPLPQHMIKNVDRK-SVKYFR--HG-SRLDWP--EGAASR
ESIRAVRRLLQFKNLILAHVDHS-AGAFIDLLQGLLRYEPSQRFEAHEALNHP-FFREVP
------------------------RRF------
>Jscop_4 .
------------------------------------------------------------
------------------------------------------------------------
------------------------------------------------------------
------------------------------------------------------------
------------------------------------------------------------
------------------------------------------------------------
-----------------------------------LGPSLFDFLRKNKYRPFPVDLVREF
GRQLLESVAYMHE-LHLIHTDLKPENILLVSSDYVKIPEYK---RTAENEVFFKRLPKSS
AIKLIDFGSTTYESKDHSSIVSTRH-YRAPEVILG-LGW-TYPCDIWSVGCILVELCS-G
EALFQTHENLEHLAMMERVLGSFPQQMIKKADRR-AEKYFR--RG-TRLNWP--EGAASR
ESIRAVRKLLDLPNLVMQHVDNS-AGTLIDLLQGLLKLEPSERLTAREALCHP-FFTDDY
------------------------YRRY-----
>Zmays_AFC2 .
-------MECIAEMPRAP------L-------------DS------------R-LRKRQR
L---------G----WDV----------------GPA------------EMYKAVR----
-MYQLEL-------------CGQ-------EVVN--------------------------
--------AISAAA---------------LG---------LS-SGC--------------
--VS----------S-QV-K--------QEQPHD-----GSPPL--------REDDRDGH
YVFAVGDNLTSRYKINAKMGEGTFGQVLECWDKERKEMVAIKIIRGIKKYRDAAMIEIGM
LEQLGKYDESR-SSCVQIRNWFDYRNHICIV-FERLGPSLYDFLRENSYRSFPIALVREI
AKQLLECIAFMHE-LCLIHTDLKPENILLVSPEYIKVPDYKVSSRSPKEGSYYKRVPKSS
AIKVIDFGSTTYDQQDQSYVVSTRH-YRAPEVILG-LGW-SYPCDIWSVGCILVELCT-G
EAIFQTHENLEHLAMMERVLGPLPYHMFKRADRH-SDKYIR--KG--RLNWP--EGCTSR
ESMKAVMKLSRLQNLVMQNVDQA-AGDFIDLLQGLLKYDPSSRLTAREALRHP-FFTQGF
------------------------WRR------
>Sbicol_2 .
-------MECIAEMPRAP------L-------------DS------------R-PRKRQR
L---------G----WDV----------------GPA------------EMYQVTR----
-MYQLGL-------------CGQ-------EVVN--------------------------
--------AISAAA---------------LG---------LS-SGC--------------
--VS----------S-QV-N--------QEQPRD-----GSPPL--------REDDKDGH
YVFAVGDNLTSRYKIIAKMGEGTFGQVLECWDKERKEMVAIKIIRGIKKYRDAAMIEIGM
LEQLGKYDESR-SSCVQIRNWFDYRNHICIV-FERLGPSLYDFLKKNNYRSFPIALVREI
AKQLLECIAFMHE-LRLIHTDLKPENILLVSPEYIKVPDYKVSSRSPKEGSYYKRLPKSS
AIKVIDFGSTTYDQQDQSYVVSTRH-YRAPEVILG-LGW-SYPCDIWSVGCILVELCT-G
EALFQTHENLEHLAMMERVLGPLPYHMLKRADRH-SDKYIR--KG--RLNWP--EGCTSR
ESMKAVMKLSRLQNLVMQNVDQA-AGDFIDLLQGLLKYDSADRLTAEEALRHP-FFTEGF
------------------------GQRR-----
>Osativ_2 .
-------MECLAEMPRAP------LA------------DR------------R-PRKRQR
L---------G----WDV----------------GP-------------EIHQ-------
--VQIGL-------------CGQ-------EVAN--------------------------
--------VISAVT---------------LG-----------------------------
----------------LS-S--------QEIPRF-----ASPPL--------REDDKDGH
FVFAVGDNLTPRYRINAKMGEGTFGQVLECWDRERKEMVAIKIIRGIKKYRDAAMIEIGM
LEQLGKYEKSR-SSCVQIRNWFDYRNHICIV-CEKLGPSLYDFLRKNSYRSFPIALVREV
AKQLLECIAFMHE-LRLIHTDLKPENILLVSPEYIKVPDYKVSSRSPKEGSYFKQLPKSS
AIKVIDFGSTTYDQQDQTYVVSTRH-YRAPEVILG-LGW-SYPCDIWSVGCILVELCT-G
EALFQTHENLEHLAMMERVFGPLPCHMLKRADRH-SEKYVR--KG--RLNWP--EGCASR
DSMKAVMKLPRLQNLVMQNVDHS-GGEFIDLLQGLLRYDPASRLTAQEALRHP-FLREQS
------------------------ERRR-----
>Zoffic_4 .
------------------------------------------------------------
------------------------------------------------------------
------------------------------------------------------------
------------------------------------------------------------
------------------------------------------------------------
------------------------------------------------------------
------------------------------------------------------------
--------AVMHD-MRLIHTDLKPENVLLVSPEYIQVPNFKVSIRSSNEGSYFKRLPKSS
AIKVIDFGSTTYDRLDNSYVVSTRH-YRAPEVILG-LGW-GYPCDIWSIGCILIELCS-G
ETLFQTHENLEHLAMMERVFGPIPTNMLRLANRG-AEKYVR--RG--LLNWP--EGATSR
ESIK---------NVVKQHTDHS-AGDFIDLLQGLLRYDPVDRLGAREALEHS-FFKR--
---------------------------------
>Zoffic_5 .
------------------------------------------------------------
------------------------------------------------------------
------------------------------------------------------------
------------------------------------------------------------
------------------------------------------------------------
------------------------------------------------------------
------------------------------------------------------------
---------FMHD-MRLIHTDLKPENVLLVSPEYIQVPNFKVSIRSSNEGSYFKRLPKSS
AIKVIDFGSTTYDRLDNSYVVSTRH-YRAPEVILG-LGW-GYPCDIWSIGCILIELCS-G
ETLFQTHENLEHLAMMERVFGPIPTNMLRLANRG-AEKYVR--RG--LLNWP--EGATSR
ESIK--------------------------------------------------------
---------------------------------
>Zoffic_1 .
------------------------------------------------------------
------------------------------------------------------------
------------------------------------------------------------
------------------------------------------------------------
------------------------------------------------------------
-------------KIYSKIGEGTFGQVLECWDREKKEMVAIKIVRSIKKYREAAMIEVDV
LHHLGKHDKND-NRCVQLRNWFDYRNHVCIVQFEKLGPSLYDFLRKNGYRSFPIDLVREI
GRQLLECVAVMHD-LHLIHTDLKPENILFVSPEYIKVSEYK-------DGSCSKRLPKSS
AIKLIDFGSATYDRKDHTYIVSTRH-YRAPEVILG-LGW-SYPCDIWSIGCIIVELCS-G
EALFQTHENLEHMAMMERVLGPFPQHMLKRADRH-AEKYIR--KG--RLNWP--AGATSR
ESIKAVQKLLRLQNIVMQHVDHS-AGDVIDLLQGLLRYEPSERLTAHEALRHS-FFTKNQ
------------------------H--------
>Zoffic_3 .
------------------------------------------------------------
------------------------------------------------------------
------------------------------------------------------------
------------------------------------------------------------
------------------------------------------------------------
-------------KIYSKIGEGTFGQVLECWDREKKEMVAIKIVRSIKKYREAAMIEVDV
LHHLGKHDKND-NRCVQLRN----------------------------------------
-------------------TDLKPENILFVSPEYIKVSEYK-------DGSCSKRLPKSS
AIKLIDFGSATYDRKDHTYIVSTRH-YRAPEVILG-LGW-SYPCDIWSIGCIIVELCS-G
EALFQTHENLEHMAMMERVLGPFPQHMLKRADRH-AEKYIR--KG--RLNWP--AGATSR
ESIKAVQKLLRLQNIVMQHVDHS-AGDVIDLLQGLLRYEPSERLTAHEALRHS-FFTKNQ
------------------------HR-------
>Pstrat_2 .
------------------------------------------------------------
------------------------------------------------------------
--AQLGL------------SCGQ-------EVGD--------------------------
--------VTSFAS---------------SR---------AS-SDHT-------------
--CS----------S-LY-V--------KGVARN-----GSPPW--------REDDKDGH
YMFALGENLTSRYKIYSKMGEGTFGQVLECWDREKKEMVAIKIVRGIKKYREAAMIEIDV
LQQLARND----------------RNNV--------------------------------
----------MHD-LRLIHTDLKPENILLVSSEYVKVPDYKASSRLPKD---FKRLPKSS
AIKVIDFGSTTYEHQDHNYIVSTRH-YRAPEVILG-LGW-SYPCDIWSAGCILVELCS-G
EALFQTHENLEHLAMMERVLGPLPQQMLKRADRH-AEKYTR--RG--RLDWP--EGATSR
ESIKAVLKLPRLQNLVMQHVDHS-AGDLIDLLQGLLRYDPSQRLTAREALRHP-FFTRDH
------------------------HRR------
>Ptrich_3 .
ME-----MEHVTIFPITH------L-------------DR--------------PRKRPR
F---------G----WDV---------------------------------PQ-------
--AQVGN------------FCGQ-------EVGN--------------------------
--------VASYAS---------------SG---------AI-SDH--------------
--TS----------S-LF-V--------KGVAQN-----GSPPW--------REDDKDGH
YMFALGDNLTSRYKIHNKMGEGTFGQVLECWDRERKEMVAIKIVRGIKKYKEAAMIEIEV
LQQLGKHDKGG-NRCVQIRNWFDYRNHICIV-FEKLGPSLYDFLRKNNYRSFPIDHVREI
GRQLLECVAFMHD-LHMIHTDLKPENILLVSSDYVKVPDYKNSTRSPKDSSYYKRVPKSS
AIKVIDFGSTTYERQDQNYIVSTRH-YRAPEVILG-LGW-SYPCDVWSVGCILVELCT-G
EALFQTHENLEHLAMMERVLGPMPQNMLKRVDRH-AEKFVR--RG--RLDWP--EGAASR
ESIKAVLKLPRLQNLVMQHVDHS-AGDLIHLLQGLLRYDPMDRLTAREALRHP-FFAKDH
------------------------RRI------
>Ptrich_4 .
ME-----LEHVTVFPITH------L-------------DR--------------PRKRAR
F---------A----WDV---------------------------------PQ-------
--AQVGI------------FCGQ-------EVGN--------------------------
--------VASYAS---------------SG---------AI-SDH--------------
--TS----------S-LF-V--------KGVARN-----GSPPW--------REDDKDGH
YMFALGDNLTSRYKIHSKMGEGTFGQVLECWDRERKEMVAIKIVRGIKKYREAAMIEIEV
LQNLGKHDKGS-NRCVQIRNWFDYRNHICIV-FEKLGPSLYDFLRKNNYRSFPIDLVREI
GRQLLECVAFMHD-LRMIHTDLKPENILLVSSDYVKVPDYKNSSRSPKDISYYKRVPKSS
AIKVIDFGSTTYERQDQNYIVSTRH-YRAPEVILG-LGW-SYPCDIWSAGCILVELCT-G
EALFQTHENLEHLAMMERVLGPMPQHILKRVDRH-AGKYVR--RG--RLDWP--EGAASR
ESMKAVLKLPRLQNLVMQHVDQS-AGDLIHLLQGLLRYDPLDRLTAREALRHP-FLAKVQ
------------------------HRR------
>Gmax_1 .
ME-----MERVFEFPHTH------M-------------DR------------R-PRKRAR
L---------G----WDI-----------------P-------------EVPK-------
--AQVGL------------FCGQ-------DVGT--------------------------
--------ISSFAP---------------SR---------GP-SENT-------------
--TS----------S-LF-V--------KPVARN-----GSPPW--------RDDDKDGH
YMFALGENLTSRYKIHSKMGEGTFGQVLECWDRERKEMVAVKIVRGIKKYREAAMIEIEV
LQQLGKHDKGG-NRCVQIRNWFDYRNHICIV-FEKLGPSLYDFLRKNNYRSFPIDLVREI
GRQLLECIAFMHD-LRMIHTDLKPENILLVSPEYVKVPDYKSSSRSP--SSYFKRVPKSS
AIKVIDFGSTTYEREDQNYIVSTRH-YRAPEVILG-LGW-SYPCDIWSVGCILVELCT-G
GALFQTHENLEHLAMMERVLGPLPQPMLKRVDRH-AEKYVR--RG--RLDWP--EGATSR
ESIKAVMKLPRLQNLVMQHVDHS-AGDLIHLLQGLLRYDPSERLTAKEALRHS-FFMRDQ
------------------------FRR------
>Gmax_5 .
ME-----MERVFEFPHTH------M-------------DR------------R-PRKRAR
L---------G----WDI-----------------P-------------EVPK-------
--AQVGL------------FCGQ-------DVGT--------------------------
--------ISSFAP---------------SR---------GP-SENT-------------
--TS----------S-LF-V--------KPVARN-----GSPPW--------RDDDKDGH
YMFALGENLTSRYKIHSKMGEGTFGQVLECWDRERKEMVAVKIVRGIKKYREAAMIEIEV
LQQLGKHDKGG-NRCVQIRNWFDYRNHICIV-FEKLGPSLYDFLRKNNYRSFPIDLVREI
GRQLLECIAFMHD-LRMIHTDLKPENILLVSPEYVKVPDYKSSSRSP--SSYFKRVPKSS
AIKVIDFGSTTYEREDQNYIVSTRH-YRAPEVILG-LGW-SYPCDIWSVGCILVELCT-G
GALFQTHENLEHLAMMERVLGPLPQPMLKRVDRH-AEKYVR--RG--RLDWP--EGATSR
ESIKAVMKLPRLQNLVMQHVDHS-AGDLIHLLQGLLRYDPSERLTAKEALRHS-FFMRDQ
------------------------FRR------
>Gmax_2 .
ME-----MERVFEFPHTY------M-------------DR------------R-PRKRAR
L---------G----WDI-----------------P-------------EVPK-------
--AQVGL------------FCGQ-------DVGT--------------------------
--------ISSFAP---------------SR---------GP-SEHT-------------
--TS----------S-LF-V--------KPVARN-----GSPPW--------RDDDKDGH
YMFTLGENLTSRYKIHTKMGEGTFGQVLECWDRERKEMVAVKIVRGIKKYREAAMIEIEV
LQQLGKHDKGG-NRCVQIRNWFDYRNHICIV-FEKLGPSLYDFLRKNNYRSFPIDLVREI
GKQLLECIAFMHD-LRMIHTDLKPENILLVSPEYVKVPDYKSSSRSS--CSYFKRVPKSS
AIKVIDFGSTTYEREDQNYIVSTRH-YRAPEVILG-LGW-SYPCDIWSVGCILVELCT-G
EALFQTHENLEHLAMMERVLGSLPQTMMKRVDRH-AEKYVR--RG--RLDWP--EGATSR
ESIKAVMKLPRLQNLVMQHVDHS-AGDLIHLLQGLLRYDPSERLTAKEALRHS-FFMREH
------------------------FRR------
>Gmax_3 .
ME-----MERIVEFPHTY------M-------------DR------------P-PRKRAR
L---------G----WDI-----------------A-------------EAPK-------
--AQVGL------------FCGQ-------EVEN--------------------------
--------ISSYA----------------------------P-SEHP-------------
--PS----------S-LF----------KGVARN-----GSPPW--------RDDDKDGH
YMFELGDNLTSRYKIHSKMGEGTFGQVLECWDRERKEMVAIKIVRGIKKYREAAMIEIEV
LQQLGKHDKGS-NRCVQIRNWFDYRNHICIV-FEKLGPSLYDFLRKNSYRSFPIDLVREI
GWQLLECVAFMHD-LRMIHTDLKPENILLVSPEYLKIPDYKSTTRSP--SSFFKRVPKSS
AIKVIDFGSTTYEREDQTYIVSTRH-YRAPEVILG-LGW-SYPCDIWSVGCILVELCT-G
EALFQTHENLEHLAMMERVLGPIPQQMLKRVDRH-AEKYVR--RG--RLDWP--EGAISR
ESIKAVMKLPRLQNLIMQHVDHS-AGDLIHLLQGLLRYDPFERLTARDALRHS-FFMRDH
------------------------LRR------
>Gmax_4 .
ME-----MERIVEFPHTY------M-------------DR------------P-PRKRAR
L---------G----WDI-----------------A-------------EVPK-------
--AQVGL------------FCGQ-------EVEN--------------------------
--------ISSFA----------------------------P-SEHP-------------
--PS----------S-LF----------KGVARN-----GSPPW--------RDDDKDGH
YMFELGDNLTSRYKIHGKMGEGTFGQVLECWDRERKEMVAIKIVRGIKKYREAAMVEIEV
LQQLGKHDKGS-NRCVQIRNWFDYRNHICIV-FEKLGPSLYDFLRKNSYRSFPIDLVREI
GWQLLECVAFMHD-LHMIHTDLKPENILLVSPEYLKIPDYKSTTRSP--SSFFKRVPKSS
AIKVIDFGSTTYEREDQTYIVSTRH-YRAPEVILG-LGW-SYPCDIWSVGCILVELCT-G
EALFQTHENLEHLAMMERVLGPIPQQMLKRVDRH-AEKYVR--RG--RLDWP--EGAASR
ESIKAVMKLPRLQNIIMQHVDHS-AGDLIHLLQGLLRYDPFERLTARDALRHS-FFTRDQ
------------------------LRR------
>Mtrunc_2 .
ME-----MERMAEFSRNY------M-------------DR------------P-PRKRAR
L---------G----WDI-----------------P-------------ETPK-------
--AQVGL------------FCGQ-------EVEN--------------------------
--------ISSYA----------------------------P-SEHNI------------
--TS----------S-LF----------KGVARN-----GSPPW--------RDDDKDGH
YMFELGDNLTSRYRVHGKMGEGTFGQVLECWDRERKEMVAIKVVRAIKKYREAAMIEIEM
LQQLGKHDKGG-NRCVQIRNWFDYRNHICIV-FEKLGPSLYDFLRKNNYRSFPIDLVREI
GRQLLECVAFMHD-LHMIHTDLKPENILLVSSEYLKIPDYKSSSRAP--CSFYKRVPKSS
AIKVIDFGSTTYERENQNYIVSTRH-YRAPEVILG-LGW-SYPCDVWSVGCILVELCT-G
EALFQTHENLEHLAMMERVLGLLPQQLLKRVDRH-AEKYVR--RG--RLDWP--EGANSR
ESIKAVMKLPRLQNLIMQHVDHS-AGDLIHLLQGLLRYDPFERVTARDALRHP-FFMRDH
------------------------LRR------
>Mtrunc_1 .
ME-----MERVFEFPHTH------M-------------DR------------R-PRKRAR
L---------G----WDV-----------------P-------------ETPK-------
--AQVEL------------FFGQ-------ELGN--------------------------
--------ISSYAP---------------SG---------VP-SEHT-------------
--TS----------S-LS-V--------KGVARN-----GSPPW--------RDDDKDGH
YTFAVGENLTSRYKIHSKMGEGTFGQVLECWDRERKEMVAIKIVRGIKKYREAAMIEIEM
LQQLGKHDIGG-NRCVQIRNWFDYRNHICIV-FEKLGPSLYDFLRKNNYRSFPIDLVREI
GRQLLECIAFMHD-LRMIHTDLKPENILLVSPDYVKVPDYKISSRSP--NSYFKKVPKSS
AIKVIDFGSTTYERVDQSYIVSTRH-YRAPEVILG-LGW-SHSCDIWSVGCILVELCT-G
EALFQTHENLEHLAMMERVLGPLPMHMLKRVDRH-AEKYVR--RG--KLDWP--VGATSR
ESIKAVMKLPRLQNLIMQHVDHS-AGDLIHLLQGLLRYDPSERITAKEALRHS-FFMRRS
------------------------H--------
>Brapa_3 .
ME-----MERVHEFPHTH------M-------------DR------------R-PRKRAR
L---------G----WDV----------------LP-------------TAPK-------
--AQVGM------------FCGQ-------EIGN--------------------------
--------LSSF------------------G---------AP-SEIS-------------
--SS----------S-LS-V--------KTVARN-----DCPPW--------REDDKDGH
YMFELGDDLTPRYKIYSKMGEGTFGQVLECWDRERKEMVAVKIVRGVKKYREAAMIEIEM
LQQLGKHDKGG-NRCVQIRNWFDYRNHICIV-FEKLGSSLYDFLRKNNYRSFPIDLVREI
GWQLLECVAFMHD-LRMIHTDLKPENILLVSSDYVKIPEYKGS-RLQRD-VSYKRVPKSS
AIKVIDFGSTTYERQEQSYIVSTRH-YRAPEVILG-LGW-SYSCDVWSIGCIIVELCT-G
EALFQTHENLEHLAMMERVLGPLPQQMLKKVDRH-AEKYVR--RG--RLDWP--DGATSR
DSLKAVLKLPRLQNLIMQHVDHS-AGDLINMVQGLLRFDPAERLTAREALRHP-FFARRR
---------------------------------
>Atha_AFC2 .
ME-----MERVHEFPHTH------M-------------DR------------R-PRKRAR
L---------G----WDV----------------LP-------------QATK-------
--AQVGM------------FCGQ-------EIGN--------------------------
--------ISSFAS---------------SG---------AP-SDN--------------
--SS----------S-LC-V--------KGVARN-----GSPPW--------REDDKDGH
YIFELGDDLTPRYKIYSKMGEGTFGQVLECWDRERKEMVAVKIVRGVKKYREAAMIEIEM
LQQLGKHDKGG-NRCVQIRNWFDYRNHICIV-FEKLGSSLYDFLRKNNYRSFPIDLVREI
GWQLLECVAFMHD-LRMIHTDLKPENILLVSSDYVKIPEYKGS-RLQRD-VCYKRVPKSS
AIKVIDFGSTTYERQDQTYIVSTRH-YRAPEVILG-LGW-SYPCDVWSVGCIIVELCT-G
EALFQTHENLEHLAMMERVLGPFPQQMLKKVDRH-SEKYVR--RG--RLDWP--DGATSR
DSLKAVLKLPRLQNLIMQHVDHS-AGELINMVQGLLRFDPSERITAREALRHP-FFARRR
---------------------------------
>Slyco_1 .
ME-----TERVTGFPLTN------L-------------DR------------R-PRKRAR
L---------G----WDV----------------LP-------------EPPKV--GFLY
FRAQLGL------------FCGQ-------DVGN--------------------------
--------VTSYAS---------------SR---------QL-TDLT-------------
--SA----------P-FT-I--------KGVAQN-----GSPPR--------REDDKDGH
FVFELGENLTPRYKIHSKMGEGTFGQVLECWDRERKEMVAIKIVRGMKKYRDAAMIEVEM
LQQLGKHDN-G-NRCVQIWNWFDYRNHICIV-FEKLGPSLYDFLRKNNYRSFPIDLVREI
GRQLLDCVAFMHD-LRLIHTDLKPENILLISPEYVKVPDYKVSSRSPKDGSYYKRIPKSS
AIKVIDFGSTTYDRQNQTYVVSTRH-YRAPEVILG-LGW-TYPCDIWSVGCILVELCS-G
EALFQTHENLEHLAMMEKVLGPLPQHMLKRVDRQ-AEKYVR--RG--RLDWP--EGATSR
DSIRAVLKLARLQNIIMQHVDHS-AGDLINLLQGLLRYDPSERLTAREALRHP-FFTRDH
------------------------LRR------
>Stuber_2 .
ME-----TERVTGFPLTN------L-------------DR------------R-PRKRAR
L---------G----WDV----------------LP-------------EPPK-------
--AQLGL------------FCGQ-------DVGN--------------------------
--------VTSYAS---------------SR---------QL-TDLT-------------
--SA----------P-FT-I--------KEVAQN-----GSPPR--------REDDKDGH
FVFELGENLTSRYKIHSKMGEGTFGQVLECWDRERKEMVAIKIVRGMKKYRDAAMIEVEM
LQQLGKHDN-G-NRCVQIWNWFDYRNHICIV-FEKLGPSLYDFLRKNNYRSFPIDLVREI
GRQLLDCVAFMHD-LRLIHTDLKPENILLTSPEYVKVPDYKVSSRSPKDGSYYKRIPKSS
AIKVIDFGSTTYDRQNQTYVVSTRH-YRAPEVILG-LGW-SYPCDIWSVGCILVELCS-G
EALFQTHENLEHLAMMEKVLGPLPQHMLKRVDRQ-AEKYVR--RG--RLDWP--EGATSR
DSIKAVLKLARLQNIIMQHVDHS-AGDLINLLQGLLRYDPSERLTAREALRHP-FFTRDH
------------------------LRR------
>Ptrich_5 .
ME-----MEYVSEFPHNY------M-------------DR------------R-PRKRPK
LA------AAA----WDI----------------PPQP--------QPHTHTK-------
--AQSGL------------YYGQ-------VVGN--------------------------
--------GTSTGS---------------SR---------ML-PDHA-------------
--------------S-LF-V--------KGLAQK-----GSPPW--------RGDDKDGH
YVFALGENLTSRYKIHRKIGEGTFGQVLECWDRETREMVAVKVVRSTKKYREAAMLEVDV
LQLLGKYDRNG-SRCVQIRNWLDYRNHICIV-FEMLGPSLYDFLRKNNYCPFPVNLVREL
GRQLLECVAFMHD-MRLIHTDLKPENILFVSSEYIKIPDYK----SHTEGTFYKRLPKSS
AIKVIDFGSTAYGHQDHKYIVSTRH-YRAPEVILG-LGW-SYPCDIWSVGCILVELCS-G
EALFQTHENLEHLAMMERVLGPLPQHMLKRVDLQ-AEKYVR--RG--RLDWP--DGAMSR
ESIKATMKLPRLQNLVMQHVDHS-AGDIIDLLQGLLRHDPAIRLTAHEALRHP-FFTKYR
------------------------R---F----
>Slyco__2 .
------------------------------------------------------------
------------------------------------------------------------
-----MF------------YY---------------------------------------
------------------------------------------------------------
----------------------------------------SP------------------
---------------------GTFGQVLECWDREQKEFVAIKIIRSIKKYREAAMVEIDV
LQLLGRYDRGG-SRCVQLRNWFDYRNHICLV-FEKLGPSLFDFLRKNSYRAFPVDLVREI
GRQLLECVAFMHD-MRLIHTDLKPENILFVSADYIKVPDYKGTPWSHRDRSFYKRLPKSS
AIKVIDFGSTAYERPDHNYIVSTRH-YRAPEVILG-LGW-SYPCDLWSVGCILVELCS-G
EALFQTHENLEHLAMMERVLGTLPSQMLNKVDRH-AEKYVR--RG--RLDWP--EGATSR
ESIKSVIKLPRLQNLVMQHVDHS-AGDLIDLLQGLLRFDPSIRMTARDALRHP-FFTRDQ
------------------------FRRL-----
>Stuber_3 .
-------MDYVTEYPHSH------M-------------DR------------R-PKKRPR
L---------D----WDP------------------------------SHTPK-------
--AQSGI------------YYGQ-------EVGN--------------------------
--------SSSYVH---------------SR---------LL-PDHD-------------
--------------N-LY-V--------KGLAQK-----GSPPR--------REDDKDGH
YMFELGENLTTRYKILKKIGEGTFGQVLECWDREQKEFVAIKIIRSIKKYREAAMVEIDV
LQLLGRYDRGG-SRCVQLRNWFDYRNHICLV-FEKLGPSLFDFLRKNSYRAFPVDLVREI
GRQLLECVAFMHD-MRLIHTDLKPENILFVSADYIKVPDYKGTPWSHRDRSFYKRLPKSS
VIKVIDFGSTAYERPDHNYIVSTRH-YRAPEVILG-LGW-SYPCDLWSVGCILVELCS-G
EALFQTHENLEHLAMMERVLGPLPSQMLNKVDRH-AEKYVR--RG--RLDWP--EGATSR
ESIKSVIKLPRLQNLVMQHVDHS-AGDLIDLLQGLLRFDPSIRMTARDALRHP-FFTRDQ
------------------------FRRL-----
>Nsylves_2 .
------------------------------------------------------------
------------------------------------------------------------
------------------------------------------------------------
------------------------------------------------------------
------------------------------------------------------------
------------------------------------------------------------
------------------------------V-FEKLGPSLFDFLRKNSYRAFPVDLVREI
GRQLLECVAFMHD-MRLIHTDLKPENILFVSADYIKVPDYKGTPWSHRDRSFSKRLPKSS
AIKVIDFGSTAYERPDHNYIVSTRH-YRAPEVILG-LGW-SYPCDLWSVGCILIELCS-G
EALFQTHENLEHLAMMERVLGPLPSQMLKRVDRH-AEKYVR--RG--RLDWP--EGATSR
ESIKSVMKLPRLQNLVMQHVDHS-AGDLIDLLQGLLRFDPSIRMTAHDALRHP-FFTKDQ
------------------------YRR------
>Nsylves_4 .
------------------------------------------------------------
------------------------------------------------------------
------------------------------------------------------------
------------------------------------------------------------
------------------------------------------------------------
-------------KILKKIGEGTFGQVLECWDREQKGFVAIKIIRSIKKYREAAMVEVDV
LQLLGRYDRGG-SR----------------------------------------------
----------MHD-MRLIHTDLKPENILFVSADYIKVPDYKGTPWSHRDRSFSKRLPKSS
AIKVIDFGSTAYERPDHNYIVSTRH-YRAPEVILG-LGW-SYPCDLWSVGCILIELCS-G
EALFQTHENLEHLAMMERVLGPLPSQMLKRVDRH-AEKYVR--RG--RLDWP--EGATSR
ESIKSVMKLPRLQNLVMQHVDHS-AGDLIDLLQGLLRFDPSIRMTAHD-LRHP-FFTKDQ
------------------------YRR------
>Mtrunc_3 .
-------MDYATEFS---------M-------------DR------------R-PRKRPK
L---------A----WEL----------------PQ-------------THSK-------
--AHSGI------------YCGQ-------EFASA-------------------------
--------TTSYGT---------------LR---------VL-PDHT-------------
--------------G-FS-I--------KGLAEK-----GSPQW--------RDDDKDGH
YVFALGENLTSRYKILNKIGEGTFGQVLECWDRETREMVAIKVVRSVKKYREAAMLEVDV
LQLLGKYDRNG-SRCVQIRNWFDYRNHICIV-FEMLGPSLYDFLRKNSYRPFPVDLVREL
GRQLLESVAFVHD-MRLIHTDLKPENILFISPEYVKVPDYKVMFRSPKEGVSYKRLPKSS
AIKVIDFGSTSYEHQDHNYIVSTRH-YRAPEVILG-LGW-NFPCDIWSIGCILVELCS-G
EALFQTHENLEHLAMMERVLGPIPQHMLKRADHA-AEKYVR--RG--RLNWP--EGAVSR
ESIKAVLKLSRLPNLVMQHVDHS-AGDLLDLLQGLLRFDPMSRMKAHEALRHP-FFTGEH
------------------------YQRY-----
>Asativ_1 .
----------MTEFPHNQ------L-------------DR------------R-PRKRAR
L---------G----WDV----------------VS-------------QKSK-------
--AQIGL------------LCGQ-------EVGD--------------------------
--------VTRLAA--------------------------PP-SDF--------------
--YS----------S-IY-S--------NGLPRN-----ASPPW--------REDDKDGH
YMFGIGDNLTPRYRIHGKMGEGTFGQVLECWDRERKEMVAIKIVRGIKKYRDAAMIEIEV
LQQLGKHDKNG-SRCVQIRNWFDYRNHICIV-FEKLGPSLYDFLRKNCYRSFPIDLVREI
ARQLLECIAFMHD-LRLIHTDLKPENILLASSEFIEIPDYKGSSRSFKD-ASFRRLPKSS
AIKVIDFGSSTYGNKDHNYIVSTRH-YRAPEVILG-LGW-SYPCDIWSIGCILVELCS-G
EALFQTHENLEHLAMMERVLGPLPHHILKRADRH-AEKYLR--RG--RLNWP--EGAVSR
ESMKAVQKLPRLQNLVMQHVDHS-AGDLIDLLQGLLKYDPANRMEAHAALRHP-FFTRMH
------------------------RR-------
>Ptaeda_4 .
-------MACIAEYPSYF------M-------------EG------------R-PRKRRK
LT-------AS----WDT-----------------------------RHYQDQ-------
--AQQSVY-----------FSGQ-------GVGNGNGNG----NGSGNGNG---------
--------IPSSAG---------------AS---------SS-SYHYC------------
-SSS----------S-LYSK--------RVTARN-----ASPPW--------RDDDKDGH
YMFALGDNLTPRYKILKKIGEGTFGQVLECWDREIRDFVAIKIVRGLQRYREAAFIEIDA
LREVAKYDRSG-TRCVQMLNWFDYRNHICIV-FEKLGPSLYDFLRKNNYHPFPIDIVREL
GKQLLESVAYMHQ-LHLIHTDLKPENILFASSEYKKVPYYK---RFSQDGTCYMRLPKST
AIKLIDFGSATFEDQNHSSIISTRH-YRAPEVILG-IGW-SYPADVWSIGCILVELCV-G
ETLFQTHENMEHLAMMERVLGPFPQHLIRKADAR-SAKYFR--HG-TRLNFP--EGASSR
ESIRAVKKLPRLRNLIMEHADHS-AGSLIDLLQGLLKYEPSERLEAQEALRHP-FFTEDY
------------------------RGFGSGV--
>Pradia_3 .
------------------------------------------------------------
------------------------------------------------------------
------------------------------------------------------------
------------------------------------------------------------
--------------------------------RN-----ASPPW--------RDDDKDGH
YMFALGDNLTPRYKILKKIGEGTFGQVLECWDREIRDFVAIKIVRGLQRYREAAFIEIDA
LREVAKYDRSG-TRCVQMLNWFDYRNHICIV-FEKLGPSLYDFLRKNNYHPFPIDIVREL
GKQLLESVAYMHQ-LHLIHTDLKPENILFASSEYKKVPYYKNGKRFSQDGTCYMRLPKST
AIKLIDFGSATFEDQNHSSIISTRH-YRAPEVILG-IGW-SYPADVWSIGCILVELCV-G
ETLFQTHENMEHLAMMERVLGPFPQHLIRKADAR-SAKYFR--HG-TRLNFP--EGASSR
ESIRAVKKLPRLRNLIMEHADHS-AGSLIDLLQGLLKYEPSERLEAQEALRHP-FFTEDY
------------------------RGFG-----
>Penge_3 .
------------------------------------------------------------
------------------------------------------------------------
------------------------------------------------------------
------------------------------------------------------------
--------------------------------RN-----ASPPW--------RDDDKDGH
YMFALGDNLTPRYKILNKIGEGTFGQVLECWDRETREFVAVKIVRGLQRYREAAMIEIDV
LREVAKYDRSG-TRCVQMRNWFDYRNHVCIV-FEKLGPSLYDFLRKNNYHPFPIDIVREL
GKQLLESVAYMHH-LHLIHTDLKPENILFASSEYKKVPYYKNGKRLSQDGTCYMRLPKST
AIKLIDFGSATFEDQNHSSIISTRH-YRAPEVILG-LGW-SYPADVWSIGCILVELCV-G
ETLFQTHENMEHLAMMERVLGPFPQHLIRKADAR-SAKYFR--HG-TRLNFP--EGASSR
ESIRAVKKLPRLRNLVMERADHS-AGALIDLLQGLLKYEPSERLEAQEALRHP-FFTEDY
------------------------RGFG-----
>Pmenzi_4 .
------------------------------------------------------------
------------------------------------------------------------
------------------------------------------------------------
------------------------------------------------------------
--------------------------------RN-----ASPPW--------REDDKDGH
YMFALGDNLTPRYKILNKIGEGTFGQVLECWDRETREFVAVKIVRGLQRYREAAMIEIDV
LREVAKYDRSG-TRCVQMRNWFDYRNHICIV-FERLGPSLYDFLRKNNYHPFPIDIVREL
GKQLLESVAYMHH-LHLIHTDLKPENILFASSEYKKVPYYKNGKRLSQDGMCYMRLPKST
AIKLIDFGSATFEDQNHSSIISTRH-YRAPEVILG-LGW-SYPADVWSIGCILVELCA-G
ETLFQTHENMEHLAMMERVLGPFPQHMIRKADAR-SAKYFR--NG-TRLNFP--EGASSR
ESIRAVKKLPRLRNLVMEHADHS-AGALIDLLQGLLKYDPSERLEAQEALRHP-FFTEDY
------------------------RGFG-----
>Gmonat_6 .
------------------------------------------------------------
------------------------------------------------------------
------------------------------------------------------------
------------------------------------------------------------
--------------------------------RN-----ASPPW--------REDDKDGH
YVFALGENLTPRYKILNKMGEGTFGQVLECWDRQVREYVAIKIVRSLERYREAAKAEIGV
LREIAKYDTTG-ARCVQMHDWFDYRNHICIV-FEKLGPSVFDYLRKNRYHPFPIDIVRDI
GRQLLESVAYMHH-LHLVHTDLKPENILFVSAEYKKLPIYKNVLRRLPDG--FIRLPKST
AIKVIDFGSAIFEDQEHSSIISTRH-YRAPEVILG-IGW-SYPADIWSIGCILVELCS-G
ETLFQTHENLEHLAMMERVLGPIPQHMIRKIDPR-AGKYFR--HG-TRLNFP--EGASSK
ESIEAVNKLQRLKYIVMDHADHS-AGLLIDLLQGLLKFEPSERLTAQEALKHP-FFREEY
------------------------RRFG-----
>Esini_1 .
------------------------------------------------------------
------------------------------------------------------------
------------------------------------------------------------
------------------------------------------------------------
------------------------------------------------------------
------------------------------------------------------------
------------------------------------------------------------
------------------------------------------------------RLPKSS
AIKVIDFGSAIFDDQAHSSIISTRH-YRAPEVILG-IGW-SFPADIWSIGCILVELCS-G
ETLFQTHENLEHLAMMERVLGPIPPHLIRKADSR-AAKYFR--SG-LRLNFP--EGASSK
ESIRAVRRLPRLRNIVMEHADHS-AGLLIELLQGLLMFEPSERLTAQEALRHP-FFAEEY
------------------------RR-------
>Zmays_AFC3 .
------------------------M-------------ES-----------SQ-SRKRTR
Q---------A----YDCAAA-------------LPP-----------------------
---------------------ER-------------------------------------
------------------------------------------------------------
-------------------E--------VVARGG-----ASPPW--------REDDRDGH
YVFDLGENLTRRYKILSKMGEGTFGRVLECWDRETREYVAIKVVRSIRKYRDAAMIEIDV
LNRLAENEKYR-SLCVQIQRWFDYRNHICIV-FEKLGPSLYDFLKRNRYRPFPVELVREF
GRQLLESVAYMHD-LRLIHTDLKPENILLVSSEYIKVPSTK---KNSQDEMHFKCLPQSS
AIKLIDFGSTAFDNQDHNSIVSTRH-YRAPEIILG-LGW-SFPCDIWSVGCILVELCS-G
EALFQTHENLEHLAMMERVLGPLPEHMIRKSSSS-AQKYFR--RA-TRLNWP--EGAVSR
ESIRAVKKLDRLKDLVSRNAGHS-KAELADLLYSILRFEPSERLTAQEALEHP-FFRNPT
---------------------------------
>Sbicol_4 .
------------------------M-------------ES-----------SR-SRKRTR
Q---------A----YDYDAA-------------PPP-----------------------
---------------------ER-------------------------------------
------------------------------------------------------------
-------------------E--------VVARGG-----VSPPW--------REDDRDGH
YVFDLGENLTRRYKILSKMGEGTFGRVLECWDRETREYVAIKVVRSIRKYRDAAMIEIDV
LNRLAENEKYS-SLCVQIQRWFDYRNHICIV-FEKLGPSLYDFLKRNRYQPFPVELVREF
GRQLLQSVAYMHE-LRLIHTDLKPENILLVSSEYIKVPSTK---KNTQDEMHFKCLPKSS
AIKLIDFGSTAFDNQDHNSIVSTRH-YRAPEIILG-LGW-SFPCDIWSVGCILVELCS-G
EALFQTHENLEHLAMMERVLGPLPEHMTRKASSS-AQKYFR--RA-TRLNWP--EGAVSR
ESIRAVRKLDRLKDLVSRNADHS-KAALVDLLYSLLRFEPSERLTAQEALDHP-FFRNPT
---------------------------------
>Afatua_3 .
------------------------------------------------------------
------------------------------------------------------------
------------------------------------------------------------
------------------------------------------------------------
------------------------------------------------------------
----------------------------------TREYVAIKVIRSIRKYRDAAMIEIDV
LNRLAESERYR-SLCVQIQRWFDYRNHICIV-FEKLGPSLYDFLKRNRYQPFPVELVREF
GRQLLESVAYMHE-LRLIHTDLKPENILLVSSEYIKLPSTK---KNSQDEMHFKCLPKSS
AIKLIDFGSTAFDNQEHNSIVSTRH-YRAPEIILG-LGW-SLPCDIWSVGCILVELCS-G
GALFQTHDNLEHLAMMERVLGPVPEHMIRKASSS-AQKYFR--RG-ARLNWP--EGAVTR
ESIRAVRKLHRLKDLVARNADHS-KTSLSDLLYGLLRFEPSERLTAQEALDHA-FFRSPA
------------------------PT-------
>Osativ_3 .
------------------------M-------------ES-----------SR-SRKRAR
Q---------D----WDGAGA-------------PPP-----------------------
-------------------PAER-------------------------------------
------------------------------------------------------------
-------------------A--------VVARGG-----ASPPW--------RDDDRDGH
YVFDLGENLNRRYKILSKMGEGTFGRVLECWDRETHEYVAIKVVRSIRKYRDAAMIEIDV
LNRLAENERYR-SLCVQIQGWFDYRNHICIV-FEKLGPSLYDFLKRNRYQPFPVELVREF
GRQLLESVAYMHE-LRLIHTDLKPENILLVSSEYIRVPGSK---KNSQDEMHFKCLPKSS
AIKLIDFGSTAFDNQEHSSIVSTRH-YRAPEIILG-LGW-SFPCDLWSVGCIIVELCS-G
EALFQTHENLEHLAMMERVLGPLPEHMIRKASSS-AQKYFR--RG-ARLNWP--EGAVSR
ESIRAVKKLDRLKDLVARKADHS-RAVLADLLYGLLKFEPSERLTAQEALDHP-FFRNTT
---------------------------------
>Asativ_3 .
------------------------------------------------------------
------------------------------------------------------------
------------------------------------------------------------
------------------------------------------------------------
------------------------------------------------------------
------------------------------------------------------------
------------------------------------------------------------
---------------------------------------------------------KSS
AIKLIDFGSTAFDNQDHSSIVSTRH-YRAPEIILG-LGW-SYPCDLWSVGCILVELVS-G
DALFQTHENLEHLAMMERVLGPIPEHMIRNASHS-VSKYFK--RG-SRLNWP--EGAVSS
ESIRAVRKLDRLKEMILRHVDHH-TGKLADLLYGLLQFEPSERLTAREALDHP-FFRN--
---------------------------------
>Pstrat_5 .
------------------------------------------------------------
------------------------------------------------------------
------------------------------------------------------------
------------------------------------------------------------
------------------------------------------------------------
------------------------------------------------------------
------------------------------------------------------------
----------MHD-LRLVHTDLKPENILLVSSEYVKVPTHK---RNLQGEMNFRCLPKSS
AIKLIDFGSTAFENQDRSSIVSTRH-YRAPEIILG-LGW-DYPCDLWSVGCILIELCS-G
EALFQTHENLEHLAMMERVLGRLPDQMIQKVNPA-AAKYFK--RG-ARLNWP--EGAVSR
ESIRAVRKLGRLQDLVSRHADYS-SSCLTNLLHGLLKFQPSQRLTALEALNHP-FFKN--
---------------------------------
>Gmax_7 .
----------MVSVEKIH------I-------------ER-----------ER-TRKRPR
L---------A----WDV----------------APP------------SASE-------
--AQRALP-----------VPGD-------------------------------------
------------------------------------------------------------
-------------------E--------GFERKH-----VSPPK--------RDDDREGH
YVFNLGENLTPRYKILGKMGEGTFGRVLECWDRQTREYVAIKVVRSIRKYRDAAMLEIDV
LQQLAKNDRGS-SRCVQIRNWFDYRNHICIV-FEKLGPSLFDFLKRNKYCPFPVDLVREF
GRQLLESVAYMHE-LRLIHTDLKPENILLVSSEYVKLPSYK---RISSDEMQFRCLPKSS
AIKLIDFGSTAYDNQNHSSIVSTRH-YRAPEIILG-LGW-SYPCDLWSVGCILIELCS-G
EALFQTHENLEHLAMMERVLGPIPEHMICRSNKG-AEKYFK--RG-SRLRWP--EGAVSR
ESISAVKKLGHLKDIVSRNVDSS-RSSLTELLHGLLTYDPTKRITARQALDHP-FFRNPT
---------------------------------
>Gmax_8 .
----------MIAVDKFH------M-------------ER-----------ER-TRKRPR
L---------A----WDV----------------APP------------SVSE-------
--AQRALP-----------VPGD-------------------------------------
------------------------------------------------------------
-------------------E--------EFERKH-----VSPPK--------RDDDREGH
YVFNLGENLTPRYKILSKMGEGTFGRVLECWDRQTREYVAIKVVRSIRKYRDAAMLEIDV
LQQLAKNNRGS-SRCVQIRNWFDYRSHVCIV-FERLGPSLFDFLKRNKYCPFPVDLVREF
GRQLLESVAYMHE-LRLIHTDLKPENILLVSSEYVKLPSYK---RVSSDETQFRCLPKSS
AIKLIDFGSTTYDNQNHSSIVSTRH-YRAPEIILG-LGW-SYPCDLWSVGCILIELCS-G
EALFQTHENLEHLAMMERVLGSIPELMIRRSNKG-AEKYFK--RG-SRLRWP--EGAVSR
ESISAVKKLGHLKDIVSRNVDSS-RSSLTDLLHGLLTYDPTKRLTACQALDHI-FFRNPT
---------------------------------
>Mtrunc_4 .
----------MVSN---F------M-------------ER-----------ER-TRKRPR
L---------A----WDAAAA-------------PPP------------SIPK-------
--VPRNLA-----------VVGD-------------------------------------
------------------------------------------------------------
-------------------D--------GIERKY-----ASPPR--------RDDDRDGH
YVFNLGENLTPRYKILSKMGEGTFGRVLECWDRQTRDYVAIKVIRSIKKYRDAAMIEVDV
LERLVKSDVGC-SSCVQILNWFDYRNHICIV-FEKLGPSLFDFLKRNKYCPFPVDLVREF
GRQLLESVAFMHE-LRLIHTDLKPENILLVSSDYVKLPSCK---RVMSDETQFRCLPKSS
AIKLIDFGSTAFANQSHSSIVSTRH-YRAPEVILG-LGW-SSPCDLWSVGCILIELCT-G
GALFQTHENLEHLAMMERVLGPLPEHMVQRS-KG-TEKYFK--RG-SRLRWP--EGAVSR
ESINAVKKLGDLKDIISRHVESS-RSSLTDLLYGLLTYEPSKRITARQALDHP-FFRIPT
---------------------------------
>Pstrat_4 .
------------------------------------------------------------
------------------------------------------------------------
------------------------------------------------------------
------------------------------------------------------------
------------------------------------------------------------
---------------------GTFGRVLECWDREKREYVAIKVVRSIRKYRRAAMIEIDV
LETLARNDKGR-SRCVQMQSWFDYRNHIC-------------------------------
---------YMHD-LHLVHTDLKPENILLVSSDYVKVPSYK---RNMQ-EMHSRHLPRSS
AIKLIDFGSTAFEDQDRSSIVSTRQ-YRAPEIILG-IGW-DYPCDLWSIGCILVELCT-G
EQLFQTHDNLEHLAMMERVLGSLPDHMIQKASSS-ASKYFK--RG-ARLNWP--EGAESR
ESIRAVRKLDRLKDIVLRSVDHS-GLPLVDLLYGLLAFKPSERLTAEEALGHP-FFRGP-
---------------------------------
>Mtrunc_5 .
MQ-----QQ---------------L-------------HL-----------LQ-FQRCPE
I--------WQ----WSV-------------------------------TMES-------
--KESML------------RLRE-------ETTI--------------------------
--------VMAIMS---LI------------------------SAKIS------------
----------------------------------------------------LLDIKFSA
KWVKVSGQVLSEYKFHVASAVGTFGRVLECWDRQTRDYVAIKVIRSIKKYRDAAMIEVDV
LERLVKSDVGC-SSCVQILNWFDYRNHICIV-FEKLGPSLFDFLKRNKYCPFPVDLVREF
GRQLLESVAFMHE-LRLIHTDLKPENILLVSSDYVKLPSCK---RVMSDETQFRCLPKSS
AIKLIDFGSTAFANQSHSSIVSTRH-YRAPEVILG-LGW-SSPCDLWSVGCILIELCT-G
GALFQTHENLEHLAMMERVLGPLPEHMVQRS-KG-TEKYFK--RG-SRLRWP--EGAVSR
ESINAVKKLGDLKDIISRHVESS-RSSLTDLLYGLLTYEPSKRITARQALDHP-FFRIPT
---------------------------------
>Vplant_2 .
------------------------------------------------------------
------------------------------------------------------------
------------------------------------------------------------
------------------------------------------------------------
------------------------------------------------------------
------------------MGEGTFGQVLECWDREKKEMVAIKIVRGIKKYREAAMIEIDM
LQKVAKHQEAD-NSCVQIRNWFDYRNHICIVKFEKLGPSLYDFLRKNGYRPFPIDLVREI
GRQLLQSIVVMHD-LQLIHTDLKPENILVTSSEHVNVSDHK-------NPDVTMRLPKSS
AIKVIDFGSTTYDRNDQRYTVSTRH-YRAPEVILG-LGW-SYPCDIWSVGCILVELCS-G
EAMFQTHTNLEHLAMMEKVLGPIPRHMIRRADHH-AEKYFR--RN--HLNWP--EGASSM
ESINAVHKLVRLNNLVMKHVNHS-AGDVIDLLQGLLKCEPSERLTAREALKHP-FFSSNR
---------------------------------
>Vplant_4 .
------------------------------------------------------------
------------------------------------------------------------
------------------------------------------------------------
------------------------------------------------------------
------------------------------------------------------------
-------------KICDKMGEGTFGQVLECWDREKKEMVAIKIVRGIKKYREAAMIEIDM
LQKVAKHQEAD-NSCVQIRNWFDYRNHICIVKFEKLGPSLYDFLRKNGYRPFPIDLVREI
GRQLLQSIVVMHD-LQLIHTDLKPENILVTSSEHVNVSDHK-------NPDVTMRLPKSS
AIKVIDFGSTTYDRNDQRYTVSTRH-YRAPEVILG-LGW-SYPCDIWSVGCILVELCS-G
EAMFQTHTNLEHLAMMEKVLGPIPRHMIRRADHH-AEKYFR--RN--HLNWP--EGASSM
ESINAVHKLVRLNNLVMKHVNHS-AGDVIDLLQGLLKCEPSERLTAREALKHP-FFSSNR
------------------------RRR------
>Vplant_3 .
------------------------------------------------------------
------------------------------------------------------------
------------------------------------------------------------
------------------------------------------------------------
------------------------------------------------------------
-------------KICDKMGEGTFGQVLECWDREKKEMVAIKIVRGIKKYREAAMIEIDM
LQKVASCKTSG-GTCVQIRNWFDYRNHICIVKFEKLGPSLYDFLRKNGYRPFPIDLVREI
GRQLLQSIVVMHD-LQLIHTDLKPENILVTSSEHVNVSDHK-------NPDVTMRLPKSS
AIKVIDFGSTTYDRNDQRYTVSTRH-YRAPEVILG-LGW-SYPCDIWSVGCILVELCS-G
EAMFQTHTNLEHLAMMEKVLGPIPRHMIRRADHH-AEKYFR--RN--HLNWP--EGASSM
ESINAVHKLVRLNNLVMKHVNHS-AGDVIDLLQGLLKCEPSERLTAREALKHP-FFSSNR
------------------------RRR------
>Vplant_8 .
------------------------------------------------------------
------------------------------------------------------------
------------------------------------------------------------
------------------------------------------------------------
------------------------------------------------------------
------------------------------------------------------------
------------------------------------------------------------
----------MHD-LQLIHTDLKPENILVTSSEHVNVSDHK-------NPDVTMRLPKSS
AIKVIDFGSTTYDRNDQRYTVSTRH-YRAPEVILG-LGW-SYPCDIWSVGCILVELCS-G
EAMFQTHTNLEHLAMMEKVLGPIPRHMIRRADHH-AEKYFR--RN--HLNWP--EGASSM
ESINAVHKLVRLNNLVMKHVNHS-AGDVIDLLQGLLKCEPSERLTAREALKHP-FFSSNR
------------------------RRR------
>Vplant_6 .
------------------------------------------------------------
------------------------------------------------------------
------------------------------------------------------------
------------------------------------------------------------
------------------------------------------------------------
-------------KICDKMGEGTFGQVLECWDREKKEMVAIKIVRGIKKYREAAMIEIDM
LQKVAR------------------------------------------------------
--------VVMHD-LQLIHTDLKPENILVTSSEHVNVSDHK-------NPDVTMRLPKSS
AIKVIDFGSTTYDRNDQRYTVSTRH-YRAPEVILG-LGW-SYPCDIWSVGCILVELCS-G
EAMFQTHTNLEHLAMMEKVLGPIPRHMIRRADHH-AEKYFR--RN--HLNWP--EGASSM
ESINAVHKLVRLNNLVMKHVNHS-AGDVIDLLQGLLKCEPSERLTAREALKHP-FFSSNR
------------------------RRR------
>Vplant_5 .
------------------------------------------------------------
------------------------------------------------------------
------------------------------------------------------------
------------------------------------------------------------
------------------------------------------------------------
------------------------------------------------------------
------------------------------V-FEKLGPSLYDFLRNNGYRPFPIDLVREI
GRQLLESVALMHD-LHLIHTDLKPENILVTSLEHVNVCDHK-------NPDVSLKLPKLS
AIKVIDFGSTTYDHQEHSYVVSTRH-YRAPEVILG-LGW-SSPCDVWSVGCILVELCS-G
EALFQTHENLEHLAMMERALGPIPRHMIKRADHH-AERYFR--RT--SLNWP--EGASSR
ESINAVHKVLRLQNIVMKHVDHS-AGDLIDLLQGLLRYDPSERLMAREALRHP-FFSVSR
------------------------RGR------
>Vplant_7 .
------------------------------------------------------------
------------------------------------------------------------
------------------------------------------------------------
------------------------------------------------------------
------------------------------------------------------------
------------------------------------------------------------
------------------------------------------------------------
--------AVMHD-LHLIHTDLKPENILVTSLEHVNVCDHK-------NPDVSLKLPKLS
AIKVIDFGSTTYDHQEHSYVVSTRH-YRAPEVILG-LGW-SSPCDVWSVGCILVELCS-G
EALFQTHENLEHLAMMERALGPIPRHMIKRADHH-AERYFR--RT--SLNWP--EGASSR
ESINAVHKVLRLQNIVMKHVDHS-AGDLIDLLQGLLRYDPSERLMAREALRHP-FFS---
---------------------------------
>Sbicol_3 .
MA-----TECAAAAAD--------L-------------AT-----------GR-PRKRAR
F---------G----WDV----------------AP--------------AAE-------
--AQIGT------------FCGQ-------EVGD--------------------------
--------VASLLL---------------SA---------NP-SDHT-------------
--CS----------S-LL-P--------KGVARN-----ASPPW--------REDDKDGH
YVFAVGENLTSRYKIYRKMGEGTFGQVLECWDRESKEMVAIKIVRSVKKYSDAAMIEIDV
LQKLARNDAAG-KHCVQIRNWFDYRSHICIV-CEKLGPSLYDFLQKTGFRPFPIDLVRQI
GVQLLESVAFMHR-LQLIHTDLKPENILLVSSDYVKLPDPK-------DGSFSRKLPKSS
AVKLIDFGSAAYHHQDRSYIVSTRH-YRAPEVILG-HGW-SYPCDIWSVGCILVELCS-G
ETLFQTHENLEHLAMMERVLGPLPRHMLERADQH-AEKYVR--RG--RLNWP--EGAATK
ESIRAVLKLPRLQNLVMQHVDHS-AGDFIDLLKRLLAYEPSARLTAQEALSHV-FFTRHG
------------------------KNQ------
>Afatua_2 .
------------------------------------------------------------
------------------------------------------------------------
------------------------------------------------------------
------------------------------------------------------------
------------------------------------------------------------
------------------------------------------------------------
------------------------------V-CEKLGPSLYDFLRKTGYRPFPIDLVRDL
GEQLLKSTAFMHG-LQLIHTDLKPENILLVSSDHAQLPENK-------DGSFSRTLPKSS
AIKLIDFGSTAYDHQDCSYIVSTRH-YRAPEVILG-HRW-SYPCDIWSIGCILIELCS-G
ETLFQTHENLEHLAMMERVLGPLPRHMLERADQH-AEKYIR--RG--RLNWP--EGATTR
ESIRAVLKLPRLQNLVMQHVDHS-AGDLIGLLQGLLAYEPSARLTAQEALNHR-FFTRCR
------------------------ERRSL----
>Pstrat_3 .
----------------------------------------------------R-PRKRRR
M---------A----WDV----------------PP--------------APQ-------
--VQLDL------------LCGH-------EVDN--------------------------
--------LTSFIS---------------SK---------AP-PDCT-------------
--------------N-VP-L--------NKEKAG-----NGSPW--------RGDDKDGH
YIFAVGENLTSRYKIHSKMGEGTFGQVLECWDKETSEMVAIKIVRGMKKYRDAAMIEIDV
LQRLARHDK---------------------------------------------------
-------LDVIHD-LHLIHTDLKPENVLLVSSECVRVPDYEMSLRSPKDGSYFKRLPKSS
AIKVIDFGSTTYEHQDHNYIVSTRH-YRAPEVILG-LGW-SYPCDVWSIGCILVELCS-G
ETLFQTHENLEHLAMMERVLGPLPPHMLRTADHH-ADKHIR--RG--RLEWP--LRTTPR
ESVRAVTKLPRLQNLVMQHVDHS-AGDLIDLLQGLLRYDPVERMTAREALKHP-FFTRDR
------------------------QR-------
>Brapa_4 .
---------MVNEFEK--------M-------------DK-----------ER-VRKRPR
M---------T----WDE----------------AP-------------AEPD-------
--AKRS--------------QRH-------------------------------------
------------------------------------------------------------
----------------------------GSDGRV----LLSPPL--------REDDRDGH
YNFSLRENLTPRYKILNKMGEGTFGRVLECWDRETKEYVAVKIIRSIKKYRDAAMIEIDV
LQKLVKTDKGR-KRCVEMKDWFDYRNHICIV-FEKLGPSLFDFLKRNKYSAFPLALVRDF
GYQLLESVAYMHE-LQLVHTDLKPENILLVSSENVKLPDNK---RSGSNETHFRCLPKSS
AIKVIDFGSTVCDNRIHHSVVQTRH-YRSPEVILG-LGW-SYQCDLWSIGCILFELCT-G
EALFQTHDNLEHLAMMERALGPLPEHMTRKASRG-AEKYFR--RG-GRLNWP--EGANSR
ESIRAVKRLDRLKEMVARHVDNT-RSGFADLLYGLLQYNPSERLTANEALDHP-FFKSAG
---------------------------------
>Atha_AFC3 .
M--------IANGFES--------M-------------DK-----------ER-VRKRPR
M---------T----WDE----------------AP-------------AEPE-------
--AKRAV------------IKGH-------------------------------------
------------------------------------------------------------
----------------------------GSDGRI-----LSPPL--------RDDDRDGH
YVFSLRDNLTPRYKILSKMGEGTFGRVLECWDRDTKEYVAIKIIRSIKKYRDAAMIEIDV
LQKLVKSDKGR-TRCVQMKNWFDYRNHICIV-FEKLGPSLFDFLKRNKYSAFPLALVRDF
GCQLLESVAYMHE-LQLVHTDLKPENILLVSSENVKLPDNK---RSAANETHFRCLPKSS
AIKLIDFGSTVCDNRIHHSIVQTRH-YRSPEVILG-LGW-SYQCDLWSIGCILFELCT-G
EALFQTHDNLEHLAMMERALGPLPEHMTRKASRG-AEKYFR--RG-CRLNWP--EGANSR
ESIRAVKRLDRLKDMVSKHVDNT-RSRFADLLYGLLAYDPSERLTANEALDHP-FFKSSS
---------------------------------
>Smoel_1 .
------------------------------------------------------------
------------------------------------------------------------
------------------------------------------------------------
------------------------------------------------------------
---------------------------------------ASPPW--------REDDKDGH
YVFELGENITPRYKVISKMGEGTFGRVLECWDRKYQEFVAVKVIRNVPKYREAALIEIDV
LRALRKHDKNGKRGCLQMKEWFDYRNHVCIV-SEKLGPSLYDFLKKNSYRPFSIEHVRDI
GWQLLNSVAYLHE-LSLIHTDLKPENILLVSSAYVKTLDYK----SARPDKHLTRTPTSA
EIRLIDFGSATFENQHHSSIVSTRQ-YRAPEIILG-LGW-SYACDLWSVGCILVELFS-G
DPLFQTHENLEHLAMMERILGPISRRIIDNVDRK-AQKYFK--NG-RELNWP--DAASSL
ESIRTVKRLPRLKELVQLHVEHS-ASSLTDLLEGLLRYGASDRLTAKEALRHP-FFKERR
---------------------------------
>Smoel_2 .
------------------------------------------------------------
------------------------------------------------------------
------------------------------------------------------------
------------------------------------------------------------
------------------------------------------------------------
---MVGTSKSIESNLVVNQ------------SRKYQEFVAIKVIRNVPKYREATLIEIDV
LKALQKHDKNGKRGCLQMKEWFDYRNHVCIV-SEKLGPSLYDFLKKNSYRPFSIEHV---
GWQLLNSVAYLHE-LSLIHTDLKPENILLVSSAYVKTLDYK---VSARLDKHLTRTPTSA
EIRLIDFGSATFENQHHSSIVSTRQ-YRAPEIILG-LGW-SYACDLWSVGCILVELFS-G
DPLFQTHENLEHLAMMERILGPIPRRIIDNVDRK-AQKYFK--NG-RELNWP--DAASSL
ESIRTVKRLPRLKELVQLHVEHS-ASSLTDLLEGLLRYGASDRLTAKEALRHP-FFKERR
---------------------------------
>Gmonat_4 .
------------------------------------------------------------
------------------------------------------------------------
------------------------------------------------------------
------------------------------------------------------------
----------------------------------------SPPQ--------RPDDKDGH
YVFELGENLSPRFKIIGKMGEGTFGRVLECWDRQDKEFVAIKVVRNVRKYRAAAMIEIDV
LKTLARHDKAG-KRCLRFKTWFDYRNHVCLV-CERLGPSLYDFLRKNHHRPFSVDLVRDF
ARQILDAVGYMHE-LSITHTDLKPENVLLNSSEYIKVLDKTRN-ESSDPRKCYKKIPVSS
AVRVIDFGSATFETQHHCSVVSTRQ-YRAPEVILG-IGW-SYPCDLWSIGCILVELCI-G
EPLFRTHENLEHLAMMERVLGPIPQAMVTSASED-ASKYFR--DG-GRVDWPPRRGNASR
ESIDAVTRSHRLRNLIMEYVDHS-AELLTDLLQGLLNYDPSARLTAKEALKHD-FFR---
---------------------------------
>Asativ_2 .
------------------------------------------------------------
------------------------------------------------------------
------------------------------------------------------------
------------------------------------------------------------
------------------------------------------------------DDKDGH
YMFKIGDDFTPRYKIYRKMGEGTFGQVLECWDRESKEMVAIKIVRAVDKYREDAMIEINV
LQQLKKNNNSA-GRCVQIRNWFDYCNHICIV-FEKLGPSLYDFLKKNDYRPFPIDLVREL
GRQLLESLAFMHD-MHLIHTDLKPENILFVSPEYIKVSDHKFN----KAGSCSLRLPKSS
AIKIIDFGSTT-------------------------------------------------
------------------------------------------------------------
------------------------------------------------------------
---------------------------------
>Jscop_2 .
------------------------M-------------EE------------Q-PRKRHK
LR-------SS----RDV-----------------------------GYYDDR-------
--AQQSV------------YFSQ-------DVGNGFGNG----IGSGHH-----------
--------APSYYN---------------HN---------CS------------------
--SS----------S-LYSK--------RVNARN-----ASPPW--------REDDKDGH
YMFALGENLTPRYKIVKKLGEGTFGQVLECWDREGREFVAIKIVRGIDKYREAAKVEISV
LHEIGKYDRNG-SRCVKMMNWFDYRNHTCIV-FEKLGPSLYDFSRKNNYAPFPIDVVREL
GRQLLESVAYMHR-LNLIHTDLKPENILFVSFEYDKVPSYKN--GNSLDGTSYLKLPKKT
AIKLIDFGSATFEDQDHSSIISTRH-YRAPEVILG-LGW-SYPADIWSIGCILVELCS-G
ETLFQTHENLEHLAMMERVLGPLPQHMIRRAEAR-SAKYFR--HG-TRLNFP--EGA---
------------------------------------------------------------
---------------------------------
>Mpusi .
MA--------ELPAPPSL------L-------------DE-----------TR-SQKRKR
E-----------------------------------------------------------
--EEQAL------------VSER-------KAS---GAS---------------------
--------AEALDSS--------------AR---------AT------------------
--SSKG-------AS-------------GSVKVH-----QSPPH--------RPDSKDGH
LQYELGESITPVYKILAPLGEGTFGRVLECWDRKSRSYCAVKIIRNVQKYRDAAMIEIDV
LKTVQKSDPEGRYNCIMLENWFDYRGHICMV-FEKCGLSLFEFLRKNHYKPFSAHLVQTF
GRQLLHAVAFLHT-LKLVHTDLKPENILLLSSAYQRVPVSS-------GSKFTKRVPMDS
TIRLIDFGSATFENQYHSTVVSTRH-YRAPEVILG-MGW-SYPCDVWSVGCILIELLT-G
DALFQTHENLEHLAMMQVVLGPIQRDVIKRADRH-AQKYFR--NG-GELNWP--EGSQSA
ESTRAVEKMKSLQEIVCSRLDGTPAAHFTDLLLKLLAFAPEDRITPDKALEHS-AFRIEL
-----PR--------------INQSRSGNSH--
>Bbraun_1 .
MQ-----QQGEEDVAGSS------LG------------ES-----------GR-PGKRPR
A--------------ADA----------------AA-------------TQEQQQPAMHL
RSAQKRL------------LAAEAA---DSAVGG--GSA-DAPTTAAGPPA---------
--------LAPRHH------------AQQSRQ----SARHAPAAEAA-------------
--AAQPPAKRRRVRT-GVPAPLP-----YELRRGF--ERPSPP----------EDDENGH
YQFEIGENLAPRFKIMRKFGEGTFGQVLECWDRKRKDYVAVKIIRNIQKYRDAAMVELEA
LNTLAANDPSQDLHCVQLLEWFDYRGHVCMV-FERLGPSLYDILRKNGYKPFPLAMAQAF
ARQLLQSVSFMHD-LQLVHTDLKPQNILVLSQELTKDAPGN--------SKVGKKLPVSA
DIRVIDFGSAIFNSDYHSSIVSTRH-YRAPEVILG-LGW-SFPCDLWSMGCILIELLT-G
DALFQTHENLEHLAMMEAVLGPIPPSMAAAAADN-VRGLFR--RRANKLNWP--EGAESK
KSVKAVKKLKKLRDYLRQHSEDAVLDTIVDLLQGMLKFRAGDRITAAEALQHP-FFQLQL
---------------------------------
>Pstrat_6 .
--------------DKGR------M-------------EI-----------LR-NRKRPR
L---------G----WDV----------------GP-------------TETE-------
-VFEAAL-----------------------------------------------------
------------------------------------------------------------
-----------------------------SAARS-----PSPPL--------REDDREGH
YVYDVGESLTPRYKILSKMGEGTFGRVLECWDREKQENVAIKVVRSMRKYRYAAMIEINV
LNSLSSNDKGR-SRCVQIQNWFDYRNHICIV-FEKLGPSLFDFLKRNRYCPFPVDLVREF
GRQLLESVAYMHD-LRLV------------------------------------------
------------------------------------------------------------
------------------------------------------------------------
------------------------------------------------------------
---------------------------------
>Gmonat_3 .
------------------------------------------------------------
------------------------------------------------------------
------------------------------------------------------------
------------------------------------------------------------
--------------------------------RN-----VSPPW--------RSDDKDGH
YVFELGENLTPRYKIISKLGQGTFGQALECWDRKAKDFVVIKVVRAIQKYRDAAKIEIDA
LREVAKHGKEG-RRCVQMRGTFEYRNHTCIV-FEKLGPSLYDALQNNNYHPFPIDLIRNV
ARQILEAVAYIHS-RKLVHTDLKPENILFVTSEFKDVVRKG----SKRKFQDILRVPKCS
AIKIIDFGSTTFEYQDHNCIVSTRH-YRAPEVILG-LGW-NFPCDIWSVGCILIELMM-G
QTLFQTHDNLEHLAMMERVLGSLPTHMIKK------------------------------
-------------DLVKTHVDGS-ATYFTGLLRGLLKYDPVDRLTAEAALKHS-FFLGCH
---------------------------------
>Pradia_5 .
------------------------L-------------DD------------N-PKKRRK
LT-------SS----WDV----------------TP-------------SQIQ-------
-AQQFQV------------FTVQ-------DVGNGEGDV-KFALSAGAEPS---------
--------VSSSDH---------------SR---------SS-S----------------
---S----------T-MKFK--------VGNFGN-----ASPPW--------RGDDKDGH
YMFELGENLTPQYKILSKMGQGTFGQVLECWDRKSKDLVAIKIVRGLKKYREAAMIEVDV
LREVAKYDRNS-TRCVQMREWFDYRNHTCIV-FEKLGPSLYDFLRKNNYRPFPIELVRDV
GRQLLESVAYMHE-LKLV------------------------------------------
------------------------------------------------------------
------------------------------------------------------------
------------------------------------------------------------
---------------------------------
>Pradia_6 .
----------KYHRPPHM------L-------------DE------------N-PRKRRK
LT-------SS----WDV----------------LP-------------SQLQ-------
-VKPTLV------------FSGN-------DFGN---EGENVPLLVGTEPS---------
--------TPCSDS---------------SR---------SS-S----------------
---S----------N-IKPK--------EEGSRI-----GSPPW--------RSDDKDGH
YKFELGENLTPRYKILSKMGEGTFGQVLECWDRKSKDLVAIKIVRGLQKYREAAMIEVDV
LCKVGKYDRNG-TRCVQMREWFDYRNHTCIV-FEKLGPSLYDFLRKNNYSPFPIDLVREV
GRQLLESVA---------------------------------------------------
------------------------------------------------------------
------------------------------------------------------------
------------------------------------------------------------
---------------------------------
>Pmenzi_2 .
----------KYHCPPHM------L-------------DE------------N-PRKRRK
LT-------SS----WDV----------------LP-------------SQLQ-------
-VQSTPV------------FTGK-------GFDN--GEVEDAPLLIRAQPS---------
--------ISSSDC---------------SR---------ST-S----------------
---S----------N-IKSK--------EEGSRT-----GSPPW--------RSDDKNGH
YMFDLGENLTPRYKILSKMGEGTFGQVLECWDRKLKDLVAIKIVRGLQKYREAAMIEVDV
LRQVGKHDRNG-TR----------------------------------------------
------------------------------------------------------------
------------------------------------------------------------
------------------------------------------------------------
------------------------------------------------------------
---------------------------------
>Pmenzi_3 .
------------------------L-------------DE------------S-PRKRRK
LT-------SS----WDV----------------LP-------------SQFQ-------
-GQPTII------------FTDP-------ENGN--GKV-SAPISSGTETS---------
--------IP-SDH---------------SR---------SS-S----------------
---S----------T-LIPK--------SGISRN-----GSPPW--------RDDDKEGH
YVFELGENLTPRYKILSKMGEGAFGQVLECWDRKSKDYAAIKVVRGVQKYRDAAMIEIDA
LRQVSKYDKNG-T-----------------------------------------------
------------------------------------------------------------
------------------------------------------------------------
------------------------------------------------------------
------------------------------------------------------------
---------------------------------
>Pmenzi_5 .
------------------------L-------------DE------------S-PRKRRK
LT-------SS----WDV----------------LP-------------SQFQ-------
-GQPTII------------FTDP-------ENGN--GKV-SAPISSGTETS---------
--------IP-SDH---------------SR---------SS-S----------------
---S----------T-LIPK--------SGISRN-----GSPPW--------RDDDKEGH
YVFELGENLTPRYKILSKMGEGAFGQVLECWDRKSKDYAAIKVVRGVQKYRDAAMIEIDA
LRQVSKYDKNG-TR----------------------------------------------
------------------------------------------------------------
------------------------------------------------------------
------------------------------------------------------------
------------------------------------------------------------
---------------------------------
>Gmonat_1 .
------------------------------------------------------------
------------------------------------------------------------
------------------------------------------------------------
------------------------------------------------------------
----------------------------------------SPPI--------RADDKDGH
YRFEIGENLTSRYRILSKMGEGTFGQVLECLDRLYSDHVAIKIVRGQEKYREEAMIEIEM
IQKVSRHDKNG-SRYVHL------------------------------------------
------------------------------------------------------------
------------------------------------------------------------
------------------------------------------------------------
------------------------------------------------------------
---------------------------------
>Nsylves_3 .
------------------------------------------------------------
------------------------------------------------------------
--AQLGL------------FCGQ-------EVGN--------------------------
--------VTSYAP---------------SR---------QL-TDL--------------
--------------T-CTPFI-------KGVTQN-----GSPPW--------REDDKDGH
FVFELGENLTSRYKIHSKMGEGTFGQVLECWDRERKEMVAIKIVRAMKKYRDAAMIEVEM
LQQLGKHDKGG-NRYDLRLIHTDLKPENILL-NSSEGPSLYDFLRKNNYRSFPIDLVREI
GRQLLECIAFMHD-LRLIHTDLKPENILLNSSEYVKVPDYKVSSRSPKDGSYYKRIPKSS
AIKV--------------------------------------------------------
------------------------------------------------------------
------------------------------------------------------------
---------------------------------
>Cpara_1 .
------------------------------------------------------------
------------------------------------------------------------
------------------------------------------------------------
------------------------------------------------------------
------------------------------------------------------DDKEGH
YVFYLGESLTPRYKILSLLGEGTFGKCVECWDREKKDYVAVKIIRAVDKYREAALIEIDI
LKEISKSDPDGRSGCVSLISWFDYRGHVCMV-FEKLGLSLYDFLRKNLYRPFSMRDTQHI
TRQMLQSIAFLHDTMRLVHTDLKPENVLLVNGGYVSDPGTS-------ATPHPYRVPVDT
AVKIIDFGSATFEHQHHTSTVSTRH-YRAPEVILG-LGW-SFP--PWSIGCIAVELYT-G
DALYQTHENLEHLAMMERVCGRIPSSMTRSASRS-ARKYFY--AD-GTLRWP--DGASSS
SSVRHVRRMHRLRSLVAKE--HR---LFLELVTELLEYDPRRRISARDALRHP-FFSQT-
---------------------------------
>Cpara_2 .
------------------------------------------------------------
------------------------------------------------------------
------------------------------------------------------------
------------------------------------------------------------
------------------------------------------------------------
------------------------------------------------------------
------------------------------------------------------------
----------------------------------------------------------DT
AVKIIDFGSATFEDQHHTSTVCTRH-YRAPEPELT-LGGRSYPCDIWSVGCIAIELYT-G
DALYQTHENLEHLAMMERVSGRIPTSMSRSASRS-ARKYFF--AD-GTLRWP--EGASSS
SSVRHVRRMHRLR-----------------------------------------------
---------------------------------
>Cpara_3 .
MA----------------------------------------------------------
------------------------------------------------------------
-GSRIGL-----------------------ALG---G-----------------------
-----------------------------SR-----------------------------
----------------------------ESAKKD-----YS----------NNYDDKDGH
YVFYLGESLTPR-KILSLLGEGTFGKCVECWDREKKDYVAVKIIRAVDKYREAALIEIDI
LKEISKSDPDGRSGCVNLLSWFDYRGHVCMV-FEKL-LSLYDFLRKNLYRPFSMRDTQHI
TRQILQSLALHDT-LRL------PENVLLVNGGYVSDP----------------------
-------GTT-----------STPHPYRVP------------------------------
------------------------------------------------------------
------------------------------------------------------------
---------------------------------
>Jscop_5 .
------------------------------------------------------------
------------------------------------------------------------
------------------------------------------------------------
------------------------------------------------------------
------------------------------------------------------------
------------------------------------------------------------
-----------------------------------------------------IDHVREI
GRQLLESVAYMHE-LKLVHTDLKPENILFVSSDFVKVRDYKRLKGSS--QNNFMHLPKSR
EIKLIDFGSATFEEEKHTDVISTRH-YRAPEVILG-LEW-NYPCDIWSVGCILVELCL-G
ETLFQTHEDLEHLAMMERVCGPLPRNMIKQADGR-HAKYFR--HG-KRLDWP--EGASSS
RSIRAVRELSSLKNLISPHVDHS-AGNLINLLQ---------------------------
---------------------------------
>Hs_CLK2 .
MP-----------HPRRY-----------------HSSERGSRGSYREHYRSR-KHKRRR
SR------------SWSS-----------------------SSDRTRRRRRED-----SY
HVRSRSS-DRRVYDRR---YCGSYR---RNDYS------------------DAYYDTDYR
HSYEYQRENSSYRS----QRSSRR---KHRR-----RRRRSR-TFSR-------------
--SSS-----------------------QHSSRR----AKS-----------VEDDAEGH
LIYHVGDWLQERYEIVSTLGEGTFGRVVQCVDRRGGARVALKIIKNVEKYKEAARLEINV
LEKINEKDPDNKNLCVQMFDWFDYHGHMCIS-FELLGLSTFDFLKDNNYLPYPIHQVRHM
AFQLCQAVKFLHD-NKLTHTDLKPENILFVNSDYELTYNLE--------KKRDERSVKST
AVRVVDFGSATFDHEHHSTIVSTRH-YRAPEVILE-LGW-SQPCDVWSIGCIIFEYYV-G
FTLFQTHDNREHLAMMERILGPIPSRMIRKTR---KQKYFY--RG--RLDWD--ENTSAG
RYVR--ENCKPLRRYLTSEEEHH---QLFDLIESMLEYEPAKRLTLGEALQHP-FFARLR
--AEPPNKL--------WDSSRDISR-------
>Dm_DOA .
LPATTVAQQQQQQRPQRR--CNSLLQRFRRNPSQQQQQQRNCAAAIAEDHKAQKQSKRRR
SSDK-----SSAS-------------------RRHPDGDRERERDRQQDKEREMADSSSG
STSTAALMDRDLDDRR-ERAAGRRRTLEPDDYGNA----ERTPYRTRAQRQDENYPVDYG
QRYDYHDAASGYPS----SRYGRRGGFAHRRKEERMRKRRAAVAAAEAEAAAKEAAAAAA
IAASTAAATSSATATLATPQEAP-----KSRSKK-----TAKPV--------IQDDADGH
LIYHTGDILHHRYKIMATLGEGTFGRVVKVKDMERDYCMALKIIKNVEKYREAAKLEINA
LEKIAQKDPHCDHLCVKMIDWFDYHGHMCIV-FEMLGLSVFDFLRENNYEPYPLDQVRHM
AYQLCYSVKFLHD-NRLTHTDLKPENILFVDSDYTSHYNHK--------INREVRRVKNT
DVRLIDFGSATFDHEHHSTIVSTRH-YRAPEVILE-LGW-SQPCDVWSIGCILFELYL-G
ITLFQTHDNREHLAMMERILGQIPYRMARNHTKT-KTKYFY--HG--KLDWD--EKSSAG
RYVRDHCK--PLFLCQLSDEDHC---ELFSLIKKMLEYEPSSRITLGEALHHP-FFDRLP
-----PHHRVGEVSNKQPLSSGSSSRERSHSLS
>Hs_CLK3 .
MPVLSARLSALRAQPARAAHGTSLLGRGARR--------------------ARAARPPSR
VEPRLAVAAGSGRGAWETMHHCK--------RYRSPEPDPYHEGRLRYPSRRE---PPPR
RSRSRSH-DRLPYQRRERRDSDTYR---CEERS------------------EDYYGPSRS
RHRRRSRERGPYRT----RKHAHH---CHKR-----RTRSCS-SASS-------------
--RSQ-----------------------QSSKRS----SRS-----------VEDDKEGH
LVCRIGDWLQERYEIVGNLGEGTFGKVVECLDHARGSQVALKIIRNVGKYREAARLEINV
LKKIKEKDKENKFLCVLMSDWFNFHGHMCIA-FELLGKNTFEFLKENNFQPYPLPHVRHM
AYQLCHALRFLHE-NQLTHTDLKPENILFVNSEFETLYNEH--------KSCEEKSVKNT
SIRVADFGSATFDHEHHTTIVATRH-YRPPEVILE-LGW-AQPCDVWSIGCILFEYYR-G
FTLFQTHENREHLVMMEKILGPIPSHMIHRTR---KQKYFY--KG--GLVWD--ENSSDG
RYVKENCK--PLKSYMLQDLEHV---QLFDLMRRMLEFDPAQRITLAEALLHP-FFAGLT
-----PEER-------SFHTSRNPSR-------
>Hs_CLK4 .
MR-----HSKRTHCPDWD------------------SRES----WGHESYR---SHKRKR
RSHS-----STQE-----------------------------NRHCKPHHQFKESD--CH
YLEARSLNERDYRDRR---YVDEYR----NDYC------------------PRHYHRDIE
SGYRIHCSKSSVRS----RRSSPK-----RK-----RNRHCS-SHQS-------------
--RSK-----------------------SHRRKR----SRS-----------IEDDEEGH
LICQSGDVLRARYEIVDTLGEGAFGKVVECIDHGMDMHVAVKIVKNVGRYREAARSEIQV
LEHLNSTDPNSVFRCVQMLEWFDHHGHVCIV-FELLGLSTYDFIKENSFLPFQIDHIRQM
AYQICQSINFLHH-NKLTHTDLKPENILFVKSDYVVKYNSK--------MKRDERTLKNT
DIKVVDFGSATYDDEHHSTLVSTRH-YRAPEVILA-LGW-SQPCDVWSIGCILIEYYL-G
FTVFQTHDSKEHLAMMERILGPIPQHMIQKTR---KRKYFH--HN--QLDWD--EHSSAG
RYVR--RRCKPLKEFMLCHEEHE---KLFDLVRRMLEYDPTQRITLDEALQHP-FFDLLK
------------------------KK-------
>Hs_CLK1 .
MR-----HSKRTYCPDWD------------------DKD-----WDYGKWRSSSSHKRRK
RSHS-----SAQE-----------------------------NKRCKYNHS-KMCD--SH
YLESRSINEKDYHSRR---YIDEYR----NDYT------------------PGHRQRDHE
SRYQNHSSKSSGRS----GRSSYK-----SK-----HRIHHSTSHRRS------------
--HGK-----------------------SHRRKR----TRS-----------VEDDEEGH
LICQSGDVLSARYEIVDTLGEGAFGKVVECIDHKAGRHVAVKIVKNVDRYCEAARSEIQV
LEHLNTTDPNSTFRCVQMLEWFEHHGHICIV-FELLGLSTYDFIKENGFLPFRLDHIRKM
AYQICKSVNFLHS-NKLTHTDLKPENILFVQSDYTEAYNPK--------IKRDERTLINP
DIKVVDFGSATYDDEHHSTLVSTRH-YRAPEVILA-LGW-SQPCDVWSIGCILIEYYL-G
FTVFPTHDSKEHLAMMERILGPLPKHMIQKTR---KRKYFH--HD--RLDWD--EHSSAG
R-----------------------------------------------------------
---------------------------------
>Ptaeda_3 .
-------------------------------------------------------MKRNK
RS-------GT-------------------------------------------------
------------------------------------------------------------
--------VTVFKR----------------------------------------------
----------------------------GESSNQ-----GSSPTHLL-----HRDKTVGY
--------LDRRQPYHSDMK----CQTLECWDQKSKDFVAIKIVRGIQKYREAGMIEIEA
L-----------------------------------------------------------
----------------LEHTGVKG-------------------------SDDFKRWPKSS
AIKIIDFGSMTFEHQNHTSVVATRH-YRAPEVILG-LGW-NYPCDIWSIGCILVEICS-G
DTLFQTHENLEHLAMMERVL-----------------------------------GALPR
PELA------------WNKIELA-------------------------------------
---------------------------------
>Ptaeda_6 .
-------------------------------------------------------MKRNK
RS-------GT-------------------------------------------------
------------------------------------------------------------
--------VTGFKR----------------------------------------------
----------------------------GESSNQ-----GSSPAHLL-----HRDKTVGY
--------LDRRQPYHSDMK----CQTLECWDQKSKDFVAIKIVRGIQKYREAGMIEIEA
L-----------------------------------------------------------
----------------LEHTGVKG-------------------------SDDFKRWPKSS
AIKIIDFGSMTFEHQNHTSVVATRH-YRAPEVILG-LGW-NYPCDIWSIGCILVEICS-G
DTLFQTHENLEHLAMMEREL---------------CHGLNW--PG-TRLNWP--EGAFSR
ESIR------------TQHVDHS-VDLFIELLQGLLRFEPSERLTALQALRHP-FFRKGP
-------------------------RYGYNS--
>Ptaeda_5 .
IPLVRLSEYFWFGRPQLILFKKAIFDEQKSNAV------------------AKSNMKRNK
RS-------GT-------------------------------------------------
------------------------------------------------------------
--------VTGFKR----------------------------------------------
----------------------------GESSNQ-----GSSPAHLL-----HRDKTVGY
--------LDRRQPYHSDMK----CQTLECWDQKSKDFVAIKIVHGIQKYREAGMIEIEA
L-----------------------------------------------------------
----------------LEHTGVKG-------------------------SDDFKRWPKSS
AIKIIDFGSMTFEHQNHTSVVATRH-YRAPEVILG-LGW-NYPCDIWSIGCILVEICS-G
DTLFQTHENLEHLAMMEREL---------------CHGLNW--PG-TRLNWP--EGAFSR
ESIR------------TQHVDHS-ADLFIELLQGLLRFKPSERLTALQALRHS-FFREGP
-------------------------RYGYNS--
>Ptaeda_7 .
-------------------------------------------------------MAKN-
------------------------------------------------------------
------------------------------------------------------------
------------------------------------------------------------
------------------------------AAHN-----GRKEVHSI-----SRQQS---
------------------------------------------------------------
------------------------------------------------------------
----------------------------------------------------------TS
SKKIL--------YDHHTSVVATRH-YRAHEVILG-LGW-NYPCNIWSIGCILVEICS-G
DTLFQTHENLEHLAMMEREL---------------CHGLNW--PG-TRLNWP--EGAFSR
ESIR------------TQHVDHS-ADLFIELLQGLLRFEPSERLTALQTLRHP-FFREGP
-------------------------RYGYNS--
>Sbicol_5 .
MP-------------------RALL-------------DCG-------------PCKRPR
LG-------------WDV----------------GPAE----------------------
-MHQVQIG-----------LCGQEV-----------------------------------
--------VNAISAVE--------------------------------------------
--SSEAIVSS---VN-------------QEQPRD-----ESTPL--------REDDKYGR
YVFAVGDNLTSRC---------TFGQVLECWDRERKEMVAIKITRGTKTYRDAAMIEIGI
LEQLGKYDKSRSRLLVYISCSILLSNTELQV-FEKLGPSLCDFLQKNIYRSFPVALVREV
AKQLLECLAFMHE-LRLMHTDLKPENILLVSPECIKVPDYKASSRSPMEGSYYKWLPKSN
AIKVIDFGSTIYGRLDQSYLVSIRH-YRAPEVILG-HGW-SYPCDIWSVGCILIELCT--
------------------------------SH---SAKYIR--EG--RLNWP--GGCTSW
ERMKAVTKLPRLQSLVMRNVDQS-AGDIIDLLQGLLKYDPANRLTAQEALRHP-FFTEEF
---------------------------------
>Cvulg .
------------------------------------------------------------
------------------------------------------------------------
------------------------------------------------------------
------------------------------------------------------------
------------------------------------------------------------
--------------------------------------------------RDASRIELRV
LSTLSSNDKSNRNKCIHLRDCFDFRNHICIV-TDLLGQSVFDFLKGNGFVPFPSSQIQHF
ARQLFTSVAFLHD-LNLIHTDLKPENILLVSNAY--------------------------
------------------------------------------------------------
------------------------------------------------------------
------------------------------------------------------------
---------------------------------
>Scerev .
MS----------------------I-------------QI--------------TRKRSR
ANMNN-NNTSSNKTSLDLNQADN---------PLRPRQHQH-ENAIELDEEPR-------
-IINTTINDEDADD-----FIKEQP-----QFSNNCGTA---------------------
--------ATSNSTY---ITTPKK--FKKQRT--------SKLSYQSNYFN-------LH
LTGSCAKTLEGNKVN-LTIA--------HSTSPF-----SNPPAQIASLKSNFKTDKDGH
YVYQENDIFGSRFVVKDLLGQGTFGKVLKCIDNKYENYVAVKVIRAVDRYREAAKTELRI
LQTILNNDPQGQFQCLLLRECFDYKNHICLV-TDLYGRSIYDFMCSNGIARFPGSHIQAI
ARQLIRSVCFLHD-LGIIHTDLKPENILICDETHQKLPLKTVQKRRREASKGKRKILKNP
EIKIIDFGSAIFHYEYHPPVISTRH-YRAPEIVLG-LGW-SFPCDIWSIACVLVELVI-G
ESLYPIHENLEHMAMMQRINGPFPTDIIDKMFYKTVIKHFDR-KT-LSLQWP--EKNKRG
DTITTEKSMKRVSKLAWKRQTHS-SSWFIDLLRKMFEFDPTKRITAKDALDHE-WFNLGI
----------ATYNNTQG---------------
>Esini_2 .
------------------------------------------------------------
------------------------------------------------------------
------------------------------------------------------------
------------------------------------------------------------
------------------------------------------------------------
------------------------------------------------------------
------------------------------------------------------------
--------------------DLKPENILFVSSELQKVQQGKVT----NGFQSCLHLPESS
AIKLIDFGSTELEVKHKISEVSTRH-YRAPEVVLG-LEW-NRACDIWSVGCIIVDLCT-G
YTLFQTHENLEHLAMMERVLGPLPYHLIKKSE---KKRYFR--YG-KRLDWP--EGASSR
DSINAVRRLPKLEDLIQEHVEES-FTELIDLLYGLLTFDPSKRLTASEALKHP-FFTNRK
------------------------R--------
>Gtheta_2 .
MP------------------------------------DV--------------TRVRRL
LE----------------------------------------------------------
------------------------------------------------------------
------------------------------------------------------------
----------------------------------------------------RVEHRDLE
TLF--RKSVKQRFDIANLIDKGTFGTVFKAWDNKWQHYIALKVVRRVPVYVQDAEYEVAV
LDKLATFDRSG-RFCVKLYKYFHYHGHLCIV-TEILGNSLYHALKKMRHEGPRMSVIWQV
ARQLCEALAFLRT-IRLIHTDLKTENILLGS-EAMTLDD------------------ASV
SIKLIDFGGATWEMDHHSELIQTRH-YRAPEVILG-LSW-NFPCDMWSVGCILLELYE-G
QLTFNTHDTLQHLAMIQRVAGRIPCHMVRRLGNS-VAEMFD--GG-QKLNWP--MMAQSQ
AQRESVMRVWPLSDRILP--EHR---DFRDLVSHMLEIDPMLRITPEEALQHP-FFYDIR
--AYHPDNF---------------NRI------
>Ccurva_3 .
------------------------------------------------------------
------------------------------------------------------------
------------------------------------------------------------
------------------------------------------------------------
------------------------------------------------------------
------KSITERFAVRRELDRGTFGAVFKAWDCKYNEYVAVKVVRRVERYVEDALVEVDI
LEKLADKDRRG-LYCVRLFKYFHYRGHLCIV-TELLGTSLYHALKN--------------
-------I--------------RP------------------------------------
-----------------------R------------------------------------
---------------------P--------------------------------------
------------------------------------------------------------
---------------------------------
>Cmero_1 .
MRRLRADTERITRSPRTT----GAVSS------RAESRDSGSRVRRTA---RYYTRARSR
EANSLATVYSSGEG----------GVGSGSGQGSGANSGQG---------------SGAG
GTGSSSISDTPVSMQR-RNLAEQMERTHALPIGNA----EPAPLDTMQRR----------
--------AAAFAQPENTSRQAQQQGFARSRR--------SDVSAGAQHAS---GMHGHH
GIASQALAQAAPALS-AETRTAA---STSSFERQREALENPPPSPLMMILALQPDDPNGH
VQYSVGEGLNGRYQILAPLGSGTFGKVVSCWDRVTEQLVAVKVIRAVRKYAEAARMEIDI
LLELGRKDPTSRFHCVRMLSYFTHNAHVCLV-FEHLGPSLFDVLMRNHFRPLPVPILRAV
ARQLLEAITFLHEHNQIVHTDIKPENVLIVPSSYYPNR----------------QITEHV
QVRLIDFGSASRLDKVRHAIVSTRH-YRAPEIILG-TGW-SFACDIWSFGALLVECYT-G
QTLFQSHDDLEHLQLMQKLLGPSPSSTSMGSQRE-ALKLFR--DG--RLNWP--EGIARQ
KSIRRVARMPELHSIFRPE--HA---CLLHLIRCCLTIDPLKRWRPSELLRHP-FFMSYS
--EATP---------------------------
>Ptaeda_2 .
ME----------------------------------------------------------
------------------------------------------------------------
------------------------------------------------------------
------------------------------------------------------------
------------------------------------------------------------
---------------ALPMFIGTFG--LECWDRKSKDLLAIKIVHGLQKYQEKTMIEVKV
LRKVDKYGRNGTF-LVQMREWFAYQNHTCIV-FEKLVPRLYDFLRKKNYSPIPIDPVQEV
GRKLLESVTYMHK-LKLIHMNLKLRIYSLFSSDSVKVLDCKCAKGS---PDDFKSLPNSI
AIKLIDFGSTTFEDQDHTSVVSTRN-YRAPEVILG-LGW-NYPCDIWSEGCILVEL----
------------------------------------------------------------
------------------------------------------------------------
---------------------------------
>Tcruz_1 .
MASFATR--------------SAVLSSAQCLLPATNMNDRSYY--------NFAARGKQK
PKPPV-NTLSSSS-------------------PKKPTQ----------------------
------------------------------------------------------------
--------ENTLQSREEEQFFSRRSGSKRDRD--------TAISTDIT------------
RTKSQNKAAARKSTT-TTPTTN-AAAAVGGTAKQT--------KVKVTYVLPNQSREEGH
FYVVLGEDITQRFKILSMLGEGTFGKVVEAWDRKRKEYCAVKIVRNVPKYTRDAKIEIQF
MEKVRQADADDRFSLMKIQRYFQNTGHMCIV-MPKYGPCLLDWIMKHGP--LSHRHLAQI
IFQAGTALDYFHTELRLMHTDLKPENMLLETSETVIDPVTR-----------KATPPDPC
RIRICDLGGCCDERHSRTAIVSTRH-YRSPEVVLG-LGW-MYSTDMWSMGCIIYELCT-G
KLLYDTHDNLEHLHLMEKTLGRLPQEWAGRCGTEEARQLYNSV---AQLRPC-----TDP
KHLARIARARPVREVISDK-------LLCDLIYGLLHYDRQKRLTARQMTTHQ-YVLKYY
QHPNYPDNR-------------PSLRPTP--LM
>Tcruz_2 .
MASFATR--------------SAVLSSAQCLLPATNMNDRSYY--------NFAASGKQK
PKPPV-NTLSSSA-------------------PKKPTQ----------------------
------------------------------------------------------------
--------ENTLQSREEEQFFSRRSGSKRDRE--------TATSTDIT------------
RTKSQNKAAARKSTT-TTPTTN-AAAAVGETAKQT--------KVKVTYVLPNQSREEGH
FYVVLGEDITQRFKILSMLGEGTFGKVVEAWDRKRKEYCAVKIVRNVPKYTRDAKIEIQF
MEKVRQADADDRFSLMKIQRYFQNTGHMCIV-MPKYGPCLLDWIMKHGA--LSHRHLAQI
IFQAGTALDYFHTELRLMHTDLKPENMLLETSETVIDPVTR-----------KATPPDPC
RIRICDLGGCCDERHSRTAIVSTRH-YRSPEVVLG-LGW-MYSTDMWSMGCIIYELYT-G
KLLYDTHDNLEHLHLMEKTLGRLPQEWAGRCGTEEARQLYNSV---AQLRPC-----TDP
KHLARIARARPVREVISDK-------LLCDLIYGLLHYDRQKRLTARQMTTHQ-YVLKYY
QHPNYPDNR-------------PSLRPTP--LM
>Tcruz_3 .
MDSLAGN-----------------LGAARTGI-------------------------QQY
TVGQA-NVASGNG-------------------GKALNS----------------------
------------------------------------------------------------
--------ARSTMTTSQSTNSARRSGSKRDRE--------TATSTDIT------------
RTKSQYGEVTKKQAT-ATTTTTSTTATAGGANRIV-EVLPLPKKKKVTYALPNQSREEGH
FYVVLGEDITQRFKILSMLGEGTFGKVVEAWDRKRKEYCAVKIVRNVPKYTRDAKIEIQF
MEKVRQADADDRFSLMKIQRYFQNTGHMCIV-MPKYGPCLLDWIMKHGA--LSHRHLAQI
IFQAGTALDYFHTELRLMHTDLKPENMLLETSETVIDPVTR-----------KATPPDPC
RIRICDLGGCCDERHSRTAIVSTRH-YRSPEVVLG-LGW-MYSTDMWSMGCIIYELYT-G
KLLYDTHDNLEHLHLMEKTLGRLPQEWAGRCGTEEARQLYNSV---AQLRPC-----TDP
KHLARIARARPVREVISDK-------LLCDLIYGLLHYDRQKRLTARQMTTHQ-YVLKYY
QHPNYPDNR-------------PSLRPTP--LM
>Tcruz_4 .
MDTLAGN-----------------LGAARTGI-------------------------QQY
TVGQA-NVASGNG-------------------GKALNS----------------------
------------------------------------------------------------
--------ARSTMTTSQSTNSARRSGSKRDRE--------TATSTDIT------------
RTKSQYGEVTKKQAT-ATTTTNNTTATAGGANRIV-EVLPLPKKKKVTYALPNQSREEGH
FYVVLGEDITQRFKILSMLGEGTFGKVVEAWDRKRKEYCAVKIVRNVPKYTRDAKIEIQF
MEKVRQADADDRFSLMKIQRYFQNTGHMCIV-MPKYGPCLLDWIMKHGP--LSHRHLAQI
IFQVGTALDYFHTELRLMHTDLKPENMLLETSETVIDPVTR-----------KATPPDPC
RIRICDLGGCCDERHSRTAIVSTRH-YRSPEVVLG-LGW-MYSTDMWSMGCIIYELYT-G
KLLYDTHDNLEHLHLMEKTLGRLPQEWAGRCGTEEARQLYNSV---AQLRPC-----TDP
KHLARIARARPVREVISDK-------LLCDLIYGLLHYDRQKRLTARQMTTHQ-YVLKYY
QHPNYPDNR-------------PTLRPTP--LM
>Tther .
MGSKDRT-------------YRGSISK------KYKNNQSGNYSKFQN---RQNSRSRSR
SQQQRNNSFQNNEKQYSQNDRDFRGGSVERRYDQGPNNQ--NNNFGRNNYKNDTGYSNGV
DSRRKSLSNQRYYSQN--NQAQSYPQAQQSHYGNNENVE------------NNNYSSNNN
GNHNNS--NNSNNSY-DKRNESYRQADQYSRG-NGNRSYKNSNSKQYGNNN---NNYDNK
RVSSQNYRN----LT-GGGGS-YSNNNYKNYGRDNN--RNNSPRRNYNRYKGQKDNDAGH
YKFKNGETFDGRYVVVKHLSDGTFGRVLEVQDRQNGKLYALKVIRAVERYVDAAQIETEI
IRKIQAADPENKYRIVKLESTFKHGANFCMI-FEKLGLSLYELLKKNNYIGYKIRLVQSF
FKQILESVGFLHS-IHLTHTDLKPENILLASPELRLVVENNSQAKSSSKNSKKYWVPVSD
EIKIIDFGGATFEDEHHSDIINTRQ-YRAPEVILGCCKW-NEVSDVWSIGCIIMELYS-G
ELFFPTHEKIEHLAMIEKVCGPIPQWMAQRSDNSVTEEHFQQ-NG-TYFDWP--KNDTSR
KSISNVKNLLSFDDILKPE--HR---ILGDLVRKCLIIDPNQRITCAQALQHE-FFSMKF
---------------------------------
>Ptetra_1 .
MSSSSS---------------------------------------------SSSSRSSSR
SSSSS-------------------------------------------------------
------------------------------------------------------------
----------------------------------------SSSSSRYSHK----------
----------------------------K-QKRKN---KK------------KEDQDAGH
FEYQIGMKIAGQFMITRFLGDGTFGRVLEVKNTANNNYYAMKCIRAVERYIESAKIETKI
LWYIQDKDKSGAFNIVRLFTSFERYNNYFMV-FERLGKSLYDLIKQNNYIGFPMKYVQSF
AKQIIISVAFLHQ-NQITHTDLKPENILTTNCEYKLVPF----------KGRQIWVPEKE
ILKIIDLGGATFEHEYHSTVINTRQ-YRAPEVIMGYPKW-NERSDIWCLACVLLELYT-G
ELYFQNKDDLEHIAMIEKAIGPMDYRHFKNSKYKYDQKYFDQ-HR-SYFKWN--SVAPSD
SAIERVKKLKTFEELIPAK--HA---IFIDLIRKMLRIDPEERIPLRKLVHHP-FFQQVF
---------------------------------
>Ptetra_2 .
MSSSSS---------------------------------------------SSSSMSSSR
SSSSS-------------------------------------------------------
------------------------------------------------------------
----------------------------------------SSSSSRYSHK----------
----------------------------KQQRRKN---KQ------------KEDQDAGH
FEYQIGMKIAGQFVITRFLGDGTFGRVLEVKNATCNNYYAMKCIRAVERYIESAKIETKI
LWYIQDKDKNGAFNIVRLFTSFERYDNYFMV-FERLGKSLYDIIKQNNYIGFPIQYVQSF
AKQIIISVAFLHQ-NQLTHTDLKPENILTTNCEYKLVPF----------KGKQIWVPERE
ILKIIDFGGATFDHEYHSTVINTRQ-YRAPEVIMGYPKW-NENSDIWCIACVLLELYT-G
ELYFQNKDDLEHIAMIEKAIGPMNYRHFKNSKYKYDQKYFDQ-HR-SYFKWN--SVAPSD
SAIERVKKLKTFEELIPAK--HA---LFIDLIRKMLQIDPEERMPLRKLIHHQ-FFQQVF
---------------------------------
>Gtheta_3 .
MNSPHLN--------------SPHLNS-----P------------------LNSPLSGEH
ASQQYA---------W----------------MQSPNM----------------------
----------------SHAYVGAYQ-----------------------------------
--------NAPYLSPA--------------------HSLRAPVANAAMTSP---GTLQPV
VTARQYLEQLQSPSS-GGVSSSH-----YAVEKKTA----------------TDEDEHGH
FKVIIGSLISGRYRIIKLLGSGTYGKVVKCEDKKYNASVAVKLVRRPHLYRVSAKNEISI
LRDLD-----GRFGTLKLLRSFEHHGHICMS-FELLGDHLSEVIKTKG--PFKIEQVRDI
AFQLAQAVSYVHS-KKIIHTDLKAENILLMSNPS-----------------------GAV
CVKVADFGSAIYSSAWHPPLVGTMH-YRAPEAVLQ-AGW-SYPLDVWAIGCLICEIYT-G
KYLFELAHDDVHLWMMDRLLGPCPQELLKQGYQN-RNQYNASLRG-GNGNVQ--LAPCRK
EGQEMVRSMQPLREMIHDH-------VLLDLLQRMFHYNPKSRMTAEKALMHP-FFDRAK
WRAITPSES-------SVASTVPKLRSAGSS--
>Ccurva_4 .
------------------------------------------------------------
------------------------------------------------------------
------------------------------------------------------------
------------------------------------------------------------
------------------------------------------------------------
-----------RYSPKKLLGSGTYGVVIECQDEKHNARAAIKLVRRSTLYREAALKEIRI
LRDLG-----GHCNTPQLLRDFEHDGHICMV-FDLLGEDLLAIIERNS-RKFSVDDIRDI
AQQLLEAIDYIHA-KGIIHTDCKTENVLL-------------------------------
------------------------------------------------------------
------------------------------------------------------------
------------------------------------------------------------
---------------------------------
>Ccurva_5 .
------------------------------------------------------------
------------------------------------------------------------
------------------------------------------------------------
------------------------------------------------------------
--------------------------------------------------------EEGH
FVWVAGCVFNGRYIGSSIIGSGTYGKVIECIDKKYNAQVAIKVVRSSIEYKAAAVREIYI
LNDLN-----GAHNTPKLLRDFEQDNHICMV-FDLYGDSL--------------------
------------------------------------------------------------
------------------------------------------------------------
------------------------------------------------------------
------------------------------------------------------------
---------------------------------
>Ccurva_7 .
------------------------------------------------------------
------------------------------------------------------------
------------------------------------------------------------
------------------------------------------------------------
--------------------------------------------------------EEGH
FVWVAGCVFNGRYIGSSIIGSGTYGKVIECIDKKYNAQVAIKVVRSSIEYKAAAVREIYI
LNDLN-----GAHNTPKLLRDFEQDNHICMV-FDLYGDSLKIVIERNVSNKSRTKEVIQI
AFQLLTALEYVHT-KGYCHTDCKPENVLLV------------------------------
------------------------------------------------------------
------------------------------------------------------------
------------------------------------------------------------
---------------------------------
>Ccurva_6 .
------------------------------------------------------------
----------------------------------SPSL----------------------
------------------------------------------------------------
------------------------------------------------------------
----------------------------------------------------RGDGEEGH
FKFVPGGHIKGRYSVVKLLGGGVYGKVVECRDHAHNAPVAVKITKRFPLYDQAARREISV
LRDLK-----GQNGTPLLLRDFVHSSHICLS-FNFLGEDLKTAMTRKG--SFAKEEVSDI
MKQFVSALHYVHS-KGIIHTDIKTENILIKANGV--------------------------
-VTLIDFGCAIYDRDYHPPALGTLE-YRSPEALLQ-CGW-SYPTDIWSAGCVFAELLI-G
ETLFPHGAEDFHLQCIQTTLEQIPRQMLSAASSH--------------------------
------------------------------------------------------------
---------------------------------
>Ccurva_2 .
------------------------------------------------------------
------------------------------------------------------------
------------------------------------------------------------
------------------------------------------------------------
------------------------------------------------------------
------------------LGSGTYGKVLKCADNKYNHPVAIKIVRKNNLFHEAAKKEIKM
LGILN-----GLHGTVRMLRAFQHQGHVCLS-FELLGESLHGHLERTGNQPFAMPVLQDV
ARQILETVSYIHH-KSIIHTDFKTENILIVPSEG------------------------SM
KIKVVDFGSALNYRDWHPPLVGTMQ-YRPPEMALQ-AGW-SFSLDLWGISCILGELYT-G
RQLFPLVHDDVHLVLIQKMLGPIPHRLLASAVAN-ISQFNTALKG-APLPKL-----APA
RADKAIAAQRPLEAIVFDP-------ALLELMRAMFALDPAQRPTATQALDFA-FF----
---------------------------------
>Pyezo_1 .
------------------------------------------------------------
------------------------------------------------------------
------------------------------------------------------------
------------------------------------------------------------
------------------------------------------------------------
-----------KYTVLGHIGDGTFGRCFKVADRKGNKVYAAKVIKPVKKYIEAAKEEAII
IEQVNELDKYGRY-APTLIEEVNWKGYYIIV-TTLHGMSLYSLMRRNKHIGFPMPVVRKF
SKELVKSVHFLHK-NEIVHTDLKTENIILDEEVLKLKRFKY--------KGTKYRLAPTF
NLRLIDFGNAVFPGDFSMATINTRQ-FRAPEVILKPFAW-DEKSDVWGIGCILMELYT-G
ELLFPTSSTYEHLAMIEKISGPIPAHMVKNSRKE-IWDLFTEDKG-SMLKWP--LNVSSQ
TSLTEVKELKKLSAAIPDE--HF---LFRELIKKMLQIDPVKRISLKEALDHP-FFK---
---------------------------------
>Bnat_2 .
MRLPCA------------I-----L----------RSLNA-----------NSTSRDRAR
VYR-----LRAGC--WNREEAARTA-------NGHPGS---------------------R
NTHTSGV-----------------------QTAN--------------------------
--------SAPYYPK-----------QQQQQQ----RPLRASTTNHA-------------
--ASQRVH-----VT-AAPG--------GGAEKRP-PIKQ-PPRKKVC-YDKVESSAESY
ISVAPGELLCGRYRVLGVKGQGTFGTVLDTIDTKYNRNIALKVIRSERRYLDAAYREVEI
LRRISELDPKRECRCVRLYNAFEMKRHIGIV-FERLGRDLHRFIRDNRYRGFHMVHVQHF
AAQLLHGVRFCHH-HSLIHTDIKPENILFERSDYRYEKNWNG-------GLSDYKVPVSS
KLWLSDMEAQSSLARRYDEVVSTRQ-YRAPEVILN-VGW-SFPADIWSVGCILAELRT-G
RLLFDTHEDLEHLALMEKILDKMPLEMGKQ----------------LKLNRP--------
---------------------------------------PSSSTTTQSGMMQG-------
-------------------SR---ER-------
>Cmero_2 .
MSYGGH---------------------------------------------ESSLQKRAW
SARTR----------------------------STPTA----------------------
------------------------------------------------------------
----------------------------------------ASTSASAG------------
--ARQRKPLLEL-LT-TDILRTYKLNPRRTLTRPD------QPR-----FNNGYDNENHD
FILRVHDAINGVYEVLDLLGVGTFGQVVKCLELGSSRTVALKVVKNQEAYLRQALMEVYV
LQMLHRTFPAERVHVVKLLQHFQFHHHLCLV-LEKLGMSLFDLLKQNRFRGLGLLIVRSV
LQQLLPTLDLLAQ-AGIIHCDLKPENLLLCRNDG-------------------------V
EVKLIDFGSACQENHVIYSYVQSRF-YRSPEVILG-LPY-GTKIDIWSLGCIVGELFL-G
LPLFPGHDDENMIQRMVDMLGMPPAWMIQSGK--QSHRFFH--NGHGPVPWK-----FKH
RKLEDIIVKSPMEELAQRR-------ALLSLLRGMLEWDPGRRWTSTECMLHP-FLSKAQ
RRLARPRQDSSMM---QSLSASGASRTFVEGYM
>Pberg_1 .
MRNKEDYLYKKTKLKYYNFS--NTLTK------NERNKDINEFRKKFNNFMENTKYQRRE
STDMKSNIISSDDNVYNVKEE----------IAETPIEENKCNDCIKNKEKYYTEINNDM
RISSSDIYNSDHKNDNVKRVSKENLRIILDEYSNNDTNEFYLPSNYFFTKYKENWYTSNC
TNYEKSLINNKYNSPEGNNQQSPKFGMHETRKDEINKAFDNSASNQYSNSC--KNSINSN
NNNSKAEYDYYNMLS-SNTSDFYNYENNHSKEKNNNTNQSVYPEKGENIYNLKEEESNSE
LKMVPGHVILNKYKIIKVLSKTTFSTTLKCLDKKYYKYVCLKVMKKGKNYFDQGLFELTI
LNMLSEESINQTSNIIQLYDYFYLKGHLIIV-TEYMESDLYNYFIKKGKLG-TLGQLQIL
TKNLLQGLAYIHS-KKLIHCDLKPENIMINIKKKKKKKKYPQHNDFDKNRENIFSSDQFS
KIKIIDFNSSIFEFDKLEMYVQTRP-YRSPEVLLQ-HNY-DSKIDMWSLGCILFEFLT-K
KILFDHKNIYRFIYSIASYIGSFPFYMIITCK---IPYIFTK-HGYNDDDYP------KE
DPIDEIEDEPVIPKFVHKQTNHKVSNLFINFLLSLLQIDPCKRLNSKEALDHP-WLKPNL
----YPDGL------------------------
>Cvari .
MA----------------------------------------------------GWTKTK
TYDS--HHFDSGA--WDV-------V--------KPRD----------------------
------------------------------------------------------------
--------ATAYKAGT------------------------QQIVAQIL------------
-------------FN-GEPPA-------AVGELSP-DLRV-PPREV----------KEGM
VEAIPGRRFTDKYYVMSLMNHYKFGNKLPAWEEACEGKEGDEAIRAFDKWLNTPWGE---
-------------H------------------WEKDGWPFWSLFYN--------------
-------MTWWDA-KDLVHTDLKK---LAGQM----------------------------
-RRIADFIGVKFDAQVHACTFEAMK-GNAAAVALGGAMW-KGGADRW-VGVL--------
--------TDEQVAAYEKAAG---------GE---CAKWLA--AG---------------
------------------------------------------------------------
---------------------------------
