# Supplementary material for: Genome-scale analysis of Arabidopsis splicing-related protein kinase families reveals roles in abiotic stress adaptation
Source: BMC Plant Biol. 2022 Oct 22;22:496. doi: 10.1186/s12870-022-03870-9 (PMC9587599; doi:10.1186/s12870-022-03870-9)
Supplement: Supplementary file 4 — Additional file 4. [file 12870_2022_3870_MOESM4_ESM.txt]

>Tspeu .
------------------------------------------------------------
------------------------------------------------------------
------------------------------------------------------------
------------------------------------------------------------
------------------------------------------------------------
------------------------------------------------------------
------------------------------------------------------------
------------------------------------------------------------
------------------------------------------------------------
------------------------------------------------------------
------------------------------------------------------------
-----------------------------------MKVDNP--RNAAG----VIQSELED
------------------------------------------------------------
-----------------------AVSQPAET------TME-VDTQQPPIGGNGELQN--K
P-EKD-SDDDSFDIFASTPVPTTKN--ATSNATH-ANATRTNHAQECD-DAE-GYYKANL
GEVIDARFRVMGLIGKGVFSTVIKCVENGGGR---ILAMKVIRNNEVMAKAAAKEMRILR
MLCQPRVKSN--N------KQKKFRSHCIFLFEFLPYNLREVLSKFGKNVGINLTAVRSY
GRQLLCALGHLERHRVVHADLKPDNILVSANFSTIKLADFGSAFFETDH-DNDPTPYLVS
RFYRPPEVILGL-EYDRMVDLWSASVTLAELFTGSVLFPGSSNNDMLMKFMDCLGPFSHK
MVRRHAAST--PHFEVGYRFRRQDIDRVSGQPVVRTVNVLS-S-KADAANVLLKASKGTG
I-SERVEVLKFADWLNRCLALDPARRLSIRDALSHEFFMKKKK----KK
>Mallo_2 .
------------------------------------------------------------
------------------------------------------------------------
------------------------------------------------------------
------------------------------------------------------------
------------------------------------------------------------
------------------------------------------------------------
------------------------------------------------------------
------------------------------------------------------------
------------------------------------------------------------
------------------------------------------------------------
------------------------------------------------------------
------------------------------------------------------------
------------------------------------------------------------
------------------------------------------------------------
------------------------------------------LQSNWD-DGE-GYYKPRI
GELISDRYLTRGVVGKGVFSTVLLCQDNRS--EGVLVAVKMIRNNDTMRKAAEKEVTLLT
EIANADPDNK--KHCVRLLHHMEYRNHVTMVFEPFQMNLRDTIKKFGKNVGINVTAVRMY
SRQLLIALKHLSDLRIVHADIKPDNILVSEDLKQVKLCDFGSAFRETDS-DNDPTPYLIS
RFYRAPEVILGL-SYDRMVDLWSLGTCFYELFTGLVMFPGRTNNDMLKLSMEVKGRFPNR
MLRAHLRAE--PHFHDDLRFRQWETDPITGKAVVRIVDITQ-P-TKDLSSMLLSS--KAG
A-DDRRLVSSLADLLEKCLHLDPSKRLAVSEALKHSFFASK--------
>Spete_1 .
------------------------------------------------------------
------------------------------------------------------------
------------------------------------------------------------
------------------------------------------------------------
------------------------------------------------------------
------------------------------------------------------------
------------------------------------------------------------
------------------------------------------------------------
------------------------------------------------------------
------------------------------------------------------------
------------------------------------------------------------
------------------------------------------------------------
------------------------------------------------------------
------------------------------------------------------------
------------------------------------------------------------
--LIADRYLTRDVIGRGVFSVVLKCQDTRAVPNNEMIAIKLIRNNDTMRKAAEKEVQILT
QIADNDIDNK--KYCIRLLNHMEYRGHVAMVFEPMQMNLRETLKKFGKNVGINITAVRMY
ARQLFTALRHISELRIVHADIKPDNILVSEDLKMVKLCDF--------------TPYLIS
RFYRSPEVILGL-LYDHQVDIWSCCICLYELFTGHVMLPGRTNNEMLRLMMEFKGRFAVK
MLRAHFRAE--PHFQEDFRFKQYEQDPVTGKAVLRVVDITQ-P-TKDITSTLLSS--KAG
T-DDRRFVTLLSDLLDKGLTLDPTKRLVVQEALKHPFFS----------
>Upinna_1 .
------------------------------------------------------------
------------------------------------------------------------
------------------------------------------------------------
------------------------------------------------------------
------------------------------------------------------------
------------------------------------------------------------
------------------------------------------------------------
------------------------------------------------------------
------------------------------------------------------------
------------------------------------------------------------
------------------------------------------------------------
------------------------------------------------------------
------------------------------------------------------------
------------------------------------------------------------
---------------------------------------------NWT-DVE-GYYKTRV
GEVIGGRYTVLGSVGQGVFSTVLKCLDTRAGPGASEVALKMIRNNDTMRKAAQKEISLLK
ELAEHDPTNR--KHCIRLLCSLEHKQHVVMVFEAMQMNLRETLKKFGRKTGINIHAVQKY
AKQLMAALKHMASRNLVHADIKPDNILVDQGFGSLKLADFGSAFRESDP-DNDPTPYLVS
RWYRAPEIVMGL-EYDKAIDLWSVAVTLFELYKGSPILPGVNNNEMLKRMMEFKGPVPTR
MIKSHMRAR--PHFTEGGQFMQQEPDPVTGQATVRLVTVTA-P-SRPMKADIMRS--KGA
Q-DKKETVLDLADFLDKCMSLDPRQRMSLEHCSAHSFLR----------
>Gtheta .
MFSDS-------------------------------------------------------
------------------------PLRPI-------------------------------
------------------------------------------------------------
------------------------------------------------------------
------------------------------------------------------------
------------------------------------------------------------
------------------------------------------------------------
------------------------------------------------------------
------------------------------------------------------------
------------------------------------------------------------
------------------------------------------------------------
-------------------------------------------ARKSS------------
------------------------------------------------------------
------------------------------------------------------------
------DDDDTNGIADETPADGDGV----GEPRL-DLTAGFTNADNWD-DAE-GYFRTRP
GELIINRYLVNRDIGNGVYSTVLSAQDQKENR---EVAIKMIRSNETMYNAGKKEIDVLK
RLGNEDPEGR--KHICKLLSHFEYKGHLCMVFHPMEMNLRKLLKTYGREVGITLQAIRAF
ARQLFIGLLHMQKCEVVHGDIKLDNILISKDLKTVQICDFGTADWIT---ECVITPYMVS
RYYRPPEICLGL-KYGYGMDLWSVGVCLFELYTGKFMFTGRNNNEMLKQFMDYKGIPSKK
LLKRCQFFD--QHFEEDIFFKYLTRDLVTKQEIIQKIRYDR-P-NKKILESILKH--KAE
S-DNLKKVKEFADLLEQIFILDPEKRIKVSDALRHPFLKHDV-------
>Ccruva_1 .
------------------------------------------------------------
------------------------------------------------------------
------------------------------------------------------------
------------------------------------------------------------
------------------------------------------------------------
------------------------------------------------------------
------------------------------------------------------------
------------------------------------------------------------
------------------------------------------------------------
------------------------------------------------------------
------------------------------------------------------------
------------------------------------------------------------
------------------------------------------------------------
------------------------------------------------------------
--------------------------------------------DNWD-DSE-GYFRTRP
GELIIGRYLVNRDIGNGVYSTVLSASDQQNGR---EVAIKIVRSNETMTTAGRKEIEILK
KLGAEDPDGR--RHICKLLSHFEYKNHLCMVFVPLEMNLRKLLKTYGREVGITLSAIRQY
TRQLLIGLAHMVKCKVVHGDIKLDNIVITKDLKHVAICDFGTADWES---ECVITPYMVS
RYYRPPEICLG-------------------------------------------------
------------------------------------------------------------
-------------------------------------------------
>Ccruva_2 .
------------------------------------------------------------
------------------------------------------------------------
------------------------------------------------------------
------------------------------------------------------------
------------------------------------------------------------
------------------------------------------------------------
------------------------------------------------------------
------------------------------------------------------------
------------------------------------------------------------
------------------------------------------------------------
------------------------------------------------------------
------------------------------------------------------------
------------------------------------------------------------
------------------------------------------------------------
--------------------------------------------DNWD-DSE-GYFRTRP
GELIIGRYLVNRDIGNGVYSTVLSASDQQNGR---EVAIKIVRSNETMTTAGRKEIEILK
KLGAEDPDGR--RHICKLLSHFEYKNHLCMVFVPLEMNLRKLLKTYGREVGITLSAIRQY
TRQLLIGLAHMVKCKVVHGDIKLDNIVITKDLKHVAICDFGTADWES---ECVITPYMVS
RYYRPPEICLGH-RYGYPMDLWSVGVCLFELYTGKFMFTGRNNNDMLKQFMDYKGAPNKK
FLRKGQFFD--QHFEEEVVFKWITQDKVTKAEIIEKKIYDK-P-VKSIYEQLRKV--RSS
S-DDAKKVKEFSDLLEQIFILDPLKRISVSEALKHAFL-----------
>Dmelano .
MADDKS----------------------------DSSNNSETEERAKHKKAKHKKHHVHK
KQKKAKK-------------------RPHRTSESTNESDAPENAKLKLSQNCG--LSSKF
-T--------E--------QKASRNG---------ADFRVGKPL----------------
---------------------------------------------------------L--
----------TDPSSLVEEITKTI-----QNKMLPVLEVASSSSESDVPADAASPI-ILS
IIEDELNLEE--LMRQKAL---LQARLGAYMSDPEDKGD--------LLPHTHSQQLVTS
VPQPQPSKSA--------------------------APLATATSKHANIKKSTTHNSNES
DVILLDDSSGG---QRTPSP-TPEK--RRRHAS-------APRSRCRRDRRSRDRDRSPP
RRRASDQQ--TQVRPRSRNRNME-----------------DLRQEINRDKQRERRDHS--
--RDRDRRGLDRPPPRARERD-VRPSR----MQRSHSRSKFE---SDRR--------RER
ERQKDRDRGGG------RVGA------RSGTD-NGDRD----RYKGSLSEG--QNKL---
---DKE-SSDEEVNVNIDIL--------EEDDEERIIELRR--KKREE----LLKLGTGQ
ESPAPHNSV------------------------------------------ESRSTSQGS
SQRERPLRPCPNPLISEI-----KDREDMDNS---------TSQKTCSA----------K
E-KRN-WDMFAQDVDSDSPNTIVQNK---------HQHENPALTDNWD-DAE-GYYRVRI
GEVLDNRYLVNGYTGQGVFSNVVRGRDQARGQ--ANVAIKIIRNNEIMHKTGLRELEILK
KLNDADPEDR--FHCLRLYRHFFHKQHLCMVFEPLAMNLREVLKKYGKNVGLHIKAVRSY
TQQLFLALKLLKKTGILHADIKPDNILVNENNLILKLCDFGSASAIS---DNEITPYLVS
RFYRSPEIILGI-PYDYGIDTWSAGCTIYELYTGKILFSGKSNNQMLKFFMDVKGKIPNR
IIRKGQFRE--QHFDQSCNFLYHEIDKLTEREKIVVMPVVK-P-SRSLQQELIAD-QNLP
D-DQHRKVTQLKDLLENMFALDPAKRISLNQALVHPFIQEKM-------
>Ehux .
M-----------------------------------------------------------
------------------------------------------------------------
------------------------------------------------------------
------------------------------------------------------------
------------------------------------------------------------
------------------------------------------------------------
------------------------------------------------------------
------------------------------------------------------------
------------------------------------------------------------
------------------------------------------------------------
------------------------------------------------------------
------------------------------------------------------------
------------------------------------------------------------
------------------------------------------------------------
-----------------------------------------DRGDNYD-DKE-GYYAHRV
GDVLAERYKVLGSFGKGVFSTVVRCAVLGAAEEPAEVAVKVQRNNEMMRRAGEKEIAILE
RLRNADPENR--KHCIRLVGRFDHEDHLCMVFEALHQNLRSAVKQFGHKRGIQIDAVRAY
SRQLFTALRHMEKLGIVHADLKPDNIVVNEKYNLLKVCDFGSAVEAD---DQELTPYMVS
RFYRAPEIMMGL-HFSCPIDAWAAAVSLFELYTGRIMFMGNSNNSMLKLIQEVKGKMPHK
LIRKGIFAE--LHFDPDYDFLYKERDRV-----IRLVKFEQRP-GHDLRSLLSQG-AKLS
E-AEARKVVMLADFLDKALTLDPAKRLKPAEALKHPFCDLNRK------
>Pparv .
------------------------------------------------------------
------------------------------------------------------------
------------------------------------------------------------
------------------------------------------------------------
------------------------------------------------------------
------------------------------------------------------------
------------------------------------------------------------
------------------------------------------------------------
------------------------------------------------------------
------------------------------------------------------------
------------------------------------------------------------
------------------------------------------------------------
------------------------------------------------------------
------------------------------------------------------------
--------------------------------------------DNYD-DKE-GYYAHRV
GDVLNDRYKVLGSFGKGVFSTVVRCVDLRSPH--LEVAIKVQRNNEMMRRAGEKEIMYLQ
ELTKNDPENR--RHCIQLLGTFDHEDHLCMVFEALHQNLRMALRQHGHKRGIQMDAVRMY
ARQLFTALRYMERLNIMHADLKPDNIVVNDKYNLIKVCDFGSASGGD---DNEITPYLVS
RFYRAPEIMMGL-NYGCPIDMWAAGVSLFELYTGKIMFQGTSNNHMLKLIQEIKGKMPHK
LIRKGVFSE--LHFDPDYDFLFKERDKVTQREIVRIIKFEQRP-GKDIRSQLMPN--KMP
E-SETRKVLMLADLLEKTLMLDPAKRLRPSEALKHPF------------
>HS_PRP4KB .
MAAAETQSLR-------EQPEMEDANSEKSINEEDQSQNKHSRHKHKHR---HKKHHKHK
HKHKKRK-EIIDASDKEGM-------SPAKRTKLDYESGSEEEGEIHEKARNG---NRSS
-T-----------------RSSSTKG--------KLELVDNKIT----------------
---------------------------------------------------------T--
----------KRSKSRSKERTRHRSDKKKSKGGIEIVKEKTTRSKSKERKKSKSPS-KRS
KSQDQARKSKSPTLRRRS-----QEKIGK-ARSPDDKVK--------IEDKSKSKDRSRS
RDRGKKSRSP---L-------RGKSKDR------------RSRSKERKSKRSETDKEKKP
IKSPSKDASSGKE-NRSPSR-RPGRSPKRRSLS-------KPRDKSRRSRSPLLNDRRSK
QSKSPSRT--LSPGRRAKSRSLE-----------------RKRREPERRRLSSPRTRP-D
DILSRRERSKDASPIRRRSRSPLRRSR----SPRRRSRSPRRRDRGRRS--------RSR
LRRRSRSRGGR------RRRS------RSKVK---------DKFKGSLSEG------KVE
QESSSD-DNLED-------------FDVEEEDEEALIEQRR--IQRQA----IVQKYKYL
AEDSNMSV-------------------------------------------PSEPSSPQS
STRTRS--PSPDDILERVADVKEYERENVDT----------FEASVKAKHNLMTVEQNGS
S-QKKLPDMFTDDMFADSA--------LRAAGIGKDFKENPNLRDNWT-DAE-GYYRVNI
GEVLDKRYNVYGYTGQGVFSNVVRARDNARAN--QEVAVKIIRNNELMQKTGLKELEFLK
KLNDADPDDK--FHCLRLFRHFYHKQHLCLVFEPLSMNLREVLKKYGKDVGLHIKAVRSY
SQQLFLALKLLKRCNILHADIKPDNILVNESKTILKLCDFGSASHVA---DNDITPYLVS
RFYRAPEIIIGK-SYDYGIDMWSVGCTLYELYTGKILFPGKTNNHMLKLAMDLKGKMPNK
MIRKGVFKD--QHFDQNLNFMYIEVDKVTEREKVTVMSTIN-P-TKDLLADLIGC-QRLP
E-DQRKKVHQLKDLLDQILMLDPAKRISINQALQHAFIQEKI-------
>Gsulp .
M-----------------------------------------------------------
---------------------------------------ELEEGEV--------------
------------------------------------------------------------
------------------------------------------------------------
------------------------------------------------------------
------------------------------------------------------------
------------------------------------------------------------
---------------------------------------------------PKVDNTLSQ
VSKETRLSD-SPFSDPSRSLSRS-------SLKANGAV--AKSQFVRNLPDGISRLTNSN
GRRPVERKT---------------------------------------------------
---------------------------------------------------------VPK
MESRKN-QVVQETVIPLLSS-----YKSELSELETERERRR--KQWQS----ILEKRKSC
DEGDVESTGESEGESNESK-VLGDTR-------------------------DYESFKEDK
EIRERLLR---------------IREDS-------------AKESVEEGHKVLHSSL--K
K-EEG-ATKFSVDIFSDSPVEDSSKEF--------RRVVTERVADDAA-DLE-GYCKLLP
GDRLDDRYTVLNIAGKGVFSSVVRALEQTNDT-TREVAIKIIRNNDVMLKAAQKEISILR
KLEENDRQGK--RHCIQFLRHFNFGSHICLVFESMQMNLREVLKKYGGDRGISIKAVQLY
TRQLLNALYVLYKSKMIHADLKPDNILVNEEKNMVKICDFGSACFTD---ECDITPYLVS
RFYRAPEIILGL-LYGPPVDMWSLGCCLFELYTGKVAFPGRNNNEMLRLFQELKGSFSMK
MIRKSPFRH--KYFDSAGNFLQGEWDPVSRSEVFKATNI---P-KVDLKSRLLRV---AE
T-EERKLVPLLADFLDKIFTLDPFKRLSVIEASKHPFVAT---------
>Corna .
-------------------------------------SQERKRSSEDHR-----------
--------------------------SP--------------------------------
------------------------------------------------------------
------------------------------------------------------------
---------------------------------------------SRGPSRPREPAG--S
KPRDEAKD-----------------------RTA--------------------------
---------------------RERRTKGVG------------------------------
--------------EWERRA--------------------SDRDRERRRERHRDRDRDRD
RERDRDRDRDDRLRDRDRDRQRD--RERHRERHRKRDR--ERDRDRDRDRDREWGRDRD-
--RERDRKSDAAPG-AKWPRERPRSRADASSDERSGDRSPASAESSGRP--------EAA
SRASEREQQGT-----ERARSGA----------AADRHLEGSAAKTTAERDSGASKQNSG
NESQED-DLD---------------LWAEETAEEKLIRERK--ERRER----LLEKLRRE
KQLQGDNVAAEDGAQSAHS-SLEDSRNPKA--QPRSPRDETPPAPAS-EPGPKEPDSEAR
EIRDSLLR---------------MREEA-------------QNEEVEPPSDV-------K
D-KSK-TDAPIFDMFSDSPTADNFDTL----GED-AVHNAPAANTDAT-DTE-GYYIFRP
GEALDGRFRVLSTAGKGVFSTVIRAKEIKTQQ---DVAIKAIRNNEVMNRAGQKEITYLK
RLNEADPGGK--RHCVKYISSFAHKGHLCIVFESLHVNLRELLRRYGSGRGISMQAVRIY
ARQILSALHLLQKCNIVHADIKPDNIMVTHSRNAVKLCDFGSASSSEE--GLDITPYLVS
RFYRAPEIVLGL-PYGTPIDMWSVGCCLYELYTGKITFPGRNNNEMLKLYQEMRGAIPNK
LIRKAQFRG--EYFDENFRFLQRDIDPVTKLEVSHAITVPQKP-KREVKELILAA---AE
P-SERPLALLLADLLDKMFILDPARRVSVSNALQHEFFAAK--------
>Gvacu .
------------------------------------------------------------
------------------------------------------------------------
------------------------------------------------------------
------------------------------------------------------------
------------------------------------------------------------
------------------------------------------------------------
------------------------------------------------------------
------------------------------------------------------------
------------------------------------------------------------
------------------------------------------------------------
------------------------------------------------------------
------------------------------------------------------------
------------------------------------------------------------
------------------------------------------------------------
------SGKPSFDMFSDSPIDETILVT--------PRAKFASAVDEVA-DSE-GYFKVLP
GEQLDGKY--IAITSKGVFSTVLRAKRVSDDS---LVAIKVVRNNDVMTKAGTREISVLQ
KLNQADPENK--RHCVRLLGHFTHKGHLCLVFELMEHNLREVLKKYGAGKGISMQGVRLY
ARQILQALHLLGRMRIIHADLKPDNILLNREKNSIRLCDFGSACCVDDG-ECDLTPYLVS
RFYRAPEVILGI-PYGFAVDMWSLACVLFELYTGRIMFAGRSNNDMLRLFQEFKGAIPSK
MIRKGAFRS--MHFDESLNFLQREIDPVSNQETVKVIPPPSKP-KMDLKELIVHA---SD
P-VEKKHAVLLADLLDKMFTLDPGKRIGVSAALRHPFF-----------
>Rviol .
------------------------------------------------------------
------------------------------------------------------------
------------------------------------------------------------
------------------------------------------------------------
------------------------------------------------------------
------------------------------------------------------------
------------------------------------------------------------
------------------------------------------------------------
------------------------------------------------------------
------------------------------------------------------------
------------------------------------------------------------
------------------------------------------------------------
------------------------------------------------------------
------------------------------------------------------------
-------------------------------------------------DAE-GYYKVSP
GEHFDGKYIAINAVGQGVFSSVFKCKRVSDGA---EVALKMIRNNDVMLRAGLKEIEILR
TIMEEDPDDK--RHCVRMLDHFNHKQHLCLVFECLELNLREVLKKFGGNQGISLQGVRVY
ARQILHALHLLGRMKIVHADLKPDNILVNKEKTSVKVCDFGSAAKTD---ECDPTPYLVS
RFYRAPEVVLGL-SYGTPVDMWSLGCILFELYTGKIAFPGRNNNEMLRLFQEACGQVPNR
ILKKALFRD--DHYDEAFNFLQQETDPVTKLSIVRPVAVPVHP-RAILKEGIMGA---AD
P-QEKRAAGLLSDLIEKMFSLDASKRISVSAALRHPFFT----------
>Bnat_1 .
------------------------------------------------------------
------------------------------------------------------------
------------------------------------------------------------
------------------------------------------------------------
------------------------------------------------------------
------------------------------------------------------------
------------------------------------------------------------
------------------------------------------------------------
------------------------------------------------------------
------------------------------------------------------------
------------------------------------------------------------
------------------------------------------------------------
------------------------------------------------------------
------------------------------------------------------------
------------------------------------------------------------
--MLNERFRVTKNQGRGVFSSVLRVQDTAVDN--RGLVIKIVRGNETMHKAGLKEIEFLK
LLAAKDPQNR--KHCVRLLSTFEHRGHLCMVFEPMDMNLREYLRKLGQK-GFHISTIQHF
ARQLFLALKLCKQISIVHGDIKPDNILVKEEVNNIKLCDFGSAGYKK---DAEITPYLCS
RFYRAPEIILGT-LYDEQSDIWSVGCVLYELFTGDILYPGKTNNGMLKLHMELNGNFPKR
FIKKGKFHE--KHFNEDQVFLQIKVDPLSKLELKEPRKDLLKP-KKDFLKLLKPHLNKPT
E-RERYKLVQLADLLKKMFHMDPSRRLTVEGCMQHPFIKDPC-------
>Oluci .
------------------------------------------------------------
------------------------------------------------------------
------------------------------------------------------------
------------------------------------------------------------
------------------------------------------------------------
------------------------------------------------------------
------------------------------------------------------------
------------------------------------------------------------
------------------------------------------------------------
------------------------------------------------------------
------------------------------------------------------------
------------------------------------------------------------
------------------------------------------------------------
------------------------------------------------------------
--------------------------------------MSKGLADNWD-DAE-GYYCARI
GEVLDGRYTITAHLGKGVFSNVLRAVDESKTEEPSEVAIKVIRCNDSMYKAAQLEIDILQ
KLSGSDPENK--RHCVRFVRHFEYREHVFMVFESLAMNLREVIKKFGRNVGINIKAVQAY
ATQLFIALRHLKNCGVVHADIKPDNVLVNESHNVLKLCDFGSAMFDG---DNELTPYLVS
RFYRAPEVILGL-PYSHPMDLWSVGCCLYELFTGNISFPGRSNNHMLKLMLELKGPVPKK
LLRRALFKD--NHYDPMGIFSVVEEDPVTKKSIRRLVRDAK-P-TKDLSKIFTRD-SDMS
D-GERKKALQLADLLNQIFNIDPEKRITVLDALQHPFIVEKISSASDGK
>Mpusi .
------------------------------------------------------------
------------------------------------------------------------
------------------------------------------------------------
------------------------------------------------------------
------------------------------------------------------------
------------------------------------------------------------
------------------------------------------------------------
------------------------------------------------------------
------------------------------------------------------------
------------------------------------------------------------
------------------------------------------------------------
------------------------------------------------------------
------------------------------------------------------------
------------------------------------------------------------
--------------------------------------MTAGLSDNWD-DAE-GYYRARM
GEVLDGRYQVMESHGRGVFSTVVKAKDLAQKAY-SEVALKVIRANETMYKAAQLEITVLK
KLMDADPENK--RHCVRFLRSFEFRDHVFMVFESMHMNLREVIKKYGRDVGLNVHGVRSF
ATQMLIALRHLKNCGVVHADIKPDNILVNKSHNVIKICDFGSAMFDG---DNEITPYLQS
RFYRAPEVILGL-PYSHPMDLWSIGCCLYELYMGKIAFQGRSNNEMMKKFIEAKGPVPRK
LLRRAAFRD--NHYNHEGVFSVVEDDPVTRQAIRRLIRDAK-P-VKELSAVLAAHDKNLG
E-AERRKVSQLADLLDKIFTFDPEKRITVTHALTHPFIKEGIAAPLP--
>Spirog_1 .
------------------------------------------------------------
------------------------------------------------------------
------------------------------------------------------------
------------------------------------------------------------
------------------------------------------------------------
------------------------------------------------------------
------------------------------------------------------------
------------------------------------------------------------
------------------------------------------------------------
------------------------------------------------------------
------------------------------------------------------------
------------------------------------------------------------
------------------------------------------------------------
------------------------------------------------------------
------------------------------------------------------------
------------------------------------------------------------
--------------------------------------LREILKKFGRNIGINLKAVEAY
AKHLFIALKHLKNCGVLHCDIKPDNMLVNENKNVLKLADFGSAMFNG---DNEITPYLVS
RFYRAPEIMLGL-PYDHSLDMWSVG-CFFDETNGKMLFPGRNNNEMLRLHIDLKGPFPKK
LLKKAAFAD--QHFDSDFNFCSIEEDPVTKKVVKRVISNVK-P--KEIGSLL--------
-------------------------------------------------
>Mpoly .
MEEEVEESRVEAKKSKESRESRRKRKEREAAGDVKRRDERDKRRHERHRENREERHDRRE
RRERKGTSDRTHSRNDDVKAS-SHP-KPA------VVDDEQEEGEILDEDSCP-AKDLES
-GICMGEEADNRDGVRNEADKSRWDSPPLETLSSVEESKIDHRERVAGKSDRTSKSSPNA
AYDSESQASDEKPVVSADLRSGKFYIAKESENGARSEGPDLER-NPGFKKRAGD----KF
ESKKHSMGP-PEQRGSESKDRKY---SKSGESRSRHDGSKLKSSQSLEAGHSNHADTESS
KSKHARHSLSP------AAEDA-AHASGKRRRSPTSKDRQRRGRSPSANHRHSERGRESA
KDREVLPKRI--AEIARSHV-RGR-------SRSRDGVRDRRTGVDGHDRKKRSWSP-DS
SYERRHSKDNQDHLDRNRRSKSRE--SARLKPA---SRA-DSVDRKR---RSRSRESLRE
KR--------STEWESGRRAEST---RRRRSRSR------ESSHRRGEERDVSRHGDG--
--TERRRGSRDVP---RDYKGEDRDASRHEGLYRNSRDDRS----------------YRD
GRHFENNRENMY--KMDRERDWN--ANNTNDR-TRGHKTSH--FKDSQHSN--KDSLSTM
EEENQE-EYQERVASQLAAQ--------EEDDPEKIKVESR--LRRQA----ILEKYQRQ
EQQKSAEEPTNDMQ-----GTNTTDVKK-----QHVDQSNGSTTDAG----PARIESG--
---------SLNAELS-------LGKGTLQN------GAL-PQE-TTLDGGLGAGSP--K
S-ERS-ADMFCDDIFGESPAGGRRL----GKGDG-LALDTSGLTDNWD-DAE-GYYCFRI
GEMLDGRYEVASSHGRGVFSTVVRARDLKAGREPEEVAIKIIRNNETMFKAGQQELVILK
KLAGADPENK--RHCVRLLSSFEYRSHLCLVFESLHMNLREILKKFGRNIGINLNAVRVY
AKQLFIALKHLKNCGVLHCDIKPDNMLVNEAKNVLKLCDFGSAMFAG---ENEITPYLVS
RFYRAPEIILGL-PYDHALDIWSVGCCLYELYTGKMLFPGHTNNDMLRLHMELKGPFPKK
MLKKAAFAD--QHFDQDFNFCAIEEDPVTKKTIKRILVNVR-P--KDMGILVNSS--GSI
D-EDSKLHASFKDLLEKIFILDPDKRLTVSQALNHSFISGK--------
>Hselag_3 .
------------------------------------------------------------
------------------------------------------------------------
------------------------------------------------------------
------------------------------------------------------------
------------------------------------------------------------
------------------------------------------------------------
------------------------------------------------------------
------------------------------------------------------------
------------------------------------------------------------
------------------------------------------------------------
------------------------------------------------------------
------------------------------------------------------------
------------------------------------------------------------
------------------------------------------------------------
-----------------------------------------------------GYYCYRI
GEVLDNRYEVASSHGRGVFSHVVRARDLKSGRDPEEVAIKIIRNNETMFKAGQTELNILK
KVAGADPENR--RHCVRLISSFEYRSHLCLVFESLHMNLREVLKKFGRNIGINLLAVRAY
AKQLFIALKHLRNCGVLHCDIKPDNILVNEAKNVLKLCDFGSAMFAG---ENEITPYLVS
RFYRAPEIVLGL-PYDHALDVWSVGCCLYEFYTGKVLFPGPTNNDMLKLHMELKGLFPKK
MLKKAAFRD--QHFDQDYNF----------------------------------------
-------------------------------------------------
>Acaro .
------------------------------------------------------------
------------------------------------------------------------
------------------------------------------------------------
------------------------------------------------------------
------------------------------------------------------------
------------------------------------------------------------
------------------------------------------------------------
------------------------------------------------------------
------------------------------------------------------------
------------------------------------------------------------
------------------------------------------------------------
------------------------------------------------------------
------------------------------------------------------------
--------------------------------------ID-TSDRPSGARGLGEGTP--K
SDDKS-NDMFCDYIFGESPAGGRKL----VKGDG-VALETSGLTDNWD-DPD-GYYCYRI
GEVLDCRYEVAASHGRGVFSSVVRARDMKASGEHDEVAIKIIRNNDVMFKSGQQELVILK
KLAGADPDNK--RHCVLFLTSFEYRNHLCLVFESLHMNLREILKKFGRNIGINLTAVRAY
AKQLFIALKHLRNCGVLHCDIKPDNMLVNEAKNALKLCDFGSAMFAG---ENEITPYLVS
RFYRAPEIILGL-PYDHPLDIWSVGCCLYEFFTGKVLFPGPTNNDMLKLHMELKGPFPKK
MLKKAGFAS--KHFDQDYNFCAVEEDPVTRTNIKRVLVNIK-P--RDIGSLLSGH--STA
D-EDPKMLSNFKDLLEKIFMLDPEKRLTVSQALNHPFITGK--------
>Pradia .
------------------------------------------------------------
-----------------------------------------DSGKIQE------------
------------------------------------------------------------
--------------------------------------QEASY-----------------
----------HRSISGEN---RHKRRRSQSPAKDVERERHHRRRHSRSHSKDSERGLKCG
HSRSPMKAQ---SEGQHRKEH---------SQTPKDTDERE------KREKHPTRGFSKY
IERER-------------HH-RRM---------------DLESNRVAKDLKFHTR---TQ
SPGVRERLDSKAAGIEDDGG------EKRRNGQ---DYD-NERHRER--NHSMSHDIKKD
RPSDRNRSPDDKYHGKGKSPPRDSDIKRSRSRDRRERH--SHSRDRTHVPDDRGRRSKS-
--REREMRYCRDN---RDHSARARRSISRD-VSRGGRIEDR--------------GERLY
GRHHRYDHQ--------RESDRDRPRDRKLER-ERASRGQE--PKEDPKED--KNKI--R
EEENQE-EYQERVALQLAEQ--------EEDDIEKIKEESR--KRRQA----ILEKYKQQ
E-HEQQSNERKDGDTH----GLDNTREK-----SAIPAQMPSRQLEQ-TTGIGDSGHDGS
DTF------VPDPTFS-------VGKEPLQA------GTL-PAERRSCAGGLGEGSP--K
S-ERS-ADMFCDDIFGESPARIRKP----GRGDG-LPVDTSGLHDNWD-DAE-GYYGYRI
GEVLDGRYEVIASHGKGVFSSVVRAKDLKAGKEPEEVAIKIIRNNETMYKAGQEELIILK
KLVGADPEDK--RHCVRFLSSFKYRNHLCLVFESLHMNLREVLKKFGRNIGLKLTAVRAY
AKQLFIALKHLKNCGVLHCDIKPDNMLVNEAKNVLKLCDFGNAMFAG---KNEITPYLVS
RFYRAPEIILGL-PYDHAMDIWSVGCCLFELYLGKVLFPGPSNNDMLRLHMELKGPFPKK
MLRKGGFTD--QHFDQDLNFHATEEDPVTKKTVKRLLVNIK-P--KDISTLIAS----SP
G-EDPKMLSNFKDLLERIFILDPDKRITVSQALSHPFITGK--------
>Penge .
------------------------------------------------------------
------------------------------------------------------------
------------------------------------------------------------
------------------------------------------------------------
------------------------------------------------------------
------------------------------------------------------------
------------------------------------------------------------
------------------------------------------------------------
------------------------------------------------------------
------------------------------------------------------------
------------------------------------------------------------
------------------------------------------------------------
------------------------------------------------------------
------------------------------------------------------------
-----------------SPARIRKS----GRGDG-LPVDTSGLHDNWD-DAE-GYYSYRI
GEVLDGRYEVIASHGKGVFSSVVRAKDLKAGKELEEVAIKIIRNNETMYKAGQEELIILK
KLVGADPEDK--RHCVRFLSSFKFRNHLCLVFESLHMNLREVLKKFGRNIGLKLTAVRAY
AKQLFIALKHLKNCGVLHCDIKPDNMLVNEAKNVLKLCDFGNAMFAG---KNEITPYLVS
RFYRAPEIILGL-PYDHAMDIWSVGCCLFELYLGKVLFPGPSNNDMLRLHMELKGPFPKK
MLRKGGFTD--QHFDQDLNFHATEEDPVTKKTVKRLLVNIK-P--KDISTLIAS----SP
G-EDPKMLSNFKDLLERIFILDPDKRITVSQALSHPFITGK--------
>Pmenzi .
------------------------------------------------------------
------------------------------------------------------------
------------------------------------------------------------
------------------------------------------------------------
------------------------------------------------------------
------------------------------------------------------------
------------------------------------------------------------
------------------------------------DRD-NERYRER--RHSMSRDNKKD
RPSDRNRSPDDKYRSKGRSPSRDFDLKRSRSQERRERH--SHSRERNQVQDDRGRRSRS-
--RERETRYCREN---RDHSARVRRSVSRD-VSRGGRTDDR--------------GERLY
SRHHRYEHQ--------RESD----RDRKSEK-ERASRGQE--PKEHPKEE--KDKI--R
EEENQE-EYQERVALQLAEQ--------EEDDIEKIKEESR--KRRQA----ILEKYRQQ
QKHSQQTNERKDGYAY----GLDNTAEK-----SAITAQMPSIQPEQ-TTGIGDSGQDGS
DIF------VPDPTFS-------IGKEPLQD------GTL-PTERRSCAGGLGEGSP--K
S-ERS-ADMFCDDIFGESPARIRKP----GRGDG-LPVDTSGLHDNWD-DAE-GYYGYRI
GEVLDGRYEVIASHGKGVFSSVVRAKDLKAGKELEEVAIKIIRNNETMYKAGQEELIILK
KLVGADPEDK--RHCVRFLSSFKYRNHLCLVFESLHMNLREVLKKFGRNIGLKLTAVRAY
AKQLFIALKHLKNCGVLHCDIKPDNMLVNEAKNVLKLCDFGNAMFAG---KNEITPYLVS
RFYRAPEIILGL-PYDHAMDIWSVGCCLFELYLGKVLFPGPSNNDMLRLHMELKGPFPKK
MLRKGGFTD--QHFDQDLNFHATEEDPVTKKTVKRLLVNIK-P--KDVSTLIAS----SP
G-EDPKMLSNFKDLLERIFILDPDKRITVSQALSHPFITGK--------
>Cmich_1 .
------------------------------------------------------------
------------------------------------------------------------
------------------------------------------------------------
------------------------------------------------------------
------------------------------------------------------------
------------------------------------------------------------
------------------------------------------------------------
------------------------------------------------------------
------------------------------------------------------------
------------------------------------------------------------
------------------------------------------------------------
------------------------------------------------------------
------------------------------------------------------------
------------------------------------------------------------
------------------------------------------------------------
------------------------------------------------------------
------------------------------------------------------------
-----------------------------------KLCDFGNAMFAG---KNEITPYLVS
RFYRAPEIILGL-PYDHAMDIWSIGCCLYELYLGKVLFPGPSNNDMLRLHMELKGPFPKK
MLRKGGFTD--QHFDQDLNFHATEEDPVTKKTVKRLLVNIK-P--KDIGNLISS----SA
GEEDPKMLSNFKDLLERIFILDPDKRLTVSQALSHPFITGK--------
>Vvini .
MEEGE-----EEEG--------------------AGGDAIEKRK----------------
-------------SDSDVESG--------------NLDGHMANGDQQEFCAMANSRGKVA
-RLNTLQEYRSDDDLVTDSDLVNETG------KSDYEAKIGNKI------HGEDGLSRHP
---SAKHYE-----ELFSIGSPDGDMRHESHRKNN---SGCESPVKGYEVDKSELQNQ--
----------RKSLSSESAGDKY-KKLAHSPTHDRYRDKVHMRGRSRSHDHARER----S
RSQSILQDVAL-SKATHHQEWN-ASSYAGNRRTDNDTDEEMALRR--RDYRHPSRDLVRD
EERERSSSHS-----------R--------------------------------------
QTQRGDKHQSRETWDMAKAGREMD--WERQRER---EQD-RSRERER--ERNRERDRKRE
KERDRSMDRENRKREKDRGTDREQERERDRSWDRDRAR--ERDRNRNRDIDWENDRDRA-
--RDRKSERGSGR---DRSRDKVRDSESDR-VSRHHKYETL-ND---GYGNRDRYGDSWY
LRHDETEHQ--------RHRT------RKNDE-EKGLSSK----NDSLEGN--GDKL-NR
DEDEHE-DYQERVTLQLAEK--------EEEEFNRIKEESR--RRRQA----ILEKYKSQ
HSQQQLASHTEDTGKD------KESVEQ-----PSETIVAETMVPE-----VPDGKNDGT
DTY------DADPSFS-------VGKSPPQN------GLS-ASERTSGAGGLGEGTP--K
S-ERP-DDMFCDDIFGESPAGVRKS----GRGDG-LLIERSGLHDNWD-DAE-GYYSHRF
GEILDGRYEITAAHGKGVFSTVVRAKDLKAGNEPEEVAIKIIRNNDTMYKAGLEELVILK
KLVGADPDDK--RHCVRFLSSFKYRNHLCLVFESLHMNLREVLKKFGRNIGLKLTAVRAY
AKQLFIALKHLRNCGVLHCDIKPDNMLVNEAKNVLKLCDFGNAMFSG---KNEITPYLVS
RFYRAPEIILGL-PYDHPMDIWSVGCCLYELYTGKVLFPGPSNNDMLRLHMELKGPFPKK
MLRKGAFTD--QHFDQDLNFHATEEDPVTKKTIKRLIMNIR-P--KDIGTIISS----SP
G-EDPKMAVNFKDLLEKIFVLDPEKRMTVSQALCHPFITGK--------
>Cmich_2 .
------------------------------------------------------------
------------------------------------------------------------
------------------------------------------------------------
------------------------------------------------------------
------------------------------------------------------------
------------------------------------------------------------
------------------------------------------------------------
------------------------------------------------------------
------------------------------------------------------------
------------------------------------------------------------
------------------------------------------------------------
------------------------------------------------------------
------------------------------------------------------------
---------------------------------------------------LGEGSP--K
G-ERS-ADMFCDDIFGESPARVRRP----GKGDG-LPVDTSGLHDNWD-DAE-GYYCYRI
GEVLDGRYEVVAAHGKGVFSTVVRAKDLKAGRDPEEVAIKIIRNNETMYKAGQEELIILK
KLAGADPEDK--RHCVRFLSSFKYRNHLCLVFESLHMNLREVLKKFGRNIGLKLTAVR--
------------------------------------------------------------
------------------------------------------------------------
------------------------------------------------------------
-------------------------------------------------
>Asativ_1 .
------------------------------------------------------------
------------------------------------------------------------
------------------------------------------------------------
------------------------------------------------------------
------------------------------------------------------------
------------------------------------------------------------
------------------------------------------------------------
------------------------------------------------------------
------------------------------------------------------------
------------------------------------------------------------
------------------------------------------------------------
------------------------------------------------------------
------------------------------------------------------------
------------------------------------------------------------
------------------------------------------------------------
------------------------------------------------------------
------------------------RNHLCLVFESLHMNLREVLKKFGRNIGLKLTAVRTY
AKQLFIALKHLRNCGVLHCDIKPDNMLVNEGKNILKLCDFGNAMSAG---KNEPTPYLVS
RFYRAPEIILGL-EYDHPLDMWSVGCCLYELYCGKVLFPGPSNNDMLRLHMELKGSFPKK
MLRKALFTS--QHFDQDLNFLATEEDPVTRKPIRRLFLNIK-P--KDISTLISS----SP
G-EDPKMTAHFKDLLERIFVLDPEKRLTVSQALSHPFITGK--------
>Slyco .
MASDS-------------NEPSRRKHHRSSPSD-EDTGEPLKRRKHRHH---HRHH-RHH
RHHSKSE-KEMVKSKSEIENG-GKP----------GIDYDMEEGEIIEDDVVDTAAVGDA
-DTTVTEKLGNEDDLNMELHEAQEQGPADNVEKVDRDYTVSGRH-------DEQSKSRKA
---DRSRER-----KSSDKHCANGSYDSEPQKEDSITAEEITK-QKSYDEDENEVQDR--
----------IRSSTPENVGKRH-RSVRVSSSHYEHPEERHVTKSSKSPDRSRGR----S
RSKSVLEESFL-VPKSREI----DDTYEKESRYKGNFDDEKIVYN--RDYRHGSRDSSRD
REKEHNSGNS-----------RSS------------------------------------
----RDRYYNRESVDRFRES-SLE--NDRDRVR---DKD-RERELAR--EKRRESDKERR
RESDKERERVDREREREKARDREREHERGRG------------REREREREERERRN---
--RDRESSG--------RSREADRDRNSDR-YSRHQD------D-SVAY--------NRR
NRHYETDIE--------RGRT--------SNH-LKTETTK----QHAVETE--SERS-RR
DEVEQE-DYQEKVVFQLAEQ-------DEEDELDRIKEESR--RRRQA----ILEKYKIK
NSPKEQVTQSGDVVEI----HMDQSSKK--------PAIRQNVVQE-----SIDAKSNGA
DV---------EPTFS-------VGKSPLQG------GQI-GDVLASGAGGLGQGTP--K
S-ERS-ADMFCDDIFGESPAGIRKM----GKGDG-VAVERSGLHDNWD-DPE-GYYSYRF
GEILDGRYEIVAAHGKGVFSTVVRAKDLKARPDPEEVAIKMIRNNETMYKAGMEELVILK
KLVGADPEDK--RHCVRFISSFKYRNHLCLVFESLHMNLREVLKKFGRNIGLKLTAVRTY
AKQLFIALKHLKNCGVLHCDIKPDNMLVNEAKNVLKLCDFGNAMFAG---KNEITPYLVS
RFYRAPEIILGL-SYDHPMDIWSVGCCLFELYAGKVLFPGPTNNDMLRLHMELKGPFPKK
MLRKGAFTE--QHFDQDLNFLAIEEDPVTKKAIRKLIVNIK-P--KDISSIISG----SP
G-EDPKMLAHFKDLMERIFVLDPEKRMTVSQALSHPFITGK--------
>Stuber_1 .
MASDS-------------NEPSRRKHHRSSPSD-EDTGEPLKRRKHRHH---HRHH-RHH
RHHSKSE-KEMVKSKSEIENG-GKP----------GIDYDMEEGEIIEDDVVDTAAVGDA
-DIIVAKKLGNEDDLNMELHEAKGQGPADNVEKVDRDSTVSGRH-------DEQKQSRKA
---DSSRER-----KSRVKHSANGSYESKPQKEDSIAGEESTE-QKSYHEDESALQDQ--
----------IKSLTPENVGKRH-RSVRVSSSHYEHPEERHVTKSSKSPDRSRGR----S
RSKSVLEESFL-VPKSREI----DDTYEKESRYRSNFDDEKIGYN--RDYRHGSRESSRD
REKEHNSCNS-----------RSS------------------------------------
----RDRYYNRESVDRFRE--SME--NDRDRVR---EKD-RERELAR--EKRRESDKERE
RESDKE-----REREREKARDREREYERGRGRER--------EREREREREERERRN---
--RDRESRG--------RSREADRDRNSDR-YSRQQD------D-SLAY--------NRR
NRHYETGI----------------------NH-FKTETTK----QHAVETE--SERS-KR
DKVEQE-DYQEKVVFQLAEQ-------EEEDELDRIKEESR--RRRQA----ILEKYKIK
NSQKEQVTQSGDVVEI----HMDQSTQK--------LAARQNVVQE-----SIDAKSNGA
DV---------EPTFS-------VGKSPLQG------GHI-GDVQASGAGGLGQGTP--K
S-ERS-ADMFCDDIFGESPAGIRKM----GKGDG-VAVERSGLHDNWD-DPE-GYYSYRF
GEILDGRYEIVAAHGKGVFSTVVRAKDLKVRPDPEEVAIKMIRNNETMYKAGMEELVILK
KLVGADPEDK--RHCVRFISSFKYRNHLCLVFESLHMNLREVLKKFGRNIGLKLTAVRTY
AKQLFIALKHLKNCGVLHCDIKPDNMLVNEAKNVLKLCDFGNAMFAG---KNEITPYLVS
RFYRAPEIILGL-SYDHPMDIWSVGCCLFELYAGKVLFPGPTNNDMLRLHMELKGPFPKK
MLRKGAFTE--QHFDQDLNFLAIEEDPVTKKAIRKLIVNIK-P--KDISSIILG----SP
G-EDPKMLAHFKDLMERIFVLDPEKRMTVSQALSHPFITGK--------
>Vplant .
------------------------------------------------------------
------------------------------------------------------------
------------------------------------------------------------
------------------------------------------------------------
-----------------------------------------------------------G
RDRT-------------------------------------------FDRRHVNHDSKKE
TER---------------HS---------------------------------------S
GYRLRDGAQDDKVVLSDREK-SHN--STRYDGK---HGS-RDREGGK--YKDREKYSRRD
KERDEER---HRIRSRFREDERFNESERERDRTY---------RDDNLSKDGKARPL---
--KDRDHVD------------MERVSNSDH--YKHRD--------------------TRH
SKHGDVEHH--------KSKP------KHNEL-AKGVSVS---IQDSAE----DEKN-SL
REEDED-DYQGRIEQQLAMQ--------NEEDVEKIKEESR--KQRLA----ILEKYKHQ
QKQQITENSHENEELK----EKDGLREKDGQQLPSKDFGSGNIGPE-----EVVHQPDST
DAF------VVQPSFS-------VHKSPVQN------VFS-VSEKNIAGGGLGDGTP--K
S-EKS-TDMFCDDIFGESPAGTRKL----GKDDM-VKIDRGGLHDNWD-DNE-GYYNYRL
GEVLDGRYEVIAAHGKGVFSTVVRAKDLKAGKDPEEVAIKIIRSNDTMYKAGMEELVILK
KLAGADPEDK--RHCVRFLSSFKYRNHLCLVFESLHMNLREVLKKFGRNIGLRLTAVRAY
AKQLFIALKHLRNCGVLHCDIKPDNMLVNEAKNVLKLCDFGNAMFAG---KNEITPYLVS
RFYRAPEIILGL-QYDHPLDIWSVGCCLFELYTGKVLFPGPSNNDMLRLHMELKGPFPKK
MLRKAAFAD--QHFDQDLNFHASEEDPVTKKTVKRLLFNIK-P--KDIGTLISG----SS
V-EDPKMLANFKDLLDRIFVLDPEKRMTVSQALSHPFITGK--------
>Zmays_1 .
MAAGG-----ELSPSP--VPPASPIKHSRSPDD-AQPDASPKRRKRHH----HRRH-HHH
RRH--------RHAD--------SP-VPV------AADEEVEEGEILEDATAASAMEVDA
-ESQMQEHFGNGADTDSNTDATKMQAPALPTLPSSEDGRRSLHD----------------
--------------------------APESERGDILS-SDVED-NKGHERRQRQNR----
----------SKSPKSRREKERRHKDDHHTSSSKDYHSRNHSRTSPYSRHQSEAH----S
RDL-----------YLRYREKG-DYTNGSRANLRDGSDHESNDRNGK-SGRHTTRT--HG
SERERSSSHG-------IHD-RHG---------------DRYSDRRASQERHR------D
DRIYRDKIDSLEAAPRHRER-SRS--HSRSDPR---ENT-RLRDQSR--ERERRSGSSRH
RDHDSKR---DTSKDRHRESDRVSAHERDRGREA---------RDREWHRVKGSETH---
--RAKEGRD--------------KVSDND----RHRD--------------------STR
SKYSVSDGY--------KERT------RSGEK-GRDADHK----NRKFEEM--KENS--L
KEEDEE-EYQEKIEQQLAMQ--------EEDDPEKIKEEAR--RRKEA----IMAKYRQQ
QSQKEDMESGNDEEVR----AMDGNEAIH----QKDDIDSSFMGNV-----EAENKHDSS
EVF------DGKTGFN-------VGRSPAHNYASTSTGAF-TDERTIGVSGLGEGSP--K
S-ERS-ADMFCDDIFGESPTGIRKL----GKDDG-LHIERNALHDNWD-DAD-GYYTYRF
GELLDGRYEIIAAHGKGVFSTVVRAKDLKASKDPEEVAIKIIRNNETMYKAGKQEVSILE
KLASADREDK--RHCVRFISSFMYRNHLCLVFESLNMNLREVLKKFGRNIGLKLTAVRAY
SKQLFIALKHLKNCKVLHCDIKPDNMLVNEAKNVLKVCDFGNAMLAG---MNEVTPYLVS
RFYRAPEIVLGL-AYDHPLDMWSVGCCLYELYTGKVLFPGPSNNAMLRLHMELKGPFPKK
MLRKGAFTM--QHFDQDLNFHATEEDPVTKTAVRRLILNIK-P--KDVGSLFPN----FP
G-EDPKMLSSFKDLLDKIFTLDPEKRITVSQALSHPFITGK--------
>Osativ_1 .
MAE-------EPSPSP----SSSCAKHHRSPDP-ADPAASPKRRRRHHR---RRRD----
--------DESPLADAD------RP----------PAAEDVEEGEILDD-----AMDVDA
VP------SGNHAHMNSDADATVLHASRLPTHSSSRDETKSNHT----------------
--------------------------AHEPESG-----GDADD-TKGD--RQSQRV----
----------PKSPLLTREKERKHKDEHRKSYPKDSHSKEQSRRSPSRHHSSQDH----A
RH------------HSRSRDTG-AEANGSRASTREDSDRDSNGRNSK-HGRHATRS--RD
NETERSSSYA-------VRD-EAY---------------DER-ERYKHERRHR------S
NPVDRDKVDLHELTHRDRER-SSS--RSRSDRR---ESAHHIRDESR--ESERRSSSSRH
KDNE-RR---DRSKDRYKESDKVSGHERDKTRDD---------RDRGRHKDLESRKR---
--RNGEAKD--------------R---DD----RHKD--------------------STR
SKYSTSDSH--------KHRS------RSRER-GRDAERR----GQRSEEL--KENT--F
REEDEE-EYQEKIEQQLAMQ--------EEEDPEKIKEEAR--RRKEA----IMAKYRQQ
QLQKQQLESSNDEEEV----EMNRGDNAD----LKGDNDSRFVASE-----EAENKHDSS
DAI------VGETDFT-------VGKSPAHND---GAGTL-GNQRTTGVSGLGEGTP--K
S-ERS-ADMFCDDIFGESPAGIRKL----GKDDG-LRIEKNALHDNWD-DAE-GYYTYRF
GELLDGRYEITAAHGKGVFSTVVRAKDLKAGKDPEEVAIKIIRNNETMYKAGKQEVSILE
KLASADREDR--RHCVRFISSFMYRNHLCLVFESLNMNLREVLKKFGRNIGLKLTAVRAY
SKQLFIALKHLKNCKVLHCDIKPDNMLVNEAKNVLKLCDFGNAMLAG---MNEVTPYLVS
RFYRAPEIILGL-PYDHPLDMWSVGCCLYELYTGKVLFPGPSNNDMLRLHMELKGPFPKK
MLRKGAFTM--QHFDQDLNFHATEEDPVTKKAVTRMILNIK-P--KDIGSLISN----FP
G-EDPKMLSNFKDLLEKIFVLDPEKRITISQALSHPFITGK--------
>Astiv_1 .
------------------------------------------------------------
------------------------------------------------------------
------------------------------------------------------------
------------------------------------------------------------
------------------------------------------------------------
------------------------------------------------------------
------------------------------------------------------------
------------------------------------------------------------
------------------------------------------------------------
------------------------------------------------------------
------------------------------------------------------------
------------------------------------------------------------
------------------------------------------------------------
------------------------------------------------------------
--ERS-ADMFCDDIFGESPAGFRKL----DKGDG-LCIEKNALHDNWD-DPE-GYYTHRF
GELLDGRYEITAAHGKGVFSTVVRAKDLKAGKDPEVVAIKIIRKNETMYKAGKQEVSILE
KLASADREDR--RHCVRFISSFMYRNHLCLVFESLNMNLREVLKKFGRNIGLKLTAVRAY
SKQLFIALKHLKNCKVLHCDIKPDNMLVNDAKNVLKLCDFGNAMLAG---MNEVTPYLVS
RFYRAPEIILGL-TYDHPLDIWSVGCCLYELSTGKVLFPGATNNDMLRLHMELKGPFPKK
MLKKGAFTM--QHFDQDLNFNAIEEDPVTKKPMRKLILNIK-P--KDFGSLVSN-----P
G-EDPKMLSNFKDLLEKIFVLDPDKRITVSQALSHPFITGK--------
>Astiv_3 .
------------------------------------------------------------
------------------------------------------------------------
------------------------------------------------------------
------------------------------------------------------------
------------------------------------------------------------
------------------------------------------------------------
------------------------------------------------------------
------------------------------------------------------------
------------------------------------------------------------
------------------------------------------------------------
------------------------------------------------------------
------------------------------------------------------------
------------------------------------------------------------
------------------------------------------------------------
--ERS-ADMFCDDIFGESPAGFRKL----DKGDG-LCIEKNALHDNWD-DPE-GYYTHRF
GELLDGRYEITAAHGKGVFSTVVRAKDLKAGKDPEVVAIKIIRKNETMYKAGKQEVSILE
KLASADREDR--RHCVRFISSFMYRNHLCLVFESLNMNLREVLKKFGRNIGLKLTAVRAY
SKQLFIALKHLKNCKVLHCDIKPDNMLVNDAKNVLKLCDFGNAMLAG---MNEVTPYLVS
RFYRAPEIILGL-TYDHPLDIWSVGCCLYELSTGKVLFPGATNNDMLRLHMELKGPFPKK
MLKKGAFTM--QHFDQDLNFNAIEEDPVTKKPMRKLILNIK-P--KDFGSLVSN-----P
G-EDPKMLSNFKDLLEKIFVLDPDKRITVSQALSHPFITGK--------
>Sbicol_1 .
MAAGG-----EPSPSPSAVSPASPTKHSRSPDD-TQPDASPKRRKRHHH---HRRH-HHH
RRH--------RHAD--------SP-VPV------AADEEVEEGEILDDAAAASAMEVDA
-A----EHFGNGADTDSNTDATEMQAPAPPTFPSAKDGRRSLDG----------------
--------------------------APESESGGILS-SDAEN-NKGHEQKQRQSR----
----------SKSPNPRREKERRHTDEHHSSSSKDHYSKNHSRTSPYSRHQSEAH----S
RDQ-----------HLRSRERG-DDTNGSRASLRDGSNRESHDRNGK-SGRHTIRT--QE
SERERSSSRG-------IHD-RHG---------------DRHCDRRGSQERYR------D
DRIDRDKIDSLEATRRHRER-SRS--YSRSDLR---EST-RLCDQSR--ERERQSGSLRH
RDHDSKS---DTSKDRHRESGRVSAHERERGRDA---------RDREWHRVKGSETH---
--RAKEGRD--------------KVSDGD----RHRD--------------------STR
SKYSVSDGY--------KERT------RSGEK-GRDVDHK----NRKFEET--KENS--L
KEEDEE-EYQEKIEQQLAMQ--------EEDDPEKIKEEAR--RRKEA----IMAKYRQQ
QSQKQDMESSNDEEVR----AMDGNETIY----QKDDNDSGSTGND-----EAENKHNSS
EVF------DDKTDFT-------VGKSPAHNDASTSAGAF-TDERTIGVSGLGEGSP--K
S-ERS-ADMFCDDIFGESPAGIRKS----GKDDG-LHIERNALHDNWD-DAD-GYYTYRF
GELLDGRYEIIAAHGKGVFSTVVRAKDLKASKDPEEVAIKIIRNNETMYKAGKQEVSILE
KLASADREDK--RHCVRFISSFMYRNHLCLVFESLNMNLREVLKKFGRNIGLKLTAVRAY
SKQLFIALKHLKNCKVLHCDIKPDNMLVNEAKNVLKLCDFGNAMLAG---MNEVTPYLVS
RFYRAPEIILGL-AYDHPLDMWSVGCCLYELYTGKVLFPGASNNAMLRLHMELKGPFPKK
MLRKGAFTM--QHFDQDLNFHATEEDPVTKTAVRRLILNIK-P--KDVGSLISN----SP
G-EDPKMLSSFKDLLEKIFILDPEKRITVSQALSHPFITGK--------
>Zmays_2 .
MAAGG-----EPSP-------LSPAKYSRLPDD-AQPDASPKRRKRHHR---HHHH-HHH
RRH--------RHAD--------SP-IPE------AADEEVEEGEILDDASSVSAMEVNA
-E----EHFGNGADI--NTDATKMQAPAPPTLPSSKDRRRSLHG----------------
--------------------------APESESGGILS-SDAED-NKGHGRRQSQSC----
----------SKSPKPRREKERRHKDGHHSSSSKDHYPKNRSRASPYSRHQSEAH----S
RD------------HLRSGERG-DDTN--------GSDRESNDQNGK-SGRHTTGT--QE
NERERSSSHG-------IHD-RHG---------------DRHNDRHGSQERYR------D
DRTYRDKIDSLEATWKHRER-SRS--HSRSDLR---EST-RLRDQSR--ESERRIGSSMH
RDHGSKR---DTSK--HRESDRVSAYERERGRDA---------GDREWHRVKGSETH---
--RAKEGRD--------------KVSDSD----RYRD--------------------STR
SKYSVSDGY--------KERT------RSGEK-GRDVDRK----NRKFEEM--KENY--L
KEEDEE-KYQEKIEQQLAMQ--------EEEDPEKIKEEAR--RRKEA----IMAKYRQQ
QSQKQDMEASNDEEVR----AMDGNVTMH----QKDDNGSSSTGND-----KAENKHDSS
EVF------DGKTDFS-------VGKSPAQNDTSTSTGAF-TDERTIDVSGLGEGSP--K
S-ERS-ADMFCDDIFGESPAGVRKS----GKGDG-LHVERNALHDNWD-DAD-GYYTYRF
GELLDGHYEIIAAHGKGVFSKVVRAKDLKASKDPEEVAIKIIRNKETMYKAGKQEVSILE
KLASVDREDK--RHCVRFISSFMYRNHLCLVFESLNMNLREVLKKFGRNIGLKLTAVRAY
SKQLFIALKHLKNCKVLHCDIKPDNMLVNEAKNVLKLCDFGNAMLAG---MNEVTPYLVS
RFYRAPEIILGL-AYDHPLDMWSVGCCLYELYTGKVLFPGPSNNAMLRLHMELKGPFPKK
MLRKGAFTM--QHFDQDLNFHATEEDPVTKTAVRRLILNIK-P--KDVGFLILN----SP
G-EDPKMLSSFKDLLDKMFILDPEKRITVSQALSHPFITGK--------
>Nsylves .
------------------------------------------------------------
------------------------------------------------------------
------------------------------------------------------------
------------------------------------------------------------
------------------------------------------------------------
------------------------------------------------------------
------------------------------------------------------------
----------------------------------------------R-------------
--------------------------ERDR------------DRDNFREREERERRN---
--RDRESRG--------RSREADRDKYSDK-SSRHRRYDDL-DD-GFAY--------NRR
NRHNEIDNQ--------RE--------RRSDH-AKNENAK----QKAVEAD--SEKS-KR
DEVEQE-DYQEKIAFQLAEQ-------EDEEELERIKEESR--RRRQA----ILDKYKNQ
QSQKEPITQSGDVAEL----LMDQSTQK--------PAAGDNAITV-----SFDGQTNGT
DVH------VDEPAFS-------VGKSPLQA------GHI-ADEQASGAGGLGQGTP--K
S-ERS-ADMFCDDIFGESPAGIRKL----GKGDG-VAVQRSGLHDNWD-DPE-GYYSYRF
GEILDDRYEIVAAHGKGVFSTVVRAKDLKARPDPEEVAIKMIRNNETMYKAGMEELIILK
KLVGADPEDK--RHCVRFISSFKYRNHLCLVFESLHMNLREVLKKFGRNIGLHLTAVRAF
SKQLFIALKHLKNCGVLHCDIKPDNMLVNESKKVLKLCDFGNAMFAG---KNEITPYLVS
RFYRAPEIILGL-SYDHPMDIWSVGCCLFELYAGKVLFPGATNNDMLRLHMELKGPFPKK
MLRKGAFTD--QHFDQDLNFLATEEDPVTKKAIRKLIVNIK-P--KDISSIISG----SP
G-EDPKMLAHFKDLMERIFVLDPDKRITVSQALSHPFITGK--------
>Gmax_1 .
MATDA---------------RDSRRKYRRSSSP-EDVDRSSKRHKHRHH---SHRH-RHG
SKKRD---EEIKFDDRTIGAV-PSP-TPHGH----PDDDDVEEGEILEDEALDGKKETES
-D----GEIKVTGDRDVRSDNQNSGHLTKISVTRNEDIRDDKFI--SPAINAEDDVSPNC
---SSSETRDGKHAQARTDGVGNGFLDPKSSKGDKWHNGELGH-FKGNEKLKGDFDDETL
EANVRKAHY-NRNSSSESGGGKY-RMSGSSPSHGRY------RSRSRSIGHTRDR----S
RSRSIIDEYAH----------------SKRRRSDYDHDEERVRVRGR-EHGHGS----VV
DDRREYSTR--------YHN-REAR--------DRDRSRDRDVDRDLHREKKQ------E
ETSRGKEIEWEHKRGKERER-SRE--RYRRDAE---------KDRSR--EREEDGDRRQE
KERDRSW---DTVFERDRRREK----ERDRSRDRTIGG--KRDRDPENERDDKN------
----RERRDD-------RYGHKDRDTANGK--DRHLRHEDG-NDNGDRY--------RKH
SRHEENEYH--------WERK------RNSDNPVKVYNSM----GSTAEVD--ESKL-TS
SEVEPD-DLEED-TLQLPEQ--------EEEDLNRIKEESR--RRREA----IMEKYKKQ
HQQVEAVVG-------------NEGNDK--------DADIPNDISE-----ACDGKTDDA
D--------YVEPSFA-------VGKSP-EN------VNV-ASKKISPAGGLGEGTP--K
S-ERS-EDKFCDDIFGETPTGVRKS----GKGDG-LLIERVGLHDNWD-DAE-GYYSYRI
GEILDSRYEVTAAHGRGVFSTVVRAKNLKMGNEPEEVAIKIIRSNDTMYKAGMDELVILK
KLVGADPDDK--RHCVRFLSSFRYRNHLCLVFESLNMNLREVLKKFGRNIGLRLTAVRAY
AKQLFIALKHLRNCGVLHCDIKPDNMLVNEAKNVLKLCDFGNAMFAG---KNEVTPYLVS
RFYRAPEIILGL-PYDHPLDIWSVGCCLYELYIGKVLFPGFTNNDMLRLHMELKGPFPKK
MLRKGAFTE--QHFDQDLNFLATEEDPVTKRTIKRLILNIK-P--KDIGTLITG----SP
G-EDPKMLANFKDLLEKVFVLDPDKRLTVSQALNHPFITGK--------
>Gmax_2 .
MATDA---------------RDSRRKHHRSSSP-EDVDRSSKRHKHRHN---SHRH-RHG
SKKRD---EEVEFDDRTIAAV-PSP-TSHRY----LHDDDVEEGEILEDEALDGKKETES
-D----GEIKVTGDRDVRSDNQNSEPLTKISETRNEDIRDDKFI--SPAIDAQDDVSPNR
---SSSETRDGKHAQARTDGVGNGYLDPKSSKGDKWQNGELGH-FKGNEKLKGDFHDPTL
EANVRKAHY-HRNSSSESGGEKY-RMSGSSPSHGRY------RSRSRSIGHTRDR----S
RSRSIIDEYPH----------------SKRRRFDYDHDEERVRARGR-EHGHGS----VV
DDRREYGIR--------YHN-REA--------------RDRDVDRDLHGEKKQ------E
ETSRGKEIEWEHKRGKERER-SRD--RYRRDIE---------KDRSR--EREEDRDRRQE
KERDRSW---DTVMERDRRREK----ERDRSRDRIRGG--KRDKDPENERDDKHRARDN-
-IKKRERHDD-------KYRHKDRDTANGK--NRHLHHEDG-DDNGDRY--------RKH
SRHEENEYR--------WERK------RNSDNPVKVYSSM----GSTAEVG--ESKL-TS
SEVEPD-DLEED-TLQLPEQ--------EEEDLNRIKEESR--RRREA----IMEKYKKQ
HQQVEEAVG-------------NEGNDK--------KAAIPNDISE-----ARDGKNDDA
D--------YLEPSFA-------VGKSP-EN------VNV-ASKKMSPAGGLGEGTP--K
S-ERS-EDKFCDDIFGETPTGVRKS----GKGDG-LLIERAGLHDNWD-DAE-GYYSYRI
GEILDGRYEVTAAHGRGVFSTVVRGKNLKMGNEPEEVAIKIIRSNDTMYKAGMDELVILK
KLVGADPDDK--RHCVRFLSSFRYRNHLCLVFESLNMNLREVLKKFGRNIGLRLTAVRAY
AKQLFIALKHLRNCGVLHCDIKPDNMLVNESKNVLKLCDFGNAMFAG---KNEVTPYLVS
RFYRAPEIILGL-PYDHPLDIWSVGCCLYELYIGKVLFPGLTNNDMLRLHMELKGPFPKK
MLRKGAFTE--QHFDQDLNFLATEEDPVTKKTIKRLILNIK-P--KDIGTLITG----SP
G-EDPKMLANFKDLLEKVFVLDPDKRLTVSQALNHPFITGV--------
>Ptrat .
--------------------------------------RSNKKE----------------
------------------------------------------------------------
------------------------------------------------------------
------------------------------------------------------------
----------ERSSSPEVSKNKS-KSRGYSPTYKKYQGEVHRRERSRSREHARER----S
HERSARSDTDH-A----------EHATGAMDRVRVDSDREKSSKHNSYHGDHIDRSKMAI
RDFERGSSRG----RGDGHGGRG----------------------DGHEERYK------S
RDSGRDREEKQTDRDRDREK-SKD--ATREKER---SRE-ATWDRHK--DREKSRDLDRE
KERDSRY------RERERSKDL----EREKTRT----------RDVNRE-----------
--RERDGGG--------KERHAVRDRTGDH-ISRDRERDQI-RETANRSRSRDRYADSRH
LRYDEKDHS--------RDRN------RSKES-TKDQSSR-----KSYHGS--RKGISSI
REEDEN-EYKERIEQQLADQ--------EEEDPERIIEESR--RRRLA----ILEKYKQQ
QVKEPKELASEDHVKEEKIFIFEEAGPL-----VADDEPPPTANNVP-NLEVVEDRHDRA
DVE------AADQSFS-------VGKSPQQN------GAS-SQERMTGAGGLGEGTP--K
G-EES-EDKFCDDIFGESPTGARKP----GKGDD-LRIVRSGLHDNWD-DAE-GYYIYRF
GEVLDNRYEVIATHGKGVFSTVVRAKDLKPGKDLEEVAIKIIRNNETMYKAGLEELTILK
KLVGADPDDK--RHCVRFISSFKYRNHLCLIFESLHMNLREVLKKFGRNIGLKLTAVRAY
AKQLFIALKHLKNCGVLHCDIKPDNMLVNEAKNVLKLCDFGNAMFAG---KNEITPYLVS
RFYRAPEIILGL-SYDHPMDMWSVGCCLYELYCGKVLFPGPTNNDMLRLHMELKGPFPKK
MLRKGAFVD--QHFDQDLNFHATEEDPVTKKAVKRLLLNIK-P--KDVGALFTA----FP
G-EDPKMLAHFKDLLERIFILDPEKRMTVAQALSHPFIT----------
>Mtrunc .
MPT------------------DSRRKHRRSPSP-DDHDKSSKRHKHRHR-------HRHH
ISKKRGE-EEIQFDAETVDSVKINH-LPV---------DDVEEGEILDDLPFE-------
----------VKDDPDLRSNDKNPGLPAKNSETEHEDISNDRFI--NHTSDEEDGKLRQS
PYNSRAETQTRRDVRAGTDALGNGHLGVKSSKGDKWKNWEFGH-FRGNEKLKGDNDDDTL
EANRREVN--PHRNSSESGEEKH-RMSANSPLHDGH------RSRSRSIGHTRDR----S
RSRSVVEEHAR-PKNRHSVEQG-SLYYTSRHKTDYDLDEETVRAGRR-EHRHGSKD-LME
DDRREHSSR--------YHS-REARDKNRNKDMDKDRGRDRDVDRDLHREKKR------E
ETSRNKEVDWVHRREKERGR-SHD--RHRRDMV---------KDRSR--ERDEGRDRRRE
MERDRSR---DAVYERDSRRET----ERDMSRDRTRGG--ERDRDWKSEWDYRNRERD--
--INKERRDDRY-----RHNDEDTPNGKD----KHMHREDD-NDIGDRY--------KKH
SRHEENGYH--------ADRK----------------------RNYTMEED--GRKL-KG
SEVEQD-DVDED-TLELPDQ--------EEEDLIRIKEESR--RRREA----IMEKYKKQ
SQQIQQAAE-------------NEGKDK--------DMEIHTDISK-----AIDGKSD--
---------DVEPSFS-------VGKSPPEN------VDV-GSEKVPGAGGLGEGTP--K
S-ERS-ADKYCDDIFGETPTGVRKS----GKEDG-LLIERAGLHDNWD-DAE-GYYSYRF
GEILDGRYEVTAAHGKGVFSTVVRARNLKAGNEPDEVAIKIIRNNDTMYKAGLDELVILK
KLVGADPDDK--RHCVRFLSSFKYRNHLCLVFESLNMNLREVLKKFGRNIGLRLTAVRTY
AKQLFIALKHLRNCGVLHCDIKPDNMLVNEAKNVLKLCDFGNAMFAG---KNEVTPYLVS
RFYRAPEIILGL-QYDHPLDIWSVGCCLYELYTGKVLFPGLTNNDMLRLHMELKGPFPKK
MLRKGAFTG--QHYDQDLSFHATDEDPVTKKTIKRMILNIK-P--KDIGTIVAG----SS
G-EDPKMLANFKDILDKIFVLDPDKRLTVSQALNHPFITGKRTLNWRFS
>Stexa .
------------------------------------------------------------
------------------------------------------------------------
------------------------------------------------------------
------------------------------------------------------------
------------------------------------------------------------
------------------------------------------------------------
------------------------------------------------------------
----------------------------------------KRRRGSR--SRDDPRDRRSD
--------------DRDSSRHD----YSRRSDDA--------------------------
-------------------------------AYRGNRDDRS----------------FRD
NRHYENSRDNMY--RMERDKDRS--YASSYDR-SRGHISQS---KDEQQDI--KDKL-AR
EEENQE-EYQERVALQLAAQ--------EEEDVERVKEESR--RRRQA----ILDKYKRQ
QQQIAAEEQANTETQG----PTNRDMQE-----QPLDQPNGSTTGAP----PLGLKEM--
---------ASNIELS-------LGKEPSLN------AGL-PPE-TSVNGGLGAGSP--K
S-ERS-ADMFCDDIFGESPAGGRRL----GKGDG-LALDTSGLTDNWD-DAE-GYYCFRI
GEMLDGRYEVASSHGRGVFSTVVRARDLKAGREPEEVAIKIIRNNETM----QQELVILK
KLAGADPENK--RHCVRLLSSFEYRSHLCLVFESLHMNLREILKKFGRNIGINLNAVRAY
AKQLFIALKHLRNCGVLHCDIKPDNMLVNEAKNVLKLCDFGSAMFAG---ENEITPYLVS
RFYRAPEIILGL-PYDHALDIWSVGCCLYELYTGKMLFPGHTNNDMLRVHMELKGPFPKK
MLKKVEFLD--QHFDQDFNFCATEEDPVTKKTIKRILVNVR-P--KDMGILVNTP--GSI
D-EDSKLLASFKDLLEKIFILDPDKRLTVSQALNHSFISGK--------
>Gmonat .
------------------------------------------------------------
-----GK-----------------------------------------------------
------------------------------------------------------------
------------------------------------------------------------
------------------------------------------------------------
------------------------------ERTDRKLKEER-------------------
TDRELSPSYK-------YHD-RHS-------------ARNVYKDKELYKEKDR-------
---------KRHSHSQERSR-AYD----------------DKPKRSR--SRERAGSNREY
RSRSRDRA--NSRQHRSRSRDQASREHRSRSHDRRAGHI-IDHRSRSYDRESREYVY---
--SSRHRRSNSR--------------------SRGGRHEDRM---GDRN--------YKY
SHRKESDII--------QEKD----AYSLMDK-ER------------------KEGG-LN
DEDRPA-DSENQEEYQFAEQ--------EEDDVEKIKEESR--KRRQA----ILEKYRQL
NHTAHNVTSVSEVTEG----EVNVKGAAVI---PGNMASQQEQTNV-----TCPGSQDEN
DMF------ASESTFS-------ISKEKMEN------GKL-PVEIKDSENGLGKGSP--K
G-ETS-GDVFYDDIFGESPAGVCKT----GKCDG-KPVDTSGLNDNWD-DGE-GYYCYRI
GEVLDGRFEILASQGKGVFSSVVRAKNLKPAKEPEEVAIKIIRNNETMYKAGQEELIILK
KLASSDPDDK--RHCVKFISSFKYRNHLCLVFESLHMNLREVLKKFGRDVGLNLTAVRAY
AKQMFIALKHLKNCGVLHCDIKPDNILVNEAKKVLKLCDFGNAMFAG---KNEITPYLVS
RFYRAPEIIIGL-PYDHALDIWSVGCCLFELYVGKVLFPGPSNNDMLRLHMELKGPFPKK
MLRKAAFSD--QHFDQDFNFHSTEEDPVTKKMVKRLLPNIK-H--KDINSLITR----FS
G-EDPKMMANFKDLLDKIFTLDPDKRITVSQALSHPFITGK--------
>Ptrich_1 .
MASDS---------------DASHRKHRRSSSD-DEAEKSSKRHKHRHH---HHRH-RHC
RSKKHGE-DTKQGGEDIVPATLPPP-VPVANSNG-ADNDDVEEGEILEEEGSG-GVDVEA
-N--LHEEVP---------DSQNLGF----------DKSDIGFVNNHPVVDQFDNE----
RRDSRAELRDELVSKIDSEDLANGNLGREYHKDDKKRHVESRSPSKGSNKQKSNLDIT-T
EGDDSKLRDWRKSSSSESSENRHK--RAQSPSRERYHYEIHSRSRSMSRDLVRER----S
RSRSLIEYKDL-LTRKRHH-----------DRVDYDSDGERMSRNSR-VLRHGSRDSVRN
VDRESSVSYN---GEDRYHN-KNS--------------QDRERSKEREQRREK-----EQ
ERCREREVDRVRRRGMEHER-SRESFQRRREME---KSD-HRREKDQ--YGEVDWERRRE
KEQGRSR---DMVEEIDRKRQQ----ETDLSKHKNMHG--ASDRDRDREREREKD-----
--RDRYRERD-----------------------RVRDHDRG-NE-------------QER
ERRNDRDRE--------KSRD-------KSDS-EKLYNIN----SNSFGQG--RDNL-KR
DEDEQD-DFEKRMALKLAEQ--------EEEDLNRIKEESR--KRREA----ILEKYRNQ
HLQQQNESRSEDADKDKEP-----------LEGPGNSAATDNVAPE-----TLDGRTDGA
DVY------VAETLFS-------VGKSPSQN------GIQVTSERTSGAAGLGEGSP--K
S-ERS-DEKYCDDIFGETPVGVRKS----GKGEG-LPIVRSGLHDNWD-DPV-GYYSYRF
GEVLDGRYEIVAAHGKGVFSTVVRAKDLKAGIEPEEVAIKIIRNNETMRKAGDTEVSILK
KLAGQDPENK--RHCVRFLSSFKYRNHLCLVFESLHMNLREVLKKFGRDIGLKLTAVRAY
AKQLFIALKHLRNCGVLHSDIKPDNMLVNEAKNVLKLCDFGNAMFSG---KNEITPYLVS
RFYRAPEIILGL-TYDHPMDVWSVGCCLYELYTGKVLFPGSTNNDMLRLHMELKGPFPKK
MLKKGAFVD--QHFDRDSNFHATEEDPVTKKIMKKIIVNIK-A--KDIGSIISG----SP
G-EDPKMLANFKDLLEKLFVLDPEKRMTVNQALAHPFITGK--------
>Ptrich_2 .
MASDS---------------DASRRKHRGSSSD-DEVEKSSKRQKHRHH---HHRH-HRH
RSKKHGG-DTKQGGEEIAPPTLPPP-VPVAHSNR-ADNDDVEEGEILEEEGFG-GVDIKA
-N--LREEIT---------DSQNLGF----------DKKDNGFVSNQLVVDKFDND----
QRDSKAELQDELVSKIDSEDLIKGSLGHKNHTDDKKRHGESRYPSKGS-KRKNNRDIDPT
EGDDSKLKDWKKSPSSESSEDKHK--RARSPSHDKYHDEIHARSRSMSRDIVRER----S
RSRSVIEDEAL-LRRKRHH-----------DRIENDSYDERMSRYSR-NLRHNIGDSVRN
VDREWSVSYI---GEEWHHN-KDA------------PDGERSRERERERRREK-----EQ
ERSREREVDRDRRREMENER-SKES-------------D-WRREKEQ--DRELDGERRRE
KGQERSR---DRVEEIDRKKRM----ETDMTKHKNMQR--ASNRDRDKERERENG-----
--RDRYRERD-----------------------RARDHDSG-KE-------------RDR
ERRNDRDRD--------REKS----RVIKSNS-EKFYNSN----SNLLGQG--RDNL-NR
DEDDQD-DFEERIALKLAEQ--------EEDNLDRIKEESR--KRRDA----ILEKYRNQ
QLQQLKESGSEDADKNKEP-----------IEGSGQSAAADNVAPE-----TLDGRTDGA
DVY------VIETSFS-------VGKSPLQN------GIQ-ASKRTSGTTGLGEGSP--K
S-ERSDDEKYCDDIFGETPVGVRKT----GKGEG-LPIVRSGLHDNWD-DPV-GYYSHRF
GEVLDGRYEIVAAHGKGVFSTVVRARDLNAGIEPEEVAIKIIRNNETMRKAGDTEVSILK
KLAGQDPENK--RHCVRFLSSFKYRNHLCLVFESLHMNLREVLKKFGRDIGLKLTAVRAY
AKQLFIALKHLRNCGVLHSDIKPDNMLVNEAKNVLKLCDFGNAMFSG---KNEITPYLVS
RFYRAPEIILGL-PYDHPMDMWSVGCCLYELYSGKVLFPGSTNNDMLRLHMELKGPFPKK
MLKKGAFVD--QHFDNDLNFHATEEDPVTKKIMKKIIVNIK-A--KDVGSIISG----SP
G-EDPKMLANFKDLLEKIFVLDPEKRMTVYQALAHPFITGK--------
>Smoel_1 .
MARDG-------------RVDDAKDKSRKRKSVEDEQPSSKRREKHKHR---KHKHHRKH
SSKEA---------------------VPA------AMACEAEDGEILE------------
------------------------------------------------------------
------------------------------------------------------------
------------------------------------------------------------
------------------------------------------------------------
------------------------------------------------------------
---------------------TED----------GI------------LKEEGNGSSESE
KDNARHH---SRVASPDRKRRR------------------SKSRDRGDERSRRHAYS---
--PDRRRRS------------------------RSREHDER-EK-------------YPR
KRAESRDRHI-------KDDR------GARDD-ERHYNR-------------------DR
SRQNQD-EYLERVAHQLAEQ---------EEDIEKVKEESR--KRRQA----ILEKHKMQ
QNSGEGII----------------------------------------------------
---------DPSTPLS-------LGKSALPN------GTI----LKRNAGGLGEGSPPLQ
S-EKP-ADMFC-DIFGESPAEIRKA----GTRDT-LAIDTSGLTDNWD-DAD-GYYTYRV
GEVLDNRYEIASSHGRGVFSTVVRARDTKAGREPEEVAIKIIRSNETMFKAGQMELIILN
KLAGADLENK--RHCVRLLSSFEYRNHLCLVFESLHMNLREILKKFGRNIGISLAAVRSY
ARQLFTALKHLRNCGVLHCDIKPDNMLVNDSKNLLKLCDFGSAMFAG---ENEITPYLVS
RFYRAPEIILGL-PYDHALDMWSVGCCLYELYTGKVLFPGSTNNDMLRLHMELKGPFPKK
MLRKAMFTA--QHFDQDLNFHAIEEDPVTKKTINRMITNVK-P--KDISTLISSS--GGS
D-EDAKNLLNFKLLLEKIFILDPEKRLTVSQALNHPFINK---------
>Ppatens_1 .
MGTRVLEE--SHGAIFYHRVSMSERVRSRAESR-ERKARSRSRE----------------
-----------------------------------SMRDSRIEGAV--------------
-------------------ET---------------------------------------
--------------------------AHRSSSDGRRR-----------------------
----------------------------------------RSRSRDSMRDSKRRR--R-S
RSRESARD----------------------SKTEQSSDRKARS-----RSRESVRDRVGG
RDRRRNHGAS-----EEVHT-RSCGNES--------NSGRHGWDEEVHDRRGR-------
-----GEHNRTSVERRERSR-SRETV-----------------------RERRAGSRESW
RSRERRA---SSESNRDRERRA-------------------GSRESMRERER--------
---EKERRVGNRP---RGYGDEYYDRNAGH-GSRDSAWKNH-YDGGNILYDLNRDRAYGP
DRHGDRDWD--------RSRDGGYRNHHDRDRGGMGFHNRS--FREDINHI--NEEK-DR
EEEDDE-EYQERIESQLAAQ--------EEDDPERIKEESR--RRRQA----ILEKYKQQ
HQEQQ-QQQETKV-------DIFEDPTV-----NAVDNVVSSKTEQN----PPLALHENK
EMQ------AVEETLNGV----DLEKKNVAN------GNA-QNEIAPEASGLGQGSP--K
SEKRT-DDMFCDDIFGESPAGGRRM----GKGDG-LAINSSGLNDNWD-DPE-GRYCFRI
GETLDGRYNVLASHGSGVFSTVVRAYDTKAGKDPEEVAIKIIRNNDTMYKIGQQELVILK
KLAGADPENR--RHCVRLLSSFEYRNHLCLVFESLHMNLREILKKFGRNIGINLTAVRAY
AKQLFIALKHLRNCGVLHCDIKPDNMLVNDAMNVLKLCDFGSAMFAG---ENEITPYLVS
RFYRAPEIILGL-PYDHALDIWSVGCCLYELYSGKMLFPGHTNNDMLRLHMELKGRFPKK
MLRKAQFLD--QHFDQDLNFCAVEEDPVTKKMVKRIIRNIK-P--KDMGHLIHSS--GTA
E-EDTKLVMQFKDLLEKMFILDPDKRLTVSEALSHPFISGR--------
>Ppatens_2 .
M---------------------SERVRSRAGSR-ERKPRSRSRE----------------
-----------------------------------SMRDSKVDGGV--------------
-------------------DAKG-------------------------------------
--------------------------GHRDADDGRRR-----------------------
----------------------------------------RSRSRDSTRDSKRRR--R-S
RSRESPRD----------------------SKSGLNSERKARS-----RSREGVRDRVED
KDRKKSYGAA-----DETHS-RGRWNDS--------DGVSRRRDEEICGKKGR-------
-----TEHTRSGVDRRERSR-SRESVRDRR---AG-SRE-SNRDRDRRDRERRAGSRESN
RDRERRA---SRESNRDRERRAG---SRESNRDRERR---AGSRESLREKDRERRAGSRE
SLPERERGDGSRP---RGYGDEHHDKNSGH-GSRVNAVKNH-HNGDNNLHNVSRDGAYRA
DRHADRDWD--------RSRDGGYGSHRDRDRRDRSYRNRS--FREDLDSI--KEQT-ER
EEEEEE-EYKERIDSQLAAR--------EEDDPEKVKEASR--RRRQA----ILEKYKQQ
QQEEQPNQQAMEV-------DINKPTEV-----NAVDHSLVKKTEQG----LPSISPDIK
EIQ------VLEEPFNGM----DLEKKNVVN------GNT-QIETASAVGGLGQGSP--K
SEKYN-DDMFSDDIFGDSPAGGRRM----GKGDG-LAINASGLNDNWD-DPE-GRYCFRI
GETLDGRYGVLASHGSGVFSTVVRAHDSKAGKDPEEVAIKIIRNNDTMYKIGQQELVILK
KLAGADPENR--RHCVRLLSSFEYRNHLCLVFESLHMNLREILKKFGRNIGINLTAVRAY
AKQLFIALKHLRNCGVLHCDIKPDNMLVNVAMNVLKLCDFGSAMFAG---ENEITPYLVS
RFYRAPEIILGL-PYDHALDIWSVGCCLYELYSGKMLFPGHTNNDMLRLHMELKGPFPKK
MLKKAQFKD--QHFDQDLNFCAVEEDPVTKKMVKRIIRNLK-P--KDMGHLVYPS--GAA
D-EDAKMVAQFRDLLEKMFVLDPDKRMTVSEALNHPFIAGR--------
>Brapa_1 .
MENDK-------------QIESHHRKHHRSSSPSDEADKSSKRHKHRHHKHHHKRHHRHH
RDKKR---------DDETELMDVT---PIGDSH--GGEDDVEEGEILDEEGLA---NVKT
-P-----------------DSDGESG----------EIKSDQFQGDDLPVDGVSV-----
---------------ARNAETSNGVLTRESERKDKRWYKECGGPSDRVGKRSDDNG----
----------RISLSLENSEEKR-KNSNWSPTNSRQSNELRARSRSRSHDREREM----S
RSRLVAADEFP-V-----------------------------------RGRHHDPSR---
---------------DYLYD-R----------------VEAGRTEDSYYRRGRYGED---
-----DRQYGREILERERSK-ERD--MVRE----GSIRD-KDSERSK--RRERDSERRTE
RERESRR---MIEVERERLKDY----ERERSID----------RDRRRERERERRGR---
-SSDWDRRRE-------REEDYVRDRDNE----RGKSRDRT------RYESRERK--REK
ERENDKDRD--------KGRE------LKTDN-EKYKSVDV-----------------ER
NEDAQN-DNDEGVIWKSPEE--------EEEELNRIKEESR--KRMEA----ILEKYKKK
PDQQNELS-SQDKGKD----DVKENGAPD-------SASSPIVIAA-----NADPAKDNS
DIYAIDS-DVAKTSLT-------TGAPPTMF------GIS-HPERTLAPAGLGEGSP--K
S-ERS-ADMFHDDIFGESPAANEKVDHTRGKGDG-VPMVRSGLYDNWD-DAE-GYYSYQF
GELIDGRYEVIATHGKGVFSTVVRAKDLKAGPEPEEVAIKIIRNNETMHKAGQTEVQILK
KLAGSDREDK--RHCVRFLSSFKYRNHLCLVFESLHLNLREVLKKFGRNIGLKLSAVRSY
SKQLFIALKHLKNCGVLHCDIKPDNMLVNENKNVLKLCDFGNAMFAG---KNEVTPYLVS
RFYRSPEIILGL-TYDHPLDIWSVGCCLYELYCGKVLFPGATNNDMLRLHMELKGPFPKK
MLRKGAFID--QHFDHDLNFYATEEDNVSGKMMKRMIVNVK-P--KDFGSIIKG----YP
G-EDPKMLAHFRDLLDKIFILDPEKRLTVKQALAHPFITSK--------
>Brapa_2 .
MTNDN-------------QIESLHRKHHRSSSSSDEADKSSKRHKHRHHKHHHKRHHRHR
RDKKR-E-DEVPSGEDEAELMDVT---TIGVSNG-GGGDDVEEGEILDEEGVA---NVKT
-V-----------------DSEGESG----------EIKSDQIRDNDLPVDGVS------
----------------GNAGTSNGVLTRESKREDK---KESGGPSERVGKRSYDNG----
----------RSSFSSENSEEKY-KSINRSLTESRQYNEVRARSR--------------S
KSRVVAEDEFS-V-----------------------------------RGRHRDSSR---
---------------EYRHD-R----------------VDSRRTEG----RGRYEGY---
-----DREYTREDVERERSK-ERD--MDRE----GSIRD-RDSEGSK--RRERDIDRRRE
REREERR---EIEADRERRKDK----ERERSID----------RDRRREREGRDRDNERG
GSVDRERRRE-------REGYYLRDRDNG----RGRSRERT------RYDSRERM--REK
ERESDKD------------RE------IQADK-EKYKSVEV------------NGER-SK
NENDQD-DNDKEFIWKSPEE-------IEEEELNRIRES--------------IEKFKKK
SEQQSELI-SQDKGKD----VVQENSAPD-------SASFAVVTAA-----NAGAAKAKS
DFDPVVG-DVAKTSLT-------AGGPPTMF------GIS-NSEKTQAPAGLGEGSP--K
S-ERS-ADMFHDDIFGESPAANQKVGHMRGKGDG-VPMVRSGLHDNWD-DAE-GYYSYQF
GELIDGRYEVIATHGKGVFSTVVRAKDLRAGPEPDEVAIKIIRNNETMHKAGQTEVQILK
KLAGADRDDK--RHCVRLLSSFKYRNHLCLVFESLHLNLRELLKKFGRNIGLKLSAVRSY
SKQLFIALKHLKNCGVLHCDIKPDNMLVNENKTVLKLCDFGNAMFAG---KNEVTPYLVS
RFYRSPEIILGL-SYDHPLDIWSVGCCLYELYCGKVLFPGATNNDMLRLHMELKGLFPKK
MLRKGAFID--QHFDHDLNFYATEEDTVSGKMMKRMIVNVK-P--KDFGSIIKG----YP
G-EDPKILAHFRDLLDKMFILDPEKRLTVSQALAHPFITGK--------
>Atha_PRP4a .
MANDK-------------QIESHHRKHHRSSSSSDDTEKASKRHKHRHHKHHHHRH-RHH
RDKKR-E-NEIPSAGDETEILDVTPAAPIVVSNG-CEEEDVEEGEILEEDGIG-DVLMKT
-A-----------------DSDGESG----------EIK---FEDNNLPPLGEKG-----
--------------RQGEEKSSNGVLTRESEREDKRWDKEAGGPSERVSKLSYDNG----
----------RSSF---------------SPSNSRQSNEGRARSRSKSHDRERET----S
RSR-FAEDEFS-D-----------------------------------RGRHHDSSR---
---------------DYHHD-R----------------VDSVRTEERYHRRGRYEEN---
-----DRQYSREVLERDRSK-ERD--MDRE----GSIRD-RDSEGSK--RRDKDSDRRRE
REREKRR---EIESDRERRKEK----ERERSID----------RDRRKERE---------
-------------------GDYLRDRANE----RGRSRDRT------RYNSRERK--REK
EREGEKDWE--------RGRE------TQKDR-EKYISSDVNSKGDKLEETWANDER-SR
NEDGQD-DNDEGLTWKSPEE-------EEEELLNRIKEESR--KRMEA----ILEKHKRK
PEQQNELL-TQDNGKD----IVPETGAPV-------STSPAVVIAA-----NVGQAKTNL
DFDTV----AAKAPLI-------AGGPPTMS------GIS-DSEKNQAQAGLGEGSP--K
S-ERS-ADMFHDDIFGESPAGIRKVG---GKGDG-VPMVRSGLHDNWD-DAE-GYYSYQF
GELLDGRYEVIATHGKGVFSTVVRAKDLKAGPEPEEVAIKIIRNNETMHKAGKIEVQILK
KLAGADREDR--RHCVRFLSSFKYRNHLCLVFESLHLNLREVLKKFGRNIGLQLSAVRAY
SKQLFIALKHLKNCGVLHCDIKPDNMLVNEGKNVLKLCDFGNAMFAG---KNEVTPYLVS
RFYRSPEIILGL-TYDHPLDIWSVGCCLYELYSGKVLFPGATNNDMLRLHMELKGPFPKK
MLRKGAFID--QHFDHDLNFYATEEDTVSGKLIKRMIVNVK-P--KDFGSIIKG----YP
G-EDPKILAHFRDLLDKMFILDPERRLTVSQALAHPFITGK--------
>Spirog_2 .
------------------------------------------------------------
------------------------------------------------------------
------------------------------------------------------------
------------------------------------------------------------
------------------------------------------------------------
------------------------------------------------------------
------------------------------------------------------------
------------------------------------------------------------
------------------------------------------------------------
------------------------------------------------------------
------------------------------------------------------------
------------------------------------------------------------
------------------------------------------------------------
-------------------------------------------------------SP--P
S-DKS-ADMFADDLFGESPAPDRRQ----AKLEG-SLMEVSGLTDNWD-DAE-GYYTFRI
GEVLDGKYEVISCHGKGVFSTVVKALNLKPTKEPQEVAIKIIRSNETMYKA---------
------------------------------------------------------------
------------------------------------------------------------
------------------------------------------------------------
------------------------------------------------------------
-------------------------------------------------
>Jscop .
------------------------------------------RD----------------
------------------------------------------------------------
------------------------------------------------------------
------------------------------------------------------------
----------------------------RAGSLEIGGDKYRGKGSSPSYDMYRDKG-Q-S
FSRDSYKD----------------------------------------KGRSPSRD--KY
RDRVRSPS----------HD-RHRERLP-------SLPRDSFRDRVRSISRDR-------
--------------NRERGQ-SISHERNRDRVR-SISRD-RNRDRER-KNRDRGYGRKRS
RSREARE---QYSNLRDRVRAY----GEVRKTSR------SREREMNWNRSSRDRGQ---
--RDRRSNSREI--------------------SKSARNDDR-YD---RYHR------YGY
ERQSDKDKQ--------RNRT------TEREH-NSKYQES----RHEFKEE--KERN--R
EDENQE-EYQERVLLQLAEQ--------EEDDVEKIKEESR--KRRQA----ILEKYRQQ
NQQTVINEEAEDSD------NLAETNSAA----TLISIRQSEVITG-----HAENGQDGS
DSF------VPDLNFS-------VGKESLQN------GIL-PAEKTLGTGALGEGSP--K
S-EVG-ADMFSDDIFGETPVKIRKP----ARGDG-LPVDTSGLHDNWD-DAE-GYYSYRI
GEVLDGRYEIIAAHGKGVFSSVVRAKDLKAGKEPEEIAIKIIRNNETMYKAG--------
------------------------------------------------------------
------------------------------------------------------------
------------------------------------------------------------
------------------------------------------------------------
-------------------------------------------------
>Zoffic_1 .
--------------------------HQRSSDD-HGAEGSSKRRKHHHH---HHRRRHHH
RSRQGGE-----------DARDSSP-APQVVAGSSVVDDEREEGEILEEDEESPEVNGGK
-FFKLAG------------SSDAESG-TNLILHVPKDTSCTQNMDHNQVVHGNDFSSRSD
--EGTLSLKFETVSFSDEEKKIAFQTSSENDVHDSKVHVSSRSPVSREEKRNSDSDSGDS
RDVYGRQSDRSRSISAKRLMDKH-REIGRSPFSESFHDDRLHQDRSKSCDHTERLSSE-K
VSRPLANGDDP------------VDSGGSRNRLDRASNNELPYERENQDDRHGNWDKEKE
RDRNSRGARDKRTHRENRHD-REHRHGS--------RARDNVRERSRGSARDK-------
-----DNVEFKKEVRSERE--SSS--YSRYDRR---EDNHDVRDKDR--NRERYSSSKSE
RVRDSHS---DLKKER-RDSRQ----ERNIVDDH---------RDKNRAWDREVNVQ---
--NVRNHGQ--------IEKD------------RGANRDKH-IE-------------SRH
SRHDESQHH--------KDKS------RSKEE-GFHTDHP--------KED--KQKS--I
REEEED-DYQERITQQLAKQ--------DEEDVDKIKEESR--KRRQA----ILEKYRQR
QLQQVESSSANDKATL----DKEKQQGPQA------TVLVDKPNGH-----ELESANDFG
DAS------DVDTSFT-------VKKSPVQI------VNL-VDKASNTAGELGEGTP--K
S-ERS-TDMFSDDIFGESPAGVSKM----VKDEG-PQIDQSCLYDNWD-DAE-GYYSYRF
GEVLDGRYEVIAAHGKGVFSTVVRVKDLKARKDP-EVAIKIIRNNETMYKAGQDELVILK
KLAGADPEDK--RHCVRFISSFKYRNHLCLVFESLHMNLREVLKKFGRNIGLKLTAVRAY
AKQLFIALKHLRNCGVLHCDIKPDNMLVNEAKNVLKLCDFGNAMFAG---KNEITPYLVS
RFYRAPEIILGL-PYDHPMDMWSVGCCLYELYTGKVLFPGPSNNDMLRLHMELKGPFPKK
MLRKGAFTD--QHFDQDLNFHATEEDPVTKKPIKRLLFNI-----KDICALISS----FP
G-EDPKLLSSFKDLLDRIFVLDPEKRMTVSQALSHPFITGK--------
>Zoffic_2 .
------------------------------------------------------------
------------------------------------------------------------
------------------------------------------------------------
------------------------------------------------------------
------------------------------------------------------------
------------------------------------------------------------
----------VRIGSHNRHDTREHRHGN--------HGRDKERERTRGIIKNK-------
-----DNSELQKEGRPERES-----SYSRYSRR---EKNHDARDKDR--NRERYSNSIIE
RARDSHS---DFKRERNRDSRY----ERDIVNDH---------RDKNHALDREVNVH---
--KDRNHEQ--------IEKD------------RATNQDKH-ME-------------SRH
TRRDEVQHH--------KDKS------RSKEP-DFHIDQP--------KED--KHKF---
TREEEE-DYQERIEQQLANQ--------DEEDVDKIEEESR--KRRQA----ILQKYRQ-
------------------------------------------------------------
------------------------------------------------------------
------------------------------------------------------------
------------------------------------------------------------
------------------------------------------------------------
------------------------------------------------------------
------------------------------------------------------------
------------------------------------------------------------
-------------------------------------------------
>Stuber_2 .
MEREVYTS--------------------------DDDITGHFRD--------HHGY----
------------------------------------------------------------
------------------------------------------------------------
------------------------------------------------------------
------------------------------------------------------------
------------------------------------------------------------
------------------------------------------------------------
-----------------RES-SKEH---------------KSSYSRR--MREKDRERELE
RER-----------ERERGREK----KREKAQ--------YEEQKYEREREERGRRK---
--RDRESRGPSRE---------DRDRYNDR-SSRQWKFDDL-DDDG-----------NAY
HRRYETDNE--------RDRA---------------------GKQKTQETE--SEKP-KR
DEVEQK-DYQEKIAFQLAQQ-----EEEEEDELDRIKEESR--RRRQA----ILEKYKNQ
PSQKSGDNAEVHVNR-----STEKHAAGD------------SAVPE-----PIDGPTNGA
NVH------GDEPTFY-------SGKSPLPG------GHN-ADEKASGAGGLGQGTPEQQ
S-ERS-ADMFCDDIFGESPAAIPKM----GKGDG-MPTERNCLHDNWN-DLE-GYYRYRF
GEILDGRYEILAAHGKGVFSTVVRAKDLKARPDPTEVAIKIIRNNDTMYKAGMEELVILK
KLVAADPKDK--RRCVHLISSFKYRNHLCLVFESLWMNLRGLQKKFGRNIGLSLDVVRLY
AKQLFSALKHLKSCGVLHCDIKPDNILVNEAKDKLKLCVFGNAMFAG---KNEITPYLVS
RFYRAPEIILGL-SYDHPMDIWSVGCCLFELYAGKVLFPGRSNNDMLRLHMELKGPFPKK
MLRKGAFTY--QHFDQDLNFLATEEDPVTKKAIRKLIVNIK-P--KDISSVISG----DP
G-EELKMLAHFKDLMERIFVLDPLRRITVSQALEHPFITKK--------
>Atha_PRP4b .
MVSDK-------------HVESNHRKHRRSFSPSDEVFKSPKRHKSRHH---HRRHHRHH
RDEE------VQYNDDENV---------------NGGDLDMEEGEILGKEGIG-ETLKKK
-L-----------------ESVDEFG----------DIKSGQFRENNLAFNGDDG-----
IC----------------------------------------------------------
---------------------------------------------------------K-S
WIR---------------------------------------------------------
------------YLSYKCHG-R--------------------------------------
--------------NQRRER-ECEK-----------RKE-IEPDRERR-KERGSVDRDSR
GDREK-----DYLRDRDNDRGR----SRDKAR--------YSSRERGRENERERRSE---
--KDRDKG-------------------------REFQSDREKKSLDDGYGEV-RHKHSGH
SRHDAEDDL--------ELRSPTS---------VNGHDPN----SGDVKET--RGNV-ER
TRIDND-DKGDVVVWEV-EQ--------EDEELNLI-EESR--RRTQA----IMEKYKKK
LEQQNGFSS-HDLELA----NIPKQSSTVA---VLGSGTLGPVTS------AVNQAKAGL
DIDAVDG-EVAKLSSA-------VGESPAQL------VIS-DSDRTLASTGLGEGSP--K
D-KIS-DDMFTDDIFGESPADSQKMGYLRGKGNG-IPIVRSGLDDNWD-DAE-GYYSYQL
GELLDDRYEIMATHGKGVFSTVVRAKDTKAELEPEEVAIKIIRNNETMHKAGQTEIQILK
KLAGSDPENK--RHCVRFLSTFKYRNHLCLVFESLHLNLREIVKKYGRNIGIQLSGVRVY
ATQLFISLKHLKNCGVLHCDIKPDNMLVNEGRNTLKLCDFGSAMFAG---TNEVTPYLVS
RFYRAPEIILGL-PYDHPLDIWSVGCCLYELFSGKIMFPGSTNNEMLRLHMELKGAFPKK
MLRKGAFID--QHFDKDLCFYATEEDSVTRKTTKRMMVNIK-P--KEFGSVIKQR---YK
D-EDSKLLVHFRDLLDRIFILDPQKRITVSQALAHPFITGK--------
>Atha_PRP4c .
MVSDK-------------IVESSHRKHRRSYSPSDEVVKSSKRH--KHH---HHKHHSHH
LDED---------GNEKNV-------YPFLGNPGNDGELDLEEGENL-------------
------------------------------------------------------------
------------------------------------------------------------
------------------------------------------------------------
------------------------------------------------------------
------------------------------------------------------------
-------------------------------------------------KKKGSIDRES-
--------------NRDNYRGRS---SRDKAR--------SSSRETGRENERERRKD---
--QDRDRGR------------------------REDQSDQEIKSGGDGYGEV--------
-RHDAEDDL--------DS--------------LKSHKPN--------GET--QGNV-ER
SEVDND-DDGEDVVWGVEEQ--------EAAEMKRI-EESK--RITQA----ILEKYKKK
LEQSSTVAD---------------------------------------------QAKAGL
DTEAVDG-EVAKLSSA-------VGETPARL------VIS-DSDMTLASA----GSP--K
S------DMFSDDIFGESPLADGTR-----KGNALVPFVRSGLNDNWD-DAE-GYYSYQL
GELLDDRYEIMATHGKGVFSTVVRAKDTKPELEPEEVAIKIIRKNETMHKAGQAEIRILK
KLVCSDPENK--HHCVRLLSTFEYRNHLCLVFESLHLNLREVVKKIGVNIGLKLYDVRVY
AEQLFISLKHLKNCGVLHCDIKPDNILMNEGRNMLKLCDFGSAMFAG---ENQVTPYLVS
RFYRAPEIILGL-PYDHPLDIWSVGCCLYELYSGKIMFPGSTNNDMLRLHMELKGPFPKK
MLRKGAFID--QHFDKDLCFYATEEDSVTGKTIRRIMVNVK-P--KDLGSVIRRR---YE
D-EDPKVLVHFRNLLDKIFTLDPQKRLTVSQALAHPFITGK--------
>Hselag_2 .
--------------------------------------RSRSREMQNHRKEIHMRH----
------------------------------------------------------------
------------------------------------------------------------
------------------------------------------------------------
------------------------------------------------------------
------------------------------------------------------------
------------------------------------------------------------
----------------------------------GYGRT-ASPDRGQP-SRSNDILKE--
----------GRSENRGSRRYS---------------------QSRNKEHETSYKASQ--
TTRDRFRNE------------------------------------------------ELR
NRYSETSHS--WSRGLEKDRP------KHNQS-KTGQKTS----KNSTNYA--SEEK-AR
EEENQE-NYVERVASQLAAQ--------EEDDVERIKEESR--RRRQA----ILEKYKNQ
KSNQQQQSSELDTDVFREVESAKEHASEA----LGGSSSPLEIGNG-----EKNGPIDAT
GGLLSDAISLHGATLV-------LGKGPLQM------ENV-TKVNVGGIVALGEGSP--K
S-ERS-PDMFCDDIFGESPAGGRRA----GKGDG-LVIDTSGLTDNWD-DGE-GYYCYRI
GEVLDGHYEVASSHGRGVFSHVVRARDLKAARDVEEVAIKIIRNNETMFKAGQTELIILK
KLAGADPENR--RHCVRLLSSFEYRSHLCLVFESLHMNL---------------------
------------------------------------------------------------
------------------------------------------------------------
------------------------------------------------------------
-------------------------------------------------
>Gmax_3 .
MDCFSFLPTI------------------------YYLGRTSKRHRHRHR---SRKS----
--------EEIECGCEIAPAV-PFP-TPPRNSGTNIDDDDVEEGEIFEDDD---DVAKQH
-A-----------------QSEAEPGFARETLLHAKDIETKTQCDRFISPDGEDGACYQS
---------DGKDGRASTDGMGNGLLDHKH------------GCFKGNEKLKGYCDD-DV
EVDGGKVGY-YKNSSSESGREKD-----RRSRYSHSRDRYRSRSRSTGHATDRSHSG--S
IVEEHARSK-----RKHSGEQG-DDSYASRLKTDYDLDDER------MASRRESRDL---
---------------------REHRTSYHTQEA-WGRARSSDRDVDRDLKMEK-----EQ
ERSRNREVNWVHRREKERER-SCER---------------RDVEKDRR-EREDDRDRRRE
KESDRIR---ETVFERDRRRDK----EKDQSRDRTRGD--ERVRDQETAEHNDRSWKR-D
KIKEREKRDDIKR---------HKDRGNG--MGKYLSHEDDYYDAHDRY--------RRR
LKQEERECH--------QERK------RKSSH-VKVYNSM----GSTLIDD--ANKL-ER
GEDEQD-DLDEKVTLQLPDQ--------EEEDFNRVKEESR--RRREA----ILEKYKKQ
HQQIELNTE---------------------EGKDRQAVEIPPSIPD-----ALDGKSDGV
DDV------EVETLFS-------VRKSPAEN------GNV-ASDKISSAGGLGEGSP--K
S-ERS-DDKFCDDIFGETPTGVQKS----GKGEG-LRIERGGLHDNWD-DAE-GYYSYHF
GEVLYGRYEVIAAHGRGVFSAVVRAKDLKNSNEPREVAIKIIRSNDTMYKAGMDELVILK
KLVGADPDDK--CHCVRFLSSFKYKNHLCLVFESLHMNLREVLKKFGRNIGLRLTAVRAY
AKQLFIALKHLRNCGVLHCDIKPDNMLVKRQKILLSFVTL-------------VMPCL--
--------LVKM------------------------------------------------
---K-------HHI----------------------------------------------
-------------------------------------------------
>Cvari .
------------------------------------------------------------
------------------------------------------------------------
------------------------------------------------------------
------------------------------------------------------------
------------------------------------------------------------
------------------------------------------------------------
------------------------------------------------------------
------------------------------------------------------------
------------------------------------------------------------
------------------------------------------------------------
------------------------------------------------------------
------------------------------------------------------------
------------------------------------------------------------
-MF---------------------------------------------------------
------AEGGADDIFAATPTDVKEKEAQAGQAAVAAAGARKGLLDNYD-DAE-GYYNFQV
GEVIGAQYEVYAAHGKGVFSSVLRARDLSRRDTYPEVAIKVIRANETMYKAGQMERVIAR
KLSEADAEGK--RHCIRILGSFEYRNHLCLVFEAMDMNLRELTKRYGRGIGLSISAVRVY
AQQMLVALYHLKNCGVLHADIKPDNILX--------------------------------
------------------------------------------------------------
------------------------------------------------------------
-------------------------------------------------
>Vcart .
MKGAPEEP--------------------------ARGAGSLGRHHHKHK---QKKDHKHK
DKSKRREA--VERNK--------------------EVGSDVESGEILGDGAEG-EVQKTL
-T-----------------QSQQLHG----------------------------------
------------------------------------------------------------
------------------------------------------DSCTDVPAVHRAAG----
-------------------------------VSP--------------------------
--------------EDDQHALRRTRTGP---------PEAGSKPAEVSGQRDEPYAG---
--------------SRKRERVEVDEYRSRKEARSGIRADPMERPRDRQSKRDRDREREYR
QDGESREY--ERQRERERQRDGDDGRERDGKDRKDRGDR-ERYREREREKEREERPGSH-
--RERSHRRDGSRD-RRASRERSRSRREEG-RGRSQSRSPS-GRAADR---------RAG
DRRERDKRDGG------RDRGWP--SNREAHR----------EQQDSEGRD--AGKGVDR
GRSSPQ-AKSPEALLTIGDE-----EEDEEARIAREREERR--RRQQA----ILQRHAQQ
QVLTDTVVAAEDGGREAEGERISSSDTSDL-QVVADDADSGPPAQAEAEDAEMERHRQAA
AMMLKRPSPGASTDLARVASRRTVGDTGAQVG-----GADVPAVEPRGNSGVGAGNG--A
G-DDD-DDMFADDMFVEQDTGQGVAAR--------PAGGAAQLHDSYD-DPE-GYYNFQI
GEVLDNRYEVTEFKGKGVFSTVMRARDHGVGRSGPEVAIKVIRANETMYKAAQTEQAILR
KLCSSDPDNR--KHCIRLLRVFEFRKHMCLVFEPMDMNLRDLTKKYGRNKGLNVTAVAMY
TAQLMVALRHLRKNGVLHADIKPDNILVNSRRTKVKLCDFGSAMLAG---DNEVTPYLVS
RFYRAPEVILGM-KYDFAMDMWSVGCVVYELFTGNILFPGRTNNEMIKLMMDIKGPFTKK
MLRRCAFAD--KHFDLDAPFILMEEDTLTKKPVRRMINVQS-A-KNNFSQLLAPALRSAK
Q-EDKAQIQLLADLLEKMMMLEPEKRIDTDAAMRHPFVRSFLP----KK
>Sbicol_2 .
MVGGRGR-------SPSPYSPTPVDKRCRSRDDDARSSGASPKRRKRH----HRRY----
-----------------------------------------EDGEILD------------
------------------------------------------------------------
------------------------------------------------------------
------------------------------------------------------------
------------------------------------------------------------
------------------------------------------------------------
----------------------------------GA----SAAAPAR--SREHERGWRSS
RVGGGGGCDYYTHGERSSNHSRL---DRRGSARGGGGG---------------------D
EIRERERRSGNSS------------------HGDHARWDPA-GIGKDRW--------DPA
GRVSHADRH--------RDST----SSSKPSK-SAGYKQT------------------LR
FGDISI-DFGHKIRSH------------EEMKKGTFQQEDH--KRCKV----KTELTILQ
QQNDARGKVEVEFVPSCK--NVKAGARAID---KAQNSTSACVANS-----KAENKQDSQ
VVI------TNKANIT-------VGKPSAPS------------------SAIGSGRP--P
AA-----------------AGIGKS---AGKPDG-LHNESNVHPDNWD-DAE-GYYTYHF
GELLGGRYEIIAAHGKGVFSRVVGARDLEAAGGPERVAIKIIRNNDMMYRAGKQEVSILE
KLNVADHEDK--CHCVRFISSFRYRNHLCLVLESLHMNLREVLKKFGPNIGLRLTAVRVY
AKQMFIALKHLKTCRVLHCDIKLDNIMVNQAKKVLKLCDFGSAMLVG---MNEVTPYLVS
RYYRAPEIILGL-PYDHPLDMWSVGCCLYELCTGKALFQGKSNNEMLRLHMELKGSFPKK
MLRSGAFTM--QHFDRDMRFQDTHDDPVKGKVVRRSSEEDKRP-----------------
-------------------------RST---------------------
>Smoel_2 .
------------------------------------------------------------
------------------------------------------------------------
------------------------------------------------------------
------------------------------------------------------------
------------------------------------------------------------
------------------------------------------------------------
------------------------------------------------------------
------------------------------------------------------------
------------------------------------------------------------
------------------------------------------------------------
------------------------------------------------------------
------------------------------------------------------------
------------------------------------------------------------
------------------------------------------------------------
--------------------------------------------DNWH-DHE-FYYKARI
GETINSKYQVKASIGSGMFSTVFLAKSLFPEC-EQEVAIKIPRKNDLMLRSAKSELQILK
KVAEPEATNK-DNHCVKLLDSFVYREHLCLVMESLDLNLRQITNKYGRNRGINLKTICVY
AHQLMVALQHLAHCGILHCDIKPDNIMVTKSRRSIKLCDFGVAMFARDQTPSAETPYLVS
PSYRAPEIILGVAPYSHAIDMWSAGCCLYELYTGKFLFPVATNNGLLKQQMELKGAFPKA
MLKKGAFTG--MHFNENFEF--RQLDPVTKLETLRSMAS------FNVKTSCISD---LT
G-EDGALMARFKNLLERMLTLDPSKRITPDEALKHPFL-----------
>Smoel_4 .
------------------------------------------------------------
------------------------------------------------------------
------------------------------------------------------------
------------------------------------------------------------
------------------------------------------------------------
------------------------------------------------------------
------------------------------------------------------------
------------------------------------------------------------
------------------------------------------------------------
------------------------------------------------------------
------------------------------------------------------------
------------------------------------------------------------
------------------------------------------------------------
------------------------------------------------------------
--------------------------------------------DNWH-DQE-FYYKARV
GETINSKYQVKASIGSGMFSTVFLAKSLLPEC-QQEVAIKIPRKNDLMLRSAKSELQILK
KVAEPEATNK-DNHCVKLLDSFVYREHLCLVMEFLDLNLRQITNKYGRNRGINLKTICVY
AHQLMVALQHLAHCGILHCDIKPDNIMVTKSRRSIKLCDFGVAMFARDQTPSAETPYLVS
PSYRAPEIILGVAPYSHPIDMWSAGCCLYELYTGKFLFPVATNNGLLKQQMELKGAFPKA
MLKKGAFTG--MHFNENFEF--RQLDPVTKLETLRSMAS------FNVKTSCISD---LT
G-EDGALMARFKNLLERMLTLDPSKRITPDEALKHPFL-----------
>Smoel_3 .
------------------------------------------------------------
------------------------------------------------------------
------------------------------------------------------------
------------------------------------------------------------
------------------------------------------------------------
------------------------------------------------------------
------------------------------------------------------------
------------------------------------------------------------
------------------------------------------------------------
------------------------------------------------------------
------------------------------------------------------------
------------------------------------------------------------
------------------------------------------------------------
------------------------------------------------------------
-------------MFSETPLTEITNPE--------VQGLRNDNPDNWH-DHE-FYYKARI
GETINSKYQVKASIGSGMFSTVFLAKTLLPEC-EQEIAIKIPRKNDLMLRSAK-------
-----------------------YREHLCLVMESLDLNLRQITNKYGRNRGINLKTICVY
AHQLMVALQHLAHCGIFHCDIKPDNIMVTKSRRSIKLCDFGVAMFARDQTPSAETPYLVS
PSYRAPEIILGVAPYSHQIDMWSAGCCLYELYTGKFLFPVATNNGLLKQQMELKGAFPKA
MLKKGAFTG--MHFNENFEF--RQLDPVTKLETLRSMAS------FNVKTSCLSD---LT
G-EDGALMSRFKNLLERMLTLDPSKRITPDEALKHPFLKSVCK------
>Ptetra .
MEDGEIPN--EEG-----------------------------------------------
-----------------------------------QKNGIVEEGE---------------
------------------------------------------------------------
------------------------------------------------------------
------------------------------------------------------------
-------------------------------RTP--------------------------
------------------------------------------------------------
--------------DQERSV----------------------------SKHKKAKIKKQK
K-----------------------------------------------------------
---------------------------------------------------------RSR
SKEKERDKK-------NKKKH------KKESN-RKEKKED--RRTTDQQYK------SKQ
HQEEQKQEQSIRVEMQQQAAALI--QEDEEENIQDLDIEDEEARRRQI-REELFKNLEQN
------------------------------------------------IQASPEKDNDEG
FTFDQ---QIDENKQSYFQFDYLVNNQQEQQ---------------------------QE
TTEQV-QKKIVLDMFDELDDELENDDL--------NMMVRHNANASYEADDD-KYYRITI
GEMI-KDYKIINKCGKGVFGNVCKAIK-----DGQEYAIKFIRAEDIYIRSGERERQILK
QLNEADPNNK--KHILRLIESFEHRKHLCLVFESLDLNLRDALKVYTKGQGLDLSAIRSY
AMQLFVALAHLRRHKIIHADIKPDNILISSDTKLLKLCDFGTAFTVD---EVTVVEYLVS
RYYRAPEIIIGY-PYDTNIDVWATACTLFELFTGQFLFSGDNNNDMLKLHLQTMGKFSMK
MLRRSALTS--KYFDQHLNFKSREIDPITKQVILKPVLLGEKP-TRTIGTLLKVKEQNLN
A-EDQKMLLQFKDLLQKCLQLDPKNRITPEEALYHPFINIAMANTQTKK
>Tther .
MSDKQKKK--EDGELSGEEDEYKSPKQKKSDKDD----KKSKRSSRSHS---SRRT----
-------------SD--------------------STKSNKKDKDHKDS-----------
------------------------------------------------------------
------------------------------------------------------------
-----------------------------------------SRRRSKSRSKDRKDQ-QKS
RSRSYPND----------------------------------------------------
---------------------RNGTNSK--------------KDKDRDNAKEK-------
--------------DRKRSK-SPTK-----------DKD-RKNDRKRSGKRKSSRSKSPK
REDSRRDKDSSGYRDNEKKSNYG----------------SNRDRESRRSEENNTRESKQ-
TLEEEEERNDRYYN-DDSDSD---------YYQRVNDRKYK-------------SSRRSK
SRSKNRDRKKS------KSKG------RKDDK-NKDKDKE--RSKNSGNGD------NSK
SSKDKK-EEEAKKAQQPETI-----DDDEDLNMEIEDSDDERERKKQE----FLNMIKVQ
QMQKQEASQDQDVVDDKLKENLENQNFADEDVLDDDDVNIANTIND-----DYKEEVDES
HSLTH---SIDKAQLDHLQKRKSINSEKLEGKFS-------NNDQLDEENKLHKLDDQED
S-EEE------TDMFGDKIINKSNDG---------KLQIVKGANAECD-DEQ-NYFKILI
GEVLNGKYRVIQKCGKGVFANVCKAEQLDNGK---MVAIKILRSNEIMRDSGEREKEIIQ
KLNLNDKNDR--KHIVRLKNVFEHQKHMCLVFECFAMNLRDALKEYGKGKGFSLDVVRSY
AYQIFVALTHLKKNNYIHADLKPDNLLISEDTKTLKMCDFGTALPIE---ENGIIKYLQS
RFYRAPEVLIGY-PPYNQIDVWSVGVTLYEIYTQKILFDGSTNNEMLKLIMDSRGKFNKK
MLQNGKYVE--EYFDQNYNFKYTYVDKQTNQKYTTIITYGDIP-KKDIYRLLQENKDGIN
L-ENQKKLSQFKDFLDKCLQLDPKNRITPEEALEHPFLKLNTTNPTKPK
>Bnat_2 .
------------------------------------------------------------
------------------------------------------------------------
------------------------------------------------------------
------------------------------------------------------------
------------------------------------------------------------
------------------------------------------------------------
------------------------------------------------------------
------------------------------------------------------------
------------------------------------------------------------
------------------------------------------------------------
------------------------------------------------------------
------------------------------------------------------------
------------------------------------------------------------
------------------------------------------------------------
------------------------------------------------------------
---MQ---------------------------DRDEVAIKVIRNYGDMYQRAVKEADILT
KIREGDPENK--NCIVRFISKLEHKTHLCLIFESMGQNLREYTRRMQFQTDL-FTVIRKF
SMNLLLALKQLKEMDLIHADIKPDNILVSHDKAQIKLADLGTAFYEY---EIEETDLLGS
RWYRSPEVILGL-QYDASIDMWGLGCTICELFSCRPLFRGKDNHEMLMEFCKLRGGIPPK
LLKQGKYSS--QHFDDEGRIAEMSYDEKTGKANL-----IRY------------------
-------------------------------------IR----------
>Mallo_1 .
------------------------------------------------------------
------------------------------------------------------------
------------------------------------------------------------
------------------------------------------------------------
------------------------------------------------------------
------------------------------------------------------------
------------------------------------------------------------
------------------------------------------------------------
------------------------------------------------------------
------------------------------------------------------------
------------------------------------------------------------
------------------------------------------------------------
------------------------------------------------------------
------------------------------------------------------------
---------------------------------------------------D-GYFRCRP
ADVIGEHFRVMNVLGKGVFSTVLRCMDVVTRS--------------QASTVGRRELEVLR
AVQSADRDNTRHTHVVRLVDSFYLGSHFCLVLENMNMNLRKYYTQQGSGRGLPLRTIREF
GKQLFKALKFLHGLGYVHADIKPDNVVVSEDLSTVKLCDLGSAVHSSDLRAVEDNAYMAA
RFYRSPEVVLCCGQRSGALDV--SAVTLLESFRGSVVFSGETNNDLLWNIITTIGIIPKR
LIK-AARQS--QHFEE--------------------------------------------
-------------------------------------------------
>Spete_2 .
------------------------------------------------------------
------------------------------------------------------------
------------------------------------------------------------
------------------------------------------------------------
------------------------------------------------------------
------------------------------------------------------------
------------------------------------------------------------
------------------------------------------------------------
------------------------------------------------------------
------------------------------------------------------------
------------------------------------------------------------
------------------------------------------------------------
------------------------------------------------------------
------------------------------------------------------------
------------------------------------------------------------
------------------------------------------------------------
------------------------------------------------------------
---LLVFHRHMHQLGYVHADIKPDNIVVNDKKNIVKLCDLGSALKCHELRDLTDSPYLVA
RYYRSPEIVLCSGEKSSAVDIWALAITLIELYKGSVCFTGESNNDLLWNMMNLLGPIPKK
MIK-AAKQK--QHFEEAILFVKKDTDKSTGREIIR-------------------------
-------------------------------------------------
>Ptrico .
MNNDSFQP----------------------------------------------------
------------------------------------------------------------
------------------------------------------------------------
------------------------------------------------------------
------------------------------------------------------------
------------------------------------------------------------
------------------------------------------------------------
------------------------------------------------------------
------------------------------------------------------------
------------------------------------------------------------
---------------------------------------------------------LSK
RQKTSD-------------------VEKSDEDLSNLVHGDEFARRRRADRKLRLHSARQK
---------------------------------------------------ESGEGTDRN
DDTDKDFL---------------------------------QNDQLQATATLSNKDM--E
TVYQP-VDKDNFDMFSSSPSPQDNMDY-QTNSAT-SKSKRGNEQGDWD-DSE-GYYKAVI
GEIINISFRISGVVGKGVFSTVLKCTTVSNSSLPPTVALKFIRHNDTMAKAALNEVQTLQ
RLKGCDGIVP--LLLPLTETPMEHRGHVVLAFSCMEYNLRDVLQKFGKGVGLSLQAVRSY
FGQLLAAATHLKKNNIIHADLKPDNILVSADFSFVQLADFGSAIDASESQQNQPTPYLVS
RFYRAPEIILGL-TPTFAVDLWSLSVTAAELFLGEVLFKGSSNNDMLYSFMQHMGPISNR
IIRQHLAGS--KQFSQEFLFKQQTTDPVTGRHVHRMLSLATSP-SATPHRVLLRA--KST
K-DNRIVVNRFSDLLVGCLSLDPSRRMSLKETLQHSFFQLENS------
>Osativ_2 .
MASEEAA-----------RSHLSPRKHRRSPHDDEDGASSPKRHKRGHH---RHRH----
---------------------------PAAAD---PAEGEAEDGEILDQATAAVDADAGE
-T-----SVQG--------P-APEHG-NSDA---DLNIHVNELH----------------
---------------------------------------------------------T--
----------QLARNPSQEHD---YPAKSDHAAHEAIVEYHSRRSPGSRNHNEAHS-KDS
RETGFQTD-------------------GSR-VRLYEHG---------IDDRHGEPDR---
---------------------RRWET----------------------EERGC-------
--------------YKKRKK-------------SGCGRH----------SEEKHLDERKH
GSLVEKKVDLLAYHERRSGDGRF---DQKASAHHGHGEG----REMDRWNSSTRKKDE--
--EWRNRKNDTAR---NSYKETDR------VGSRYGEEKLN--DSIDKRD-------KRG
FRGKEMDAC--------WSRAV-----NGNEG-SISYTHAN--DGSSFGGDDTKAKCKRR
PEEEKKEPYSKSSSNYVREE-------DEENYLENIEDRKQ--QEKSAH--YIDNKEINN
TKQRSNNLR---------------------------------------AKEDITNDHELS
NVF------VGAKFYN-------VRKSPTLPKISISLGTS-DNKRATSASGLQEGSSR-I
SHKRTTQVILGNVIDGEQPID-RKL----GNENS-MLAKKNTLHDNWE-DEE-GYYIYHF
GEVLQGRYEITARRGKGVFSTVVHAKDLKAQKGCREVAIKIICNNIEKYRSGKREISILE
KLGTADREDK--QH----------------FLESLHMNLREVIKKFGHGTGLKLTAVRAY
TKHIFIALKHLRHCGVLHCDIKPDNILVNKDNNLLKLCDFGSAMSAG---NNEITPYLVS
RFYRAPEIILGL-PYDHPLDMWSAGCCLSELKQEKSYL----------------------
MVQRFAFT---------WN-----------------------------------------
-------------------------------------------------
>Crein .
MPAVAGKPVL-------PTLNLAKVKQ-------DDALGGPPTSSRIHRGGG--------
---------GVGITD--------------------TARGSYREGYSHGSAAGA-------
-T-----------------------G-HSNA-----------------------------
------------------------------------------------------------
------------------------------------------------------------
---------------------------GAS------------------------------
---------------------RQSLSSS-------QGARGAGAASGSSTARGGQLGT-P-
--------------GRQPQYGAAEGYAVRSSLSGGG------------GSASASQALLAA
QLSSQRAVL-TSSHGRSGGHGAA---GSGAGAGAGAGAG----QGVGSSAANIAAAAAA-
SLQAQQQYAHALA--------------------------------------------TPR
GHYGSTAASAS---HMHLSGSGA--PASGATQ-AAAAAAAA----------------TGA
IQGSRA-AYQAAGAPPTTSAS----TAQRHQQLTQQPEQHR--RRESS----GAEAAAVA
TAALAHSAS----------GAAAAAAAAAH---------------------ASGNTTSAA
NAASGAAA---------------THTSTATAAAS-------STAAATAAAATTATAAAWE
SGAQA------LSRYAEYMTPYEHSEVSAQKVNG-NPHAGGRSNFGYD-DER-GDYVVVL
HDHMAYRYEVLSVMGRGSFGQVLKVHDFKTNT---LRAVKVIRNKKRFHQQALVELRVLQ
HIRDADPEDR--QNCVHIGEHFYFRGHLCISFELLSVNLYDFIKQ-NNFMGLSLGLIRRF
AHQILISLRYMKSLRLIHCDLKPENILLRQNRSAIKVIDFGSSCYIEE----RVYTYIQS
RFYRSPEVILGC-AYGVEIDMWSLGCILAELFTGYPLFPGEDEVEQLACMMEVVGLPPVS
LLEAASRRK--LFFDSAGNPRLQPNSQGRTR-----------PGTKTLQGLLKCND----
--------PGFLDLLEKCLRWDPATRITPEQALQHVWIMDANPSPTSRN
>Pberg .
MNKNVYNNG-------------------------NEKYKNKCRTKNKHM-----------
------------------------------------------------------------
-------------------------G--SNI--Y--------------------------
------------------------------------------------------------
----------------------------RNNSPNKYYYETPCRDNNNNSNYYRYNM----
--------------------------NGNG------------------------------
------------------HQIRNKRNRS-------YESISTSKYKNKYNKKYK------G
YAVNEHTIRAYNKNGRKRSC-SSTKKLHEKDPK---YLEPRYNDDYRNSKKRTYYSYKKK
IYNDRRYYDTTTLKRKKMYYGSS---YKTESGSYNNTD--LDKKNLNKRKIYSNRRDIY-
--TRRDKK----------------------------------ISSKDNYNYY-Y--KKKY
DRNEGNNYLLK------KNSSI-------------------INNKDSPRKD------YGK
VYKEYD-DYKNKTGKNMDYYNYYYNKIKKNNNISYNYSNNKISKRRYI----IDSKGDNS
KFNKGDSTC----------QSLTEQSRGSS-----------------YSKVKKKKYKESK
NRISSD------------DSRRGMSKSRGNSDS--------YESSYENDNKTKKGNKRHR
T-ETS-----------KSSSSNESMRK--------QKKKKVNVNNNYS-DDEIVHFSWEK
GMILNDHYKVMRKMGDGTFGRVLLCQHIVNKK---YYAVKVVRNVKKYTKSAKIEADILK
KIQSNDIKNN---NIVRYHGKFMYHDHMCLIFEPLGPSLYEIITKNDYN-GFHIEDIKLY
CIEILKALHYLRKLKLTHTDLKPENILLDDKSKGIKIIDFGCATFKT---DYHGSI-INT
RQYRAPEVILNL-GWDVSSDMWSFGCILAELYTGNLLFKTHEHLEHLALMENIIEPIPKK
MLYEATKTNGYKYIDKNDLKLAWPENASSIDSIKHVKKS---P----LYKIIKHD-----
---------LFCDFLYTILRIDPTLRASPVDLLKHEFLAGNYE------
>Astiv_2 .
----------------------------------------------RHS-----------
------------------------------------------------------------
-T----------------------------------------------------------
------------------------------------------------------------
------------------------------------------------------------
------------------------------------------------------------
---------------------RTRRD----------------------------------
--------------ERERSS----------------SRAVRDGHGDRH-TRERYRDERRQ
GSSAVDRDSVRRHRERSSSHSRP---ERREGGHHTREES----RERERRSGSSRHRDH--
--ERRDTSKGGHE--RDKGRD-DRDRG----LHRDIESETRRGEWKDRV--------SNS
DRHRDSTRLKYSTSDVHKDSS------RSRDK-VRDADSR--SQRSREMKE------NSF
KEEDEI-EYQEKIEQQLAMQ--------EEDDPEKIKEEAR--RRKEA----IMAKYRQQ
QIQKQQLES---------------------------------------------------
----------------------------------------------------------AR
SN-----------------------------------------------DEE--------
------------------------------------------------------------
--------------------------------------------------------VRAE
ARNEAV-------------DGKDDN-----DSNSM---------------DNE-------
-------------EAENKLD-------------SSDAFAGE-------------------
----ADFTK-------S-------------------------P-----------------
-------------------------------------------------
>Hselag_1 .
------------------------------------RYSSPPRSSRLHK-----------
---------------------------------------DSEDAQKRARYSKS-------
------------------------------------------------------------
------------------------------------------------------------
------------------------------------------------------------
------------------------------------------------------------
---------------------RDSFAKS--------------------------------
--------------DRKESS-----------------------------KNLKDINNDRR
NVSHTHVYSLDKMNRRSRSRDSF--DHRRENRVHGRHDN-GHDSGLDKRQRSPSREIM--
--DGRSEIRGRSRCV------------------------------------------RAR
DKHHERSHRESQSTLDHYSKE------EHRNR-HSEANCA--NSRQTMGHV--PEK-MPR
EEENQE-EYVERVALQLAAQ--------EEDDLEKIKEESR--RRRQA----ILEKYKTQ
------------------------------------------------------------
-----------------------------------------------------------K
SL---P-------------------------------------------DSV--------
----------------------------------------------------EAAADILR
EVSNANEHTG---------------GDSSLPFEAGKEKQNEAS---GFSCGDICNANRTR
GATLVLE----------RGSSQKDSVLQGK------------------------------
--------PIGL---------------------------GES------------------
---KSERSD--MFCDDG-------------------------------------------
-------------------------------------------------
