# Supplementary material for: Genome-scale analysis of Arabidopsis splicing-related protein kinase families reveals roles in abiotic stress adaptation
Source: BMC Plant Biol. 2022 Oct 22;22:496. doi: 10.1186/s12870-022-03870-9 (PMC9587599; doi:10.1186/s12870-022-03870-9)
Supplement: Supplementary file 6 — Additional file 6. [file 12870_2022_3870_MOESM6_ESM.xlsx]

## Sheet: ReadMe
For sequences generated using HMMER3: SRPK protein sequences were aligned using MAFFT and then used in HMMER to generate a protein sequence profile. The protein profile sequence was used to query against the proteome of organisms whose proteomes were available in Phytozome. Positive hits were chosen on their basis of e-value. The gene names provided by HMMER were then searched in the correspondin…

## Sheet: SRPK
Phylogenetic Group	Species binomial name	Local Given name	1KP	Additional for Domain analysis	E-value	Peptide sequence
SAR	Thalassiosira pseudonana	Tpseu			9.2e-49	>Thalassiosira pseudonana EDEGEDGYKVGGYHRVKVGEIYNQRYVVIKKLGWGHFSTVWMVKDRRVVANKPPGGTANQ PVFFALKVQKSAEHYTEAAMDEVELLDCIAQERKRCEGTLVSKGPMSRDSDGIRAIDNVD HSRHVATLYDSFFHNGPHGRHMSMVFSMLGCNLLSVIKAHNYRGIPIPAVKRMIKGVCKG LDFLHRRCQIIHTDLKPENILLQFPDQICPPSVFDDDAGDEHAEDDDTIGQNSQQEGVSI EELEASLKNPKLSTEERKKLKKRLKKKRQKERRKQASVTDLDHALEEDDDDDTITEADLR STVSEAEMQSYFKKMSASPSMNGNGTPFEGNKFAAIARASYQPDLKDMDILMRCRAVIVD LGNACWT…
	Mallomonas sp.	Mallo	yes			>BOGT-2013921-Mallomonas_sp. KLVDLGNACWTHKHFTDDIQTRQYRSPEVILGGRYDTSADMWSLACIIFELLTGDLMFDPHAAKNWDRDEDHLAMISELLGNFPRKVSSNGKYASDFFTRRGELRHIHQLKFWGLRDVLHEKYRFDAQDAADIEAFLLPMLQIDMDRRATAANCLQHPWL
	Synura petersenii	Spete	yes			>DBYD-2006932-Synura_petersenii VNVSIKIVDLGNACWTYKHFTDDIQTRQYRSPEVILGAKYDTSADIWSLACIIFELLTGDLLFDPHAGKAWDRDEDHLAMISELLGGFPRKVACVGKYASEYFNRKGELRHIGNLKYWGMKSVLTEKYHFSDVDAEEIAAFLEPMLQIDPERRISAANCLQHPWIS
	Phaedactylum tricornutum	Ptrico			1.4e-140	>tr|B5Y5B3|B5Y5B3_PHATC Predicted protein OS=Phaeodactylum tricornutum (strain CCAP 1055/1) OX=556484 GN=PHATR_10531 PE=4 SV=1 MSDQDNDKAGSGSASGEDYTDDEEEGEEGYKPGGYHPVKVGEAYNQRYVIIKKLGWGHFS TVWMVKDRRVEEMKKTNHFYALKVQKSAEHYTEAAMDEVELLDCIATERKRVEASLLADK DAESAEFVEHSRYVATLHDSFFHTGPNGRHMCMVFSMLGCNLLSVIKAYNYRGIPLPVVK NMIRGVCMGLDFLHRRCKIIHTDLKPENVLLQFPHQMDTEEELAYQMAAMSIEDNGDRDR NTISQSIHEMEKAINNPKTPNEEKKRLR…
	Undaria pinnatifida	Upinna_1	yes			>FIDQ-2070253-Undaria_pinnatifida KRNKASSPQLSDRDGDTKLVSLTDELALVRVLIVDLGNACWTHKHFSEDIQTRQYRSPEVITGVWYDTSADMWSLACILFELLTGDLLFDPRSGEDYDRDEDHLAQCMELLGKLPEKLIQEGKYSRQYFNRKGDLRHIHSLKMWGLEDVLVDKYHFSRKDAREAAAFIRPMLEMDPDKRASAQEMLDHPWLE
	Undaria pinnatifida	Upinna_2	yes			>FIDQ-2068673-Undaria_pinnatifida EDEGKEGYKVGGYHTVNLGDVFADRYIVVKKLGWGHFSTVWMARDDRRTSPTAPKYVALKVQKSADHYTEAARDEIDLLQTVRANAQALKELADKDPSGELDPDCRTVQLMDCFDHVGPHGRHVCMVFEMLGCNLLSVIKRYNYHGIPIRIVKNMARQMCQGLDFLHRVCNIIHTDLKPENVLMDLPPR
	Tetrahymena thermophila	Tther_1			1.9e-132	>tr|I7MHN4|I7MHN4_TETTS Serine/Threonine kinase OS=Tetrahymena thermophila (strain SB210) OX=312017 GN=TTHERM_00446150 PE=4 SV=2 MYSEDLLQSTGTSFLGQVNMNHSSSTATTVSTNGQYSKKNLNGNSNNLAPSNGTYQNQNI NHKGATEKENIKYADGEPVKTNFQKPQFYEDEVWIAKQQQQMALLQQQQQLNYQKNMDFQ VAHQQEPHQQYQYYEDEFQKVAGNNHNIENQKAPVQEPPQQKEPTLEDIMNQVDMEHDSE DEGIQDYKIGGYHPVHIGEVVNKRYVVIQKIGWGHFSTVWLAKDFKYDTYVALKIQKSAP HYLEAAFDEVEILQKVARMSKDPEWM…
	Tetrahymena thermophila	Tther_2			4.5e-127	>tr|I7MFJ9|I7MFJ9_TETTS Kinase domain protein OS=Tetrahymena thermophila (strain SB210) OX=312017 GN=TTHERM_00217180 PE=4 SV=2 MKPNLAKKFAEDEALVNDKPHQQNHQEQHENPQKPPPIQFENNDFLGVPEMEGLTTKSDK QVYNIDEENDSEDEGIEDYKIGGYHPVHIGEVINKRYVIIQKLGWGHFSTVWLSKDFKYD TYVALKIQKSAPHYLEAAYDEVEILQKVAKQASNPQWIHQLKEYYKDDKQKKTFTRDDCQ VVQLLNSFVFRGPYGNHFCMVFEILGVNLLEIIKRYNYKGIPMHLARIIAKQVLIGLDFL HRYCGVIHTDLKPENVLLCLTQEEIRQI…
	Tetrahymena thermophila	Tther_3			4.4e-112	>tr|I7MDG4|I7MDG4_TETTS Serine/Threonine kinase domain protein OS=Tetrahymena thermophila (strain SB210) OX=312017 GN=TTHERM_00069440 PE=4 SV=2 MKPLQMLLLKQTLQSQTTKYSNKQEGKRIFFFNLAQILPEKQKNQKTKDIKLVQIKILAI RNKMNSKLMKKGKKVGPPPGLQQKMQQQNKQEEYDESSSESDYDPEFEHPDDAEDFEDYR PDGYHPTILGEKFKDGRYTIVQKLGWGHFSTVWLAYDKETDSNVALKIQKSKKSYQEAAV DELQLLGDLRKNEKNEKWLSFIKEMKEKYPDCTEFNENEQYCVKLLDNFVHFGVHGKHYC STFEIMGPNLL…
	Plasmodium berghei	Pberg			2.3e-105	>tr|A0A509ADR3|A0A509ADR3_PLABA Serine/threonine protein kinase, putative OS=Plasmodium berghei (strain Anka) OX=5823 GN=PBANKA_0401100 PE=4 SV=1 MSYSDSISASNNSSNQDATSGKLQYTESDDEGSDEYCPGGYHPVEINEIYNDRYRIEGKL GWGHFSTVWIATDLKSKPLKFVAIKIQKGSETYTESAKCEINYLKTVKINSFDSSWVEFK EQQRERLFHYNMTKGVVSFIDSFEHKGPNGTHVCMVFEYMGPNLLSLIKHYDYKGIPINL VRKIATHVLIGLQYLHDVCKIIHSDIKPENVVVSTLTNIPKPRDYTKSKLANNNDDTNIK NVTKNHCTS…
	Paramecium tetraaurelia	Ptetra_1			2.3e-125	>tr|A0C3L7|A0C3L7_PARTE Protein kinase domain-containing protein OS=Paramecium tetraurelia OX=5888 GN=GSPATT00034863001 PE=4 SV=1 MSNENMYSSDLFQSTVMSKSYYQVLQDSNLIESQVLQPVCQMATSQYMTHSMYKPKKMEL FHQLDDEHDSEDEGIEDYKIGGYHPVHVGEVLQNRYVIIQKLGWGHFSTVWLCKDFKFDT YVAIKVQKSAENYLEAAYDEVEILQKVAQNVTSQQWLEKLKQYKPNQRLNRDDSHVVQLL NSFVYRGPYGCHFCMVFEILGVNLLEIIKRFEFKGVPMKLCRKIAKEVLIGLEFLHEQCG VIHTDLKPENVLLQLSQDEIKDIIE…
	Paramecium tetraaurelia	Ptetra_2			1.6e-124	>tr|A0DN13|A0DN13_PARTE Protein kinase domain-containing protein OS=Paramecium tetraurelia OX=5888 GN=GSPATT00018635001 PE=4 SV=1 MSNENMYTSDLFQSTVMSKSYYQVLQDSNLIESQVLQPVCQMATSQYMTQSMQKPKKMEL FHQLDEEHDSEDEGIEDYKIGGYHPVHVGEVLQNRYVVIQKLGWGHFSTVWLCKDFKFDT FVAIKIQKSAENYLEAAYDEVEILQKKLIQYKPNQRLNRDDTHVVQLLNSFVYRGPYGCH FCMVFEILGVNLLEIIKRYEFKGVPMRLCRKIAKEVLIGLEFLHDHCGVIHTDLKPENVL LQLSQEEIRDIIENGQLTKNQIFKE…
	Paramecium tetraaurelia	Ptetra_3			1.7e-122	>tr|A0EA93|A0EA93_PARTE Protein kinase domain-containing protein OS=Paramecium tetraurelia OX=5888 GN=GSPATT00024942001 PE=4 SV=1 MSSGVSNEQIGELVDHLNQEHDSEDEGMEDYKIGGYHPVHIGEVLLNRYVVIQKLGWGHF STVWLAKDFKYDTYVALKIQKSASHYLEAAYDEVEILQKVAQNVQNPVWIQSLKDYYAEE GRTHFNRDDTHTVQLLNSFVYKGPYGHHFCMVFEILGVNLLEIIKRYNYKGCPMDIVRKM AKQILIGLDYLHRICGVIHTDLKPENVLLCLSDEEIKDIVENGQLTSNQLFSDRIHIYRK MLGIVKEEKKKEEETEKEHEEEEET…
	Paramecium tetraaurelia	Ptetra_4			2.3e-120	>tr|A0EID4|A0EID4_PARTE Protein kinase domain-containing protein OS=Paramecium tetraurelia OX=5888 GN=GSPATT00027404001 PE=4 SV=1 MSQEKQQEEPAKFGKPINEQIGELMDHLDKEHDSEDEGMEDYKIGGYHPVHIGEILLNRY VIIQKLGWGHFSTVWLAKDFKYDTYVALKIQKSASHYLEAAYDEVEILQKVAQNVQNPVW IQSLKEYYADQGRTSFNRDDTHTVQLLNSFVYKGPYGHHFCMVFEILGVNLLEIIKRYEY KGCPMDITRRMAKQILIGLDYLHRICGVIHTDLKPENVLLCLSDEEIKDIVENGQLTSNQ LFSDRIHIYRQMLGIEKPTVPEPIA…
	Bigelowiella natans	Bnat_1			1.3e-131	>JGI_V11_20820 pep supercontig:Bigna1:scaffold_1:2343336:2345405:1 gene:gw1.1.95.1 transcript:JGI_V11_20820 gene_biotype:protein_coding transcript_biotype:protein_coding DDSSDDTEDFSDSEDEGKSGYKRGGYHPVKIGDVYNGRYTVHRKLGWGHFSTVWLATDSN IEDDTDPHKCVALKIQKSASQYTEAAEDEIDLLKAVNRECGVSGRYIIKLLNQFKIYGPH GKHICMVFELMGRNLLHMIKKHNYRGIPMNICKRITYQILLGLDFLHRKCKIIHTDLKPE NFLMKPKHKGGNGGGDGEDGEATRAADDVPSPPTQTVESRSPTINS…
	Bigelowiella natans	Bnat_2			8.2e-131	>JGI_V11_55672 pep supercontig:Bigna1:scaffold_67:113094:115704:1 gene:estExt_Genewise1Plus.C_670026 transcript:JGI_V11_55672 gene_biotype:protein_coding transcript_biotype:protein_coding MATLQGPEQHVDQYESDDSEDFSNSDDEGKSAYRKGGYHPVYTGDVYNDRYTVVKKLGWG HFSTVWLAVDSAVPEKDPNKLVALKIQKSASQYTEAAEDEITLLWAARTTKGDAKKFVVN LLNHFVFHGPNGKHVCMVFEVMGKNILSLIKKYDYRGIPLDLTKRLAYQILVGLDYLHRR CKIIHTDLKPENFLLTHLSFKDYNDSFV…
Hacrobia	Emiliania huxleyi	Ehux			3e-90	>tr|R1EIY5|R1EIY5_EMIHU Protein kinase domain-containing protein OS=Emiliania huxleyi OX=2903 GN=EMIHUDRAFT_447724 PE=4 SV=1 MHVDGWGHSRARRSPGTSGRQSEDYALTVVEHKIFILACLRASCIPITRTSMAPSSNESS DESDVEDKRDYRRGGYHPVEPGEPFHASRYIAARKLGWGHFSTVWLAWDRREERPVALKV QKSAARYSETARDEIKLLKQVVTLLDHFVHRGRHGAHQVLGASLLHLLKATSYRGLPLPE VILGQGYDTASDVWSAACVVFEAAVGDVLFNPRAGKRWSRDEDHLALMVELLGRMPRKLS ASGTHAKDFFNKTGEPPRRLAAPRAAAREL…
	Prymnesium parvum	Pparv	yes			>LXRN-2033513-Prymnesium_parvum LVQLLDHFQHRGVNGTHQVMVFEPLGSTLLQLIKDTDYHGLPLTVVQTIARCVLTALDHLHADLGIIHTDLKPENVLCVLSQEQIDDLVRQATLRAQDAEAPSTPLTSESSKLSKNQ
	Guillardia theta	Gtheta			1e-158	>tr|L1IKX8|L1IKX8_GUITC Protein kinase domain-containing protein OS=Guillardia theta (strain CCMP2712) OX=905079 GN=GUITHDRAFT_117229 PE=4 SV=1 MSKDNPAASTDEARGEASSNTSSLTADPSSANDGGEEGSSKLSRSDTELESSMVKAADSE ENARAEGLTSGLDALSINEDDPSNPAEQQAECIDGIVNSNQDDSDTNDVDNSSESEDTQD FDEDEDEGKSGYKKGGYHPVRVGEVYNNNIVVIRKLGWGHFSTVWCAWDRKRKVQVALKV QKSASHYTEAALDEIRFLNKVTKTPGAGSDHVVQLYDSFKHTGPNGTHMCMLFEPMGPNL LALIKHYNYRG…
	Cryptomonas curvata	Ccurva_1	yes			>BAKF-2007791-Cryptomonas_curvata EDEGTEGYKKGGYHPVRIGEVYNHNYVIIRKLGWGHFSTVWCSWDRKNKRQVALKLQKSAPHYTEAAMDEIEFLDKASRTPGRGSEYVVGLLDSFKHVGPNGTHVCMVFEPMGYNLLSLIKYYDYRGVPIDIVRQISRQVLMGLDFLHTKCNIIHTDLKPENVLLCPSEGEFSESLEAYAAALVASASGGGAGPATNPRNREKKRKAKVKGDGAQAAQEGPDGGDDDADMSGEGPDDWSPRKDGSSDAAAAAAKKLAPAFVKRNKIFAKLTAETVGAKIVDLGNACYTHKHFTDDIQTRQYRAPEVIIGAKYDTSADMWSMACMVFELVTGDLLFDPHEGDGYDRDEDHLAQFQELLGRLPKAFN…
	Cryptomonas curvata	Ccurva_2	yes			>BAKF-2056200-Cryptomonas_curvata APSTSSSNRDSDEDESDGTTEEDEDYSDDEDEGTEGYKKGGYHPVRLGEVYNNNYIVIRKLGWGHFSTVWCCWDRKNRRQVALKVQKSASHYTEAAMDEIEFLRKASGTPGSGSDHVVRLLDHFKHVGPHGSHVCMVFEPMGANLLSLIKHYDYHGVPIDVVRHIARQVLAGLDFLHTRCSIIHTDLKPENVLICPCENEFSDSLEAYALALAAAASSTQPLTKSQKRRLRDKRRKANKAKGGEGATVDGSEVGGDGEDGGEEAGSDGDSEEQANSGAAGGDGQTARSGQDKGDDISNGDPYAAAKRLAPVFMSNKRRFESLRAETLGAKVVDLGNACYTHKHFTEDIQTRQYRSPEVIIGAKYD…
Claucophytes	Cyanophora paradoxa	Cpara_1	yes			>YTYU-2031288-Cyanophora_paradoxa-CCAC_0091 SDDAPEESEEEGKDGYRKGGYHPVNIGETYKNGRFLVVKKLGWGHFSTVWLCWDNKMKLYVALKIQKSASHYMEAAMDEIEILNQIAAKDLKNEKHVARLLDHFIHVGPHGRHMCMVFEVLGENLLSLIKKSDYRGLPLPLVKHIARHILIGLDYLHAQLQIIHTDLKPENVL
	Cyanophora paradoxa	Cpara_2	yes			>Cyapa_v1_0-cds_60_3180_3238_0-Cyanophora_paradoxa MAKKKGRKTEAAGADDEKDYSDDAPEESEEEGKDGYKKGYHPNIGETYKNGRFLVVKKLGWHFSTVWLCWDKLKQYLATGDLLFDPHSGDGYDRDEHLAQFIELLGKMPKKVALGGKFSAEFFNRKGELKHIKQLKPWGIEDVLHEKYFDRQTAEELGDFLRPMLDFLPEKRVTAAQAIQHPWLSSESPRQGIVIRRASMEEHGDPHDDDDDNSGDDAESEDMCSEEELLDEKRASSSAGSEGQLALGARRNSVX
	Cyanophora paradoxa	Cpara_3	yes			>YTYU-2031626-Cyanophora_paradoxa-CCAC_0091 CSFKVVDLGNACWTHKHFTAEIQTRQYRCPEVILGANYDTSADMWSLACVVFELATGDLLFDPHSGDGYDRDEDHLAQFIELLGKMPKKVALGGKFSAEFFNRKGELKHIKQLKPWGIEDVLHEKYSFDRQTAEELGDFLRPMLDFIAEKRVTAAQALQHPWLSESPR
Euglenophytes	Trypanosoma cruzi	Tcruz_1			7e-136	>tr|Q4DX78|Q4DX78_TRYCC Serine/arginine-rich protein specific kinase SRPK, putative OS=Trypanosoma cruzi (strain CL Brener) OX=353153 GN=Tc00.1047053506945.220 PE=4 SV=1 MPKFNKKTRGWCAKKNGKSAPTKKKTKHIDPCGTNEVDASINTATEEVESHEEPLGQPHF SKIKRKKNDKLQLQEIGRLTLKPGMTVAQAHEKANKVYQQKPLQNIPDPSFEEEEEGYEE GEEDHGGSDEDYSDTANERSVEYRKGGYHPVVVGEVYHDRYRVVRKLGWGYFSTVWLVWD YVTKRYQALKVQKSAKHYTEAAYDEIKLLGEIMSSDPDKTCCCARM…
	Trypanosoma cruzi	Tcruz_2			1.7e-62	>tr|Q4CRV0|Q4CRV0_TRYCC Protein kinase, putative OS=Trypanosoma cruzi (strain CL Brener) OX=353153 GN=Tc00.1047053503463.30 PE=4 SV=1 MSAGGEAYCSPIRRPIGCISADTSLRSPLGSWYSWARDQSRTGMSPVGSPQGRSFAVHSR PDDFTPRRASPVAPNYASRTSGIGPMSPRYAIVARRRYQVMTADYPAYPQGTPTRILASH GGTYSSAFLNAGGVGSSARYSVKNASALATTSQSAQQSSLLDVVGVSRPSSVHPSHPQQT KQQPQKPKEPQKQRQIATPGQKLRVSRKEDDSIVTSSNDLSNTDDGITVPVKVSIPSPYP SSGAPRTATNQLSMSNPTEAF…
Rhodophytes	Cyanidioschyzon merolae	Cmero			4.3e-143	>tr|M1V8D8|M1V8D8_CYAM1 Serine/arginine-rich protein specific kinase OS=Cyanidioschyzon merolae (strain 10D) OX=280699 GN=CYME_CMK182C PE=4 SV=1 MFVALAGGPARSPLRHVEPVMEQVPAYPVAKTPSESLSPSYESSYSVEGPSAGRGASPEP PGTGGGYLPRDWEYQQRNKETTALSFSEQAPDADHESVASQNRTQREAVQTHGRSETSRS DTGNWYLTEDAMEYSDTEDAADYRSGGYHPIQIGDALKNGRYIVLRKLGWGHFSTVWLCW DEERSGLVALKIQKSARHYTDAARDEIALLATIREKAPLRGTPVVTFLDHFELIGPNGRH ICLVFEVLGR…
	Porphyridium purpureum	Ppurp_1	yes			>PVGP-2001864-Porphyridium_purpureum SVSENPEDYGIGGYYRVRPGEMFMDGRYCAIRKLGWGHFSTVWLCYDSVRDHQVAIKLQKSAFHYTESARDEINLLTELARHDPEGKAPVMRLLDQFEVESGYGVHVALVLELLGKSLLTLIRRSCFRGVDLKTVKRIAYHILKGLQFCHEKARIIHTDLKPENILFVYDAEEFEHERLRLKEIVQAVKRQDELLRGSRRGRRGGKRSRVRDEVSEDAMDDIFGTGAQGKRGVESGSRTAAEMAGAYRNVAVNDNSDREDADDYDSEQELRANDADAKLVQRLVQGLEVAVDPARSFASGVVKIADFGNACWIDEHYTKCIQTRQYRCPEVILGADYSETADIWSVACLVFELATGDFLFDP…
	Porphyridium purpureum	Ppurp_2	yes			>PVGP-2003292-Porphyridium_purpureum SESEDPEDYRAGGYHPVRVGETFKDGRYVVLQKLGWGHFSTVWMCFDIQENRHVAAKVQKSAEHYAEAAYDEIRLLDELKAKDPEGKAHVVRCLDHFTVSGPNGTHVCLVFEVLGKSLLSLIRRSNYSGVSLELTKIIAGHVLEGLQFIHDRCQIIHTDLKPENILFIPTDEDYHRMVREAAAACAALRKLEHAREEHHNRRRSQRSSRRSSEAGAADLNTNSSISNNVGGEVNAYRSSKVSSAAATVSTASGSLSGSKGATKGSRENVVSKKVSAGWSRSHHLGSDVEGSDPHHAHETPGTLLTATPRQRLSSDFASFEGSYADSDDEDEGFVYSEFYHKNVLDQVKLRFNAYMNTDAMFR…
	Chondrus crispus	Ccrisp	yes			>UGPM-2024468-Chondrus_crispus REGGYHPVQIGDSFKNGAYRVLCRLGTGHFSTVWLCLDTTRRSPRLSQAAGSSSAAGGANHRVVALKIQKSAMDYTEAAKDEIKLLEAVRRRDLNARAPVISLLDHFDHYGPNGRHICLVFDVLGSSLLRLVKRFNYKGAPLSIVRTLSKCILEGLHYLHEEVGIIHTDLKPENVLFEIPEEMVAEIERQAAIFGDIVQEKRRQAILSGNFVAPGRMNGRYGSGSKYKRNQKKRMKARARKAGTVGGPKTTSSEHVGASISAGNGETREGADALSGRQAEGVSQTGDKGKSSGNSGIVGDRFELSRIVDKDVMFSRGLVKIADLGNACWTDKHFTEDIQTRQYRSPEVILGAKFDSSVDIWSAACLIF…
	Mazzaela japonica	Mjapo	yes			>WEJN-2004052-Mazzaella_japonica EDSDSSQGERIEARGMREGGYHPVQIGDSFKNGAYRVLCRLGTGHFSTVWLCLDTTRRSPRLSQAAGSSSAAGGANHRVVALKIQKSAMDYTEAAKDEIKLLEAVRRGDPNARAPVISLLDHFDHYGPNGRHICLVFDVLGSSLLRLVKRFNYKGAPLSIVRTLSKCILEGLHYLHTEVGIIHTDLKPENVLFEIPEEMVTEMERQAAIFGEIVQEKRRQAILAGNFVAPGRMNGRYGSGSKYKRNQKKRMKARAKKAGTAAGSGTAVGPGTAAGPKTTSSEQVGASTSAGNGEMKEGAGVLPGEQDEGVSQKGDKGTSSENSGIVGDRFELSRIVDKDVMFSRGLVKIADLGNACWTDKHFTEDI…
	Eucheuma denticulatum	Edent_1	yes			>JEBK-2001426-Eucheuma_denticulatum NVVELLDYFEHNGPNGRHYCLTFEVLSKSVLSLMKRFNYKGVPMPMIRVVARQILEGLQFIHDSCGIIHLKPENVLFVHCDARKECLTEITRLQRKSREILEGKQISCQRTPHERNSNVAFASETVKLVDFGNACWTIKHFTEDIQTRQYRAPEVILGCGYDEKADIWSLACLIFELATGDFLFDPHSGDSYDRDEDHLALMIELLGPIPAEFRAGGRHTRDLMNENGELLHISQLNFWSVLDVLRDKYKFSTVEAELLNGFLLPMLKYDPAERASARQQLKHPFV
	Eucheuma denticulatum	Edent_2	yes			>JEBK-2024018-Eucheuma_denticulatum EGLKEGGYHPVSVGDVFKNGAYRVLCRLGTGHFSTVWLCLDTTRRSPRLAQASASSSTATTHPRHKVVALKIQKSAIDYSEAAKDEIKLLQAVKRRDTTGTAPVISLIDHFDHFGPNGRHVCLVFDVLGSSLLRLIKRFNYKGAPLPLVRSLARNILEGLHFLHVEAGIIHTDLKPENVLFEIPDHVLDEVERQATAFGQLVLEKKREAAMNGTAARSDRGHGGRYSAANKAYRRNHKKRMKARAKKAGASQISDVTTHPVSNGLSTRAEDIGEGSTRSVDGIGRGRAERNEPDCGGIVGDKFELGRIVDKDYIFSRGLVKIADLGNACWTDKHFAEDIQTRQYRSPEVILGAKYNWSVDVWS…
	kappaphycus alvarezii	Kalvar	yes			>IHJY-2016265-Kappaphycus_alvarezii EDSDSSLGERTEAEGLKEGGYHPVSVGDVFKNGAYRVLCRLGTGHFSTVWLCLDNTRRSPRLAQASASSSTSATYPRHRVVALKIQKSAIDYTEAAKDEIKLLEAVQRRDSTGTAPVISLLDHFDHYGPNGRHVCLVFDVLGSSLLRLIKRFNYKGAPLPLVRSLAKNILEGLHFLHVDAGIIHTDLKPENVLFEIPDHVLDEVERQATVFGQLVLEKKREAIMNGTATRSDRGHGGRYSAANKAYRRNHKKRMKARAKKAGVSQIADVPGLPAPNGSSARSEDAAEGSTRSADGAPRGRGERIEAECSGIVGDKFELGRIVDKDYIFSRGLVKIADLGNACWTDKHFAEDIQTRQYRSPEVI…
	Grateloupia turuturu	Gturut_1	yes			>URSB-2013557-Grateloupia_turuturu EKRERTRLPKVEQIDFPYHEDSDSSLGERTEQESLKEGGYHPVQIGDTFKNGAYRVLCRLGTGHFSTVWLCLDNTRTAASTASRRRQRVVALKIQKSAFDYSEAAKDEIKLLQAVRNKNPTGSVPVITLLDQFEHFGPNGRHVCLVFEVLGCSLLKLIKRFNYKGAPLPLVRRLSKDILKGLHFLHTQAGIIHTDVKPENVLFEVPVNVVEGMEEQGTAFGRVLIERRRDEVLYGSAQSLQDRANWKTRNYRRNQKRRMKAKAKRAAEREPEQTTERDVGAGSSRAVSAEVIQARQTVGADEAKRWGPDKFDLKQIVNNDVMFMRGHVKLADLGNACWTDKHFTEDIQTRQYRSPEVIVGAKYN…
	Grateloupia turuturu	Gturut_2	yes			>URSB-2013773-Grateloupia_turuturu SSESECEGDYRVGGYHPVQIGETFNKGRYRVLQKLGWGHFSTVWLSFDSTRKQHCAIKVQKADPHYAEAARDEIKLLGSLKQDGKKMEETVVELLDHFEHDGPHGRHVCLTFEVLSKSLLSLVKRFNYHGVPLALIRLISRQILEGLDYIHETCGIIHTDLKPENILFAQHDQEKTVLTEEARRAAQEIEVLRKTNKGGNIDCKAIGTVYRPNPDLAFSSGRVKLVDFGNACWIDNHFTDDIQTRQYRAPEVILGYGYDTKADVWSLACLVFELATGDFLFDPHSGEEYDRDEDHLALMMELLGPVPRHMRKKAKYEKDFFDECGDLLHISKLNFWSLRDVLREKYKFPAEDADELTNFLLPML…
Chlorophytes	Ostreococcus lucimarinus	Oluci			2.1e-153	>25047 pacid=27413860 transcript=25047 locus=estExt_fgenesh1_pg.C_Chr_90179 ID=25047.2.0.231 annot-version=v2.0 MTRSSSDTSSSDARDVDDVDSRSASSSDEDEGTDGYKRGGYHPVSIGERYNDDRYVVVKKLGWGHFSTCWLVEDARARGA SGEDGAVKTLRALKIQKSSGSYTEAARDEIEILKQVKEGDTGDGDEATNVVCLYDSFTHEGPNGTHVCMVFDVLGDNLLT LIKRYEYLGVPLLGVKALTRAMLKGLRYLHGKKNIIHTDLKPENVLLTFKLPEKKRRRKKRGKSSKKKATEDEAKPTIES QIEALDNLDAKICDLGNACWVDRQFTQDIQTRQYRSPEVILGAK…
	Volvox carteri	Vcart			9.5e-176	>Vocar.0002s0287.2.p pacid=32891080 transcript=Vocar.0002s0287.2 locus=Vocar.0002s0287 ID=Vocar.0002s0287.2.v2.1 annot-version=v2.1 MLKGVAKLPVQVQRRRKARRKGLPVSTQDSREKSHVEELSSSGEEDYSDSDDEGTEDYKKGGYHPVSTGEKYKNGRYTVL RKLGWGHFSTVWLVHDAESGDYRALKVQKSAQHYTEAARDEITLLSQLRDGDPNDEKHCVRLYDSFEHSGPNGRHVCLVF EVLGENLLALIKRYEYKGIPIPIVRNLAMQMLVALDYMHRCCEIIHTDFKPENVMLAEPLRDRTWVIPQPSESPSVPQAV RSTPAASAGAAPVAATAGAEGLTR…
	Chlamydomonas reinhardtii	Crein			1.1e-172	>Cre06.g278254.t1.1 pacid=30779516 transcript=Cre06.g278254.t1.1 locus=Cre06.g278254 ID=Cre06.g278254.t1.1.v5.5 annot-version=v5.6 MLKGGPKLPAAVAKRRGKARKKVPGGGPKAPADDSYSCSGEEDYSDSEDEGVEDYKKGGYHPVNVGEKYNNGRYTVLKKL GWGHFSTVWLVHDAETGEYRALKVQKSAQHYTEAARDEITLLTQLRDGDPNNEMKCVRLYDSFDHVGPHGRHVCLVFEVL GDNLLALIKRYDYRGIPIPVVRNLAQQMLVALDYMHRCCDIIHTDFKPENVMLVEPLRDRTWVIPDPSAPQSALQALKLA QPAATTATAAAEAPTASTGSGGAAA…
	Micromonas pusilla RCC299	Mpusi			1.2e-167	>67331 pacid=27403799 transcript=67331 locus=gw2.14.99.1 ID=67331.3.0.229 annot-version=v3.0 SEDEGAEGYRKGGYHPVAVGDTYKDGRYVVREKLGWGHFSTVWICDDVATGAKVALKVQKSAAHYTEAARDEITILDKIA AVVRLVDSFEHKGPNGTHVCMCFEVLGDNLLALIKRYDYRGIPMRAVKAICRDVLAGLDYLHSRKKIIHTDLKPENVLLR KPLPKPETETETETETETARDMDVDVDGASGEARVEGGGASGQVPGEAAMTPELAAIHLNGEADADGGKELTKNQKKKAK KKAKKVAESNGDANVSKGGEATKKSGEGDDEEEEEKRKKAKGRKRRGPPPSTEDLENMQSVIV…
	Chlorella variabilis	Cvari	yes			>Chlva_v1_0-estExt_fgenesh3_pg_C_130163-Chlorella_variabilis MVAAAVPVPPAPLLCPCLFGPLCLYLWPGWAGGYHRVRAGEKFKDGRYTVLHKLGWGHFSTVWMVRDEQTGELGAMKVVKAAAHYSEAARDEITLLSQIAQNDPEDRHYCCRMVDQFEHSGPHGRHVCMVFEVLGDNLLTLIRLYDHRGISLPVVRHLARQVLVALDYLHTQCHIIHTGAPPGPVHAVVAGRGRPGTRAAAAPLLRLGVAANLKPENVMLTEPVKPRRSSPSQPDAPGGGGGPLLAAPAPAGRPSKLEAVVILGAGYDASADIWSLACMVFELATGDFLFEPKAGREYSRDEDHLAQMIELLDHIPRSVATTGRYARDIFSREGRLRH…
	Spirogyra sp.	Spirog_1	yes			>HAOX-2001329-Spirogyra_sp. LDLRCKIVDLGNACWTYKQFTTDIQTRQYRCPEVLLGSKYSTPADMWSFACIVFELATGDVLFDPRSGDYYDRDEDHLALFMELLGKMPRKIALGGKYSRDFFTRNGELKHIRRLRYWPLDRVLVEKYSFSERDASDMSDFLVPILNFAPEKRFTARQALEHAWM
	Spirogyra sp.	Spirog_2	yes			>HAOX-2024234-Spirogyra_sp. EDEAKSHAEHSDYSDSEDEGREDYKKGGYHPVRIGDKFKGGRYRVQRKLGWGHFSTVWLSWDNKEMKQVALKIQKSALHYTESAIDEIILLKQIVEGDRENVKGVVHLLDHFKHKGPNGTHICMVFEYLGDNLLTLIKYHNYRGMPISMVKEISRHVLHGLSFLHHELSIIHTDLKPENVLLVKPME
	Chara vulgaris	Cvaulg_1	yes			>MWXT-2005450-Chara_vulgaris STIDLTCKLVDLGNACWTYKQFSSDIQTRQYRSPEVLLGAKYSTPVDVWSFACIVFELCTGDVLFDPHSGDAFSRDEDHLALMIELMGRIPRKVAANGKRASSFFNRHGELRHIKKLRFWPLDEVLTQKYDFSEEAARGVTDFLLPLLDFLPER
	Chara vulgaris	Cvaulg_2	yes			>MWXT-2005451-Chara_vulgaris IDLTCKLVDLGNACWTYKQFSSDIQTRQYRSPEVLLGAKYSTPVDVWSFACIVFELCTGDVLFDPHSGDAFSRDEDHLALMIELMGRIPRKVAANGKRASSFFNRHGELRHIKKLRFWPLDEVLTQKYDFSEEAARGVTDFLLPLLDFLPERRATAEMALGHPWLNPVPRSIATSPKEE
Bryophytes	Marchantia polymorpha	Mpoly_1			3.1e-208	>Mapoly0017s0028.1.p pacid=33005567 transcript=Mapoly0017s0028.1 locus=Mapoly0017s0028 ID=Mapoly0017s0028.1.v3.1 annot-version=v3.1 MPRVMQFPMSSRSNTPNSGSSDVSESEEEGTSDYKRGGYHVVRIGDIFKAGRYIVHRKLGWGHFSTVWLAWDSFGKKYVA LKVQKSAQHYTEAAVDEITILKQIADGDPENCKGVVRLLDHFKHCGPNGQHVCMVFELLGDNLLTLIKLYNYQGLPLDMV RQLAVHILGGLDFLHRHLSIIHTDLKPENVLLLSPLDPIKVPQLSEKLEYSASFTERRVSCAPPGTEELCKSSITGLSRN QKKKLKRRAKKAACSEKLVLAGGR…
	Marchantia polymorpha	Mpoly_2			2.3e-145	>MapolyY_A0040.1.p pacid=33010285 transcript=MapolyY_A0040.1 locus=MapolyY_A0040 ID=MapolyY_A0040.1.v3.1 annot-version=v3.1 MPRVLQFPVSTRSHMPNSESSDVSESEEEGTSDYKRGGYHVVRIGDSFKAGRYVVHRKLGWGHFSTVWLAWDSFGKKFVA LKVQKSAHHYTEAAVDEITILKQIADGDPGDCKGVVKLLDHFKHCGPNGQHVCMVFELLGDNLLTLIKQYKYQGLPLDMV RQLAVQILGGLDFLHRHLSIIHTDLKPENVLLLFPLDPIQVPKTSEKSESSVCFRERELSFASPGTEDNCIAGLSRNQKK KLKRRAKKAACSQKLVFTGERTAIHVDKGGLM…
	Sphaerocarpos texanus	Stexa	yes			>HERT-2009162-Sphaerocarpos_texanus SEEEGTEDYRRGGYHVVRLGDSFKGGRYTVRRKLGWGHFSTVWLAWDNVSKRNVALKVQKSAQHYTEAAVDEITILKQIADGDPADCKGVVKLLDHFKHSGPNGQHVCMVFELLGDNLLTLIKHYNYQGVPLDMVRQLAIQILGGLDFLHRQLSIIHTDLKPENVLLLSPLQPDKYQKTEDSTLTGSVASRITPAVEQCSKPAASGLSRNQKKKLKRKAKKAAHNETLVLAGPKSISAGTSGYVACANGTGISVFKDPVSTSDSIAGSDQHDESLIDGATSEVSQATENQGNSNSENQSRRSDLGDEEALIPAEGSIRISTPEQSSDMRQLDLRCKIVDLGNACWSYKQFTSDIQTRQYRCPE…
	Physcomitrella patens	Ppate_1			1e-218	>Pp3c9_10940V3.1.p pacid=32913984 transcript=Pp3c9_10940V3.1 locus=Pp3c9_10940 annot-version=v3.3 MAGKDGERKEGGGESKKVRKGSVQSWDSRESSDVSESEDEGSDEYRRGGYHAIRIGDWFHNGRYVVYRKLGWGHFSTVWL AWDTLDKKYVALKVQKSAQHYTEAALDEITILKQIADGDVEDRKGVVKLLDHFKHTGQNGTHVCMVFEYLGDNLLTLIKA YNYRGIPLQMVKQIAKETLVGLDYLHRQLSIIHTDLKPENILLLFPLDRSKDPRNSDHVPLEIPGPGEKSQTLSGFDKPL SPNLSKNQKKKAKRKAKKAGGNGNDRERENCDPDPRVSKFGKEESEKVACEPAEIINA…
	Physcomitrella patens	Ppate_2			1e-214	>Pp3c15_17120V3.1.p pacid=32926577 transcript=Pp3c15_17120V3.1 locus=Pp3c15_17120 annot-version=v3.3 MAGKGGERKEGGEVKKVRKGSVQSWDSRESSDVSESEDEGSGEYRRGGYHAVRIGDWFHNGRYVVHRKLGWGHFSTVWLA WDTHGKKYVALKVQKSAQHYTEAAQDEITILKQIAEGDPGDCRGVVKLLDHFKHTGPNGTHVCMVFEYLGDNLLTLIKAY NYRGLPLHMVKQLAREILIGLDYLHRQLSIIHTDLKPENVLLFSPLDPTKDPRNSDYVPPVFPSPGEKPQTPSRVDKAPP PSLSKNQKKKAKRNAKKASGNGNDRERENADMDSRVSKLEKEELHNFAQELAETI…
	Physcomitrella patens	Ppate_3			6.1e-211	>Pp3c1_7620V3.1.p pacid=32967260 transcript=Pp3c1_7620V3.1 locus=Pp3c1_7620 annot-version=v3.3 MAGREGESKKSRKASAQSWDSCESSDVSESEDERSEEYCEGGYHPIRIGDCFDHGRYVVHRKLGWGHFSTVWLAWDSDSK QYVALKVQKSAQHYTEAAMDEITILKQVAEGDWNGRGGVVKLLDHFKHGGPNGTHVCMVFEYLGDNLLTLIKAYNYRGIP LPMVKKLAKGILIGLDYLHRKLSIIHTDLKPENILLLAPLDPTQDPRNSDYVPVDLPASPLPSSSLGSSPNLSKNQKKKV KRKAKKASGSSNDRDRQNVDTSPCLRVSEVSYEEPRNDGIVEETDKLLKDENGEGVCEEQS…
	Physcomitrella patens	Ppate_4			1.2e-126	>Pp3c8_18340V3.1.p pacid=32964081 transcript=Pp3c8_18340V3.1 locus=Pp3c8_18340 annot-version=v3.3 MNLHKKHPCRAIATKKITKKKHGGKNIFSWEEDCKSDIESITKFISETTTLAFKSMNKKPKKINSSKNKSRKESKKTFKN KTKPLIFSSECSKKTYETSTHESTSPMISPRDSKCITREYKSGGLSENLSSIFTNSEVESGENDETLSITIGSTLKEEQY IIQKKLGSGAFSTVWLAWDKQHDKHVALKVQNCSRDCLKVAQEEIKIHQEVAACRKKDGEVAVVTLLDHFDYNVSQNRKH VCMVFEYLGDNLLTLIKANKHKGLPLYVVKGITKYILVGLNYLHNDLKIIHTDLKPEN…
	Selaginella moellendorffii	Smoel_1	yes			>Selmo_v1_0-53092-Selaginella_moellendorffii EASSEEEGADEYKRGGYHPVCIGDSFSGGRYVVQRKVGWGHFSTVWLAWDTQQKSYVALKVQKSAKHYTEAAFDEISILKQIADGDPSNSKCVVKLLDHFKHSGPNGQHVCMVFEFLGDNLLTIIKLYNYRGLPLPMVKQLSMQILIGLDYLHRQLSIIHTDLKPENVLLTLPLDPSKDPLKSGAPLILSKPAAAAAAATATAGVTSSSQPLSKSQKKKLKKKAAKDKTGKDKDMDKAAEAMVATVDATAAAVESGKGGSDGAPRHENHKIHADEATGAADAQAPGEAPRLANKHEKRLKVTDLGELDLRCKIVDLGNACWTYKQFTNDIQTRQYRSPEVLLGCKYSTPVDIWS…
	Selaginella moellendorffii	Smoel_2	yes			>Selmo_v1_0-110202-Selaginella_moellendorffii MEEEEEESLLLNREEEEVVFKNDDEESSEDYRPGGYHPVCVGDLYKDGRYLVRKKLGWGHFSTVWLSSDRHNENKNIALKIQKSAQHYTEAAMDEITILTQISKGDPENKKCVVKLLDHFRHTGPNGQHVCLVFELLGDNLLTLIKRHNCRGLPLQVVREISAQVLVGLDYLHRELSIIHTDLKPENILLTMPLPKARVFDHKKKSRAEENTDATGKEGGDEFDGIATNKSMKDREPGKAEIEAFQDAWKNIGLDKSCLEDAPSDVEKLICEVKKPPPVASNCKTSHDVDLRCKIVDLGNACWTYKQFTADIQTRQYRCPEVLVGSKYSTPADMWSLACVVFELATGDVLFDP…
	Huperzia selago	Hselag_1	yes			>YHZW-2006469-YHZW-Huperzia_selago-2_samples_combined SEDEGSDDYKRGGYHPVHPADSFKNGRYVVQRKLGWGHFSTVWLAWDESQTRFVALKVQKSAQHYTQAAFDEIKILKQIAEGDVDDTKGVVKLLDHFGPNGQHICMVFEFLGDNLLTLIKQYNYRGMPVVMVKQLAANILVGLDYLHRQLSIIHTDLKPENVLLISPLDPSKDPRKTGLRPFLGIEKEKGENQLDCVGLSVTSGLSKNQKKKLKRRAKKAMAKTADKSIPSIIEEEHSDELSEKGSQLEEAESKSESAQNSIANINLEKTDDTQDSKEINSSPGNAVRRSRRSLQARDLSGIDLRCKIVDFGNACWTYKQFTGDIQTRQYRCPEVLLGSKYSTFA…
	Huperzia selago	Hselag_2	yes			>YHZW-2038362-YHZW-Huperzia_selago-2_samples_combined SDFSESEEEGSDEYRRGGYHPVRIGETFKGGRYIVQRKLGWGHFSTVWLAFDRLENRYSALKVQKSAPHFTEAAKDEITILKKIAEGDESDDKCVVKLLDHFKHIGPHGRHVCMVFELLGDNLLSLIKVYDYRGLPLHMVKIISMQILMGLDYLHRELSLIHTDLKPENVLLFAPLDPAKTTRFSPNLGDSTNNSTGPSTNMKAVDSKELSVEITKNQKKKLKRKAKKAGSCIDSLQSAAKGSSQLETPQHGARLLDLERLDLRCKIVDLGNACWTHKQISSDIQTRQYRCPEVLLGAKYSTAADMWSFACIVFELATGDFLFDPQSGEKYDRDEDHLALMMELL…
	Azolla cf. caroliniana	Acaro	yes			>CVEG-2012980-Azolla_cf._caroliniana HMDTSDYSESEDEGTEDYRRGGYHAVRIGDAYKEGRYVVQRKLGWGHFSTVWLAWDVLHKKYVALKIQKSAKHYTEAAMDEVIILKKIADGDPEDAKNVVKLLDKFKHTGPNGQHVCMVFEYLGDNLLTLIKCYNYKGLPIGMVKQIAYHVLVGLDYLHRELSIIHTDLKPENILLCESIDPEKKTSEAPLLGNTEEKQIVLSRNKGSNTSGLTRNQKKKLKRKAKRALASGVENEKDQQENGQVEPNDDDSDNDEAAPCKESQFSVGQVGETSEGQEAAYPDKARRKGLRSWFKRDLSSIDLRCKIVDLGNACWIHKHFTNDIQTRQYRCPEVLLGAKYSTSADMWSFACIVFELATGDFL…
Gymnosperms	Pinus taeda	Ptaeda	yes			>Pinta_v2_0-PITA_000052309_RA-Pinus_taeda MLFDPQSAEGYDRDEDHLALMMELLGKIPRKIALGGSYSRELFDRHGDLKHIRRLWYWPLDRILVEKYKFSEKDADELAKFLCPLMDFALEKRPTAAQCLLHPWLKCKMEDTRNRQRRESEGEKEVMEKAQVAMMAWMTMMMVGSDNEVALLTLSYADLKP
	Pinus radiata	Pradia_1	yes			>DZQM-2007638-Pinus_radiata SEDEGTDDYRKGGYHAVRLGDSFKNGRYVVQRKLGWGHFSTVWLAWDLEEARFVALKVQKSAQHYGEAAMDEINILKEIAEGDPEDRKGVVKLLDHFKHVGPNGQHVCMVFEYLGDSLLSLIKYTRYRGLPLDIVRELCTPILVGLDYLHRELSIIHTDLKPENILLYSNIDPSKDPKNSKEPPLLSPIIDKPNLLLRSSSTKDTVNGAISRTQKNKLKRKAKRAANNCVSSVIAREKELDSANTDHGSISSGQTSVLNTEIILAGDSAAQHEADKKARYSAKIQSLKSIDLRCKIVDLGNACWIHKQFTPDIQTRQYRSPEVILGSKYSTPVDMWSFACIIFELATGDMLFDPQSAEGYDRDEDHLALMM…
	Pinus radiata	Pradia_2	yes			>DZQM-2014654-Pinus_radiata SESSDYTSSEDEGTDDYRRGGYHAVRIGDSFKGGRYVVQSKLGWGHFSTVWLAWDTQNNRYVALKVQKSAQHYTEAAMDEIAILKQIAEGDVDDKKCVVKLLDHFKHTGPNGQHVCMVFEFLGDNLLTLIKYYDYRGMPLHMVKEICFSVLVGLDYLHRQLSIIHTDLKPENILLLSTIDPAKDPRKSGTSPLLFPNKNKSIFPLNSSLLKEGKSANGGLSRNQKKKLRRNAKKAAKACVNSVDDPENDFAPENRKDTIESQGGKSDGNSQGNLGENASSKKTPDVSVEVTEVEKHHKTYRKVSRMTRQRLLASLDLKCKLVDFGNACWTYKQFTSDIQTRQYRCPEVLLGSKYSTSADIWSFACIAFELA…
	Ginkgo biloba	Gbilob_1	yes			>SGTW-2034809-Ginkgo_biloba NGRYIVQRKLGWGHFSTVWLAWDVQQTRYVALKVQKSAQHYAEAAMDEINILKQIAEGDPDDTKGVVKLLDHFKHIGPNGQHVSMVFEYLGDSLLSLIKYTHYRGIPLHIVRQICIHILVGLDYLHRELSIIHTDLKPENILLYSPIDPSKDPRKSAEP
	Ginkgo biloba	Gbilob_2	yes			>SGTW-2033492-Ginkgo_biloba PLHMVKEICFHILVGLDYLHCQLSIIHTDLKPENILLLSTIDPAKDPQKSGILPVLPGNKEKSVFPLNSAGLKEGKSANGGLTRNQKKKLRRKAKKAVQDCVNSADVLESEPDPKPETDMIESQDVESD
	Ginkgo biloba	Gbilob_3	yes			>SGTW-2002962-Ginkgo_biloba VNGSLSTTQKKKLKRKAKKAANNCVSSVIAREKEWDQTQTEPIQMVDRHILATYFGKEEKFSIADSKGEAVHQEALKKAGRSAKLQSLESIDLKCKIVDLGNACWTYKQFTSDIQTRQYRSPEVILGSKYSTPVDMWSFACIVFELATGDVLFDPQSTEDFVLDEDHLALMMELLGKMPRKIALGGCYSRDLFDRHGDLKHIRRLRFWPLDRILVEKYKFSEQDADELAKFLCPLLDFVPEKRPTAAQCLLHPWLKCEPNLRQSLTLSDHGQAETEDTLDRKSRESEDAKKALEKAEAAMSNIAIKCNQLGV
	Gnetum monatum	Gmonat_1	yes			>GTHK-2057240-Gnetum_montanum NDNNCLSDDEEGAEYYRRGGYHPVRIGDTFNNGRYVVHSKLGWGHFSTVWVAWDMQENKYVALKIQKSAQNYTEAALTEIAILKQIAEGDMEDNKYVVKLLDHFKHTGPHGKHICMVFELLGDDLLTLLKFSNYRGLPLHMVKEICYYILVGLDYLHRELDIIHTDLKPENIMLVSPIDPQNDLRKSGKSSVFPNVNAVSPHSTGAVENKSESKKFSKIHKTILMYEVLSKQARSNQSKDNLVQNTEVVNVSRSNRNVSRATRHKLLASLDLKCKLVDFGNACWIYEQFTSEIQTREYRCPEALLGSEYSTSADIWSFACIAFELATGDVLFDPHNGSSYSRDEDHLALMMELLGMMPREIAQGGSRSG…
	Gnetum monatum	Gmonat_2	yes			>GTHK-2015041-Gnetum_montanum EENNGEEKEESSQNDEDSWSEDEGTEDYRRGGYHAVRIGDAFKNGRYIVQSKLGWGHFSTVWLSWDTQQNRYVALKVQKSAQHYTEAAMDEITILKQIADGDVEDKKCVVKLLDHFKHSGPNGQHVCMVFEFLGDNLLTLIKYYDYRGMPLHMVKEICDLKIIHTDLKPENILLLSPIDPAKDPQKSGQPLILPNSKNKATLSTNSSSSADVKNANGNLTKNQKRKLRRAKKLANESNDASIHEPEDHVDEKEEAVSEHSVSKKNVNVDDLGQKEEVVKVTRSSRRASRATRQKLLASLDLKCKLVDFGNACWTYKQFTSDIQTRQYRCPEVLLGSKYSTPADIWSFACIAFELATGDVLFDPHSGDSY…
	Gnetum monatum	Gmonat_3	yes			>GTHK-2057334-Gnetum_montanum SEDEGFEDYRKGGYHAIRVGDSFRNGRYVVQRKLGWGQFSTVWLAWDNRESRYVALKVQKSAQHFTEAALDEIAILKAVADKDPEDKKSVVKLLDSFKHSGPNGQHVCMVFEYLGDSLLSLIKYTRYRGLPLDIVRKLSRNILVGLDYLHREMSIIHTDLKPENILLYSRIDPSKDPRNSEEPPLLAPPLDIPSSLSRGGSRKDGLNGVQMQKLKRKARRATSRLVSTVAGGDIGNTEVQKLLAKQASYSVKIGTLRAMDLRCKIVDVGNACWVDKKITNVIQTRQYRAPEVILGAPYSMPVDMWSFACIAFELATGDTLFDIPGFEGLQHDEDQLALMMELLGKMPRKIALGGNNSREFFDRYGDLKR…
	Picea engelmannii	Penge_1	yes			>AWQB-2007393-Picea_engelmanii EEEAEAHTESSDYTSSEDEGTDDYRRGGYHAVRIGDSFKGGRYFVQSKLGWGHFSTVWLAWDTQNNRYVALKVQKSAQHYTEAAMDEIAILKQIAEGDVDDKKCVVKLLDHFKHTGPNGQHVCMVFEFLGDNLLTLIKYYDYRGMPLHMVKEICYYVLVGLDYLHRQLSIIHTDLKPENILLLSTIDPAKDPRKSGALPLLFTNKNKSIFPINSSLPKEGKSANGGLSRNQKKKLRRNAKKAAKACVNSVDEPENDPAPENQKDTIESQGGKSDGKSQNNLAENASSKKNLDVSVEATEVERHHKTYRKASRMTRQRLLASLDLKCKLVDFGNACWTYKQFTSDIQTRQYRCPEVLLGSKYSTSADIW…
	Picea engelmannii	Penge_2	yes			>AWQB-2009618-Picea_engelmanii SEDEGTDDYRKGGYHAVRLGDSFKNGRYVVQRKLGWGHFSTVWLAWDLQEARYVALKVQKSAQHYGEAAMDEINILKEIAEGDPEDRKGVVKLLDHFKHVGPNGQHVSMVFEYLGDSLLSLIKYTRYRGLPLDIVRELCVPILVGLDYLHRELSIIHTDLKPENILLFSSIDPSKDPRKSEEPPLLSPVIDKPNLLLSSSSRKDTVNGAISRTQKIKLKRKAKRAANNCVSSVIAREKELDSANADQGNVNSGQTGVTNTEIILAGESAAQHEAEKKARHSAKIQGLKSMDLRCKIVDLGNACWIHKQFTPDIQTRQYRSPEVILGSKYSTPVDMWSFACIVFELATGDMLFDPQSAEGYDRDEDHLA…
	Pseudotsuga menziesii	Pmenzi_1	yes			>IOVS-2014263-Pseudotsuga_menziesii SEDEGTDDYRKGGYHAVRLGDSFKNGRYVVQRKLGWGHFSTVWLAWDLQESRYVALKVQKSAQHYAEAAMDEINILKEIAEGDPEDRKGVVKLLDHFKHVGPNGQHVCMVFEYLGDSLLSLIKYTRYRGLPLDIVRELCIPILVGLEYLHRELSIIHTDLKPENILLYSSIDPSKDPRKSGEPPLLSPVIDKPNLLLRSSSRKDTVNGAISRTQKNKLKRKAKRAANNCVSSVIAREKELDSANADQGNVNIGQTGVTKTEIILAGDSAAQHEAEKKARYSAKIQSLKSMDLRCKIVDLGNACWIHKQFTADIQTRQYRSPEVILGSKYSTPVDMWSFGCIIFELATGDMLFDPQSAEGYDRD…
	Pseudotsuga menziesii	Pmenzi_2	yes			>IOVS-2016257-Pseudotsuga_menziesii ESHSESSDYTSSEDEGTGDYRRGGYHAVRIGDSFKGGRYFVQAKLGWGHFSTVWLAWDTQNNTYVALKVQKSAQHYTEAAMDEIAILKQIAEGDVDDKKCVVKLLDHFKHTGPNGQHVCMVFEFLGDNLLTLIKYYDYRGMPLHRVKEICYHVLVGLDYLHRQLSIIHTDLKPENILLLSTIDPAKDPRKSGASPVLVTNKNKSIFPINSSLKDGKSANGGLSRNQKKKLRRNAKKAANACVNSVDESENESAPENQKYAIESQSGKLDGNSQNDLADIASSKQSLDVSVETVEVEKHHKNYRKASRTTRQRLLASLDLKCKLVDFGNACWTYKQFTSDIQTRQYRCPEVLLGSKYSTSADIW…
	Juniperus scopulorum	Jscop_1	yes			>XMGP-2012027-Juniperus_scopulorum QSESSDYSLSEDEGIDDYRRGGYHAVRIGDSFNGGRYIVQSKLGWGHFSTVWLAWDTKDNRYVALKVQKSAQHYTEAAIDEIKILQQIAENDAEDTKCVVKLLDHFKHTGPNGQHICMVFEFLGDNLLTLIKYYNYKGMPLHMVKEICFHVLAGLLDYLHRQLSIIHTDLKPENILLLSTIDPIKDPRRSGAPPLLHANKDKSIFSLNPPVVKDAKSSNGGLTRNQKKKLRRKAKRVAQDCVDSVDALEDELEHEVVKGTTDDQEGKSDVKIQGDLIKTSGSKKSSDDSLGAMHDSRNNRQRKSSRSTRALDLKCKLVDFGNACWTYKQFTSDIQTRQYRCPEVLLGSKYSTSADIWSFACIAF…
	Juniperus scopulorum	Jscop_2	yes			>XMGP-2059098-Juniperus_scopulorum SEDEGTEEYRKGGYHAVRIGDSFNNGRYVVQRKLGWGHFSTVWLAWDIHQSRYVALKMQKSAQSYSEAALDEINILKQIAAADLEDKSGVVKLLDHFKHTGPNGQHVCMVFEYLGDSLLSLIKYTQYKGVALDVVREICVHVLKALDYLHRELSIIHTDLKPENILLYSPIDPSKDPRKSNEPPLLSPILDNPSHLLRSSSGKESINEAQKNKLKRKANRAVNKCVSSVMIQERESVNAKQDGDGTMKEKISATGFRHPHERDDKTVSSPKVQSLQPMDLRCKIVDMGNACWIHKQFTTDIQTRQYRSPEVILGSSYSTPVDMWSFACIVFELATGDVLFDPHGSEHYSCDEDHLALMMELLGK…
	Juniperus scopulorum	Jscop_3	yes			>XMGP-2011258-Juniperus_scopulorum HGDLRHIRRLRFWPLEKVLQEKYEFSEKDAKDLNDFLVPLLDFVPEKRPTAAQALLHPWLNSGPRLLEPSLASEKISTHDKVIPQKGTIENSARDAVEHAEMAMGNIAIECNLSDRKSLKGSLDRSKVSQA
	Cycas micholitzii	Cmich_1	yes			>XZUY-2005377-Cycas_micholitzii LAWDTQHNRYVALKVQKSAQHYTEAAMDEITILKQIAEGDADDKKCVVKLLDHFKHTGPNGQHVCMVFEYLGDNLLTLIKYYDYRGMPLHMVKEICFHVLVGLDYLHRQLSIIHTDLKPENILLVSTIDPEKDPRKSGTLPLLPNNKDKSIFPLNSAAIKEGKSANGALTRNQKKKLRRKAKRVANDSLNNADVQENEAEPEMDNIESQEGKPDGKVKEELPDNSASKNSLSNSEEAREDGTHKEAPRKGSRSARRKLLQSLDLKCKLVDFGNACWTYKQFTSDIQTRQYRCPEVILGSKYSTPADIWSFACIAFELATGDVLFDPHSGDHFDRDEDHLALMMELLGMMPRKIALGGRYSRDFFNRH…
	Cycas micholitzii	Cmich_2	yes			>XZUY-2009683-Cycas_micholitzii VCMVFEFLGDSLLSLIKYTRYRGIPLHMVREICRQVLIGLDYLHRELSIIHTDLKPENVLLYDPIDPSKDPRKSSEPPLLSPVLDSTNQLPRSFSVKDSVNGGISRTQKKKLKRKAKRAANNCVTSVVARERELDSANAGQFIGKNRQFIGKNRQTDFARKEKALIADLKGGAAQNEALKKATYSARIRSLESIDLKCKIVDLGNACWTHKQFTSDIQTRQYRSPEVLLGLKYSTPVDMWSACIVFELATGDVLFDPQGTENIGRDEDHLALMMELLGKIPRKIALGGCYSRDFFDRHGDLKHIRRLRFWPLDRMLVEKYNFSERDAAELATFLSPMLDFVPEKRPTPAQCLLHPWLKCEPNVRQPL…
	Ephedra sinica	Esini	yes			>VDAO-2029010-Ephedra_sinica DLKCKLVDFGNACWTYKQFTSDIQTRQYRCPEVLLGSKYSTPADIWSFACIAFELATGDVLFDPHSGENYDRDEDHLALMMELLGMMPRKIASGGRYSRD
Monocots	Zea mays	Zmays_1			2.2e-256	>Zm00001d013273_P003 pacid=40285702 transcript=Zm00001d013273_T003 locus=Zm00001d013273 ID=Zm00001d013273_T003.RefGen_V4 annot-version=RefGen_V4 MSEAEAAGSLSRRRMEDEEGAAAMEADAAHSGRGEAEDEEVESSDYTSEDEGTEDYRRGGYHAVRVGDSFKQGAYVVQYK LGWGHFSTVWLAWDTVHSRYVALKVQKSAQHYTEAAMDEVKILKQIADGDPDDSKCVVKLLDHFKHSGPNGNHVCMVFEF LGDNLLTLIKYTDYRGIPLPMVKEICRHVLIGLDYLHRTLSIIHTDLKPENILLVSTIDPTKDPRKSGVPLVPPSMRTDE PPPKVPAQSGN…
	Zea mays	Zmays_2			4.7e-247	>Zm00001d034010_P002 pacid=40202447 transcript=Zm00001d034010_T002 locus=Zm00001d034010 ID=Zm00001d034010_T002.RefGen_V4 annot-version=RefGen_V4 MAEAAAAGSLSRRRMQDEEGAAAGSLSRRRMQDEEGAAAIEADAGHRRRSEAEEAEDDVESSDYMSEDEGTEDYRRGGYH AVRVGDSFKQGTYVVQSKLGWGHFSTVWLAWDEAHSRYVALKVQKSAQHYTEAAMDEIKILKEIADGDPDDSKCVVKLLD HFKHSGPNGNHVCMVFEFLGDNLLTLIKYTDYRGIPLSMVKEICRHVLIGLDYLHRTLSIIHTDLKPENILLVSTIDPLK DPRRSGVPLLL…
	Zea mays	Zmays_3			7.2e-201	>Zm00001d006308_P001 pacid=40196025 transcript=Zm00001d006308_T001 locus=Zm00001d006308 ID=Zm00001d006308_T001.RefGen_V4 annot-version=RefGen_V4 MASLFGNGGYIYSSGSEGEDEDEGTEGYRKGGYHAARPGDRFAGGRFVAQRKIGWGNFSTVWLAYDTLHSRFVALKIQKS ARDYAHAALHEIELLSAVAKGDPTNSKCVLRLLDHFKHAGPNGQHVCLVTEFLGDSLLRLIRYNRNKGIGLSRVKEICRS VMVGLDYLHSELGIIHTDLKPENVLLESTINPAKDPVRSGFTPILDRPVGNQYGGTVISFSEKMLKMRARRAVAKISQRR VSLGGVGAELE…
	Zea mays	Zmays_4			1.8e-198	>Zm00001d021342_P001 pacid=40169958 transcript=Zm00001d021342_T001 locus=Zm00001d021342 ID=Zm00001d021342_T001.RefGen_V4 annot-version=RefGen_V4 MSRVASLSPSLSGDEVEVEEEEEDEGVDGYRKGGYHAVRPGDQFAAGRYVAQRKLGWGNFSTVWLAFDVQSQRYVALKIQ KSAPEFAQAALHEIEFLSEITKKDPLNCKCIIQLIDHFKHTGPNGQHICLVFELLGDSLLKLVQYNRYKGIGLDRVRQIC KSILVGLDYLHNELGIIHSDLKLENLLLLSTIDPSKDPIRSGLKPCLERPEGNPNGEAGINAIENKLKMRARRVLAKLAE KRKSAVESSRS…
	Zea mays	Zmays_5			1.9e-196	>Zm00001d006355_P010 pacid=40186753 transcript=Zm00001d006355_T010 locus=Zm00001d006355 ID=Zm00001d006355_T010.RefGen_V4 annot-version=RefGen_V4 MSRVASLSPSLSGDEVEVEEEDDEGVDGYRKGGYHAVRPGDQFAAGRYVAQRKLGWGNFSTVWLAFDVQSQRYVALKIQK SAPEFAQAALHEIEFLSEITKRDPLNCKCTIQLIDHFKHTGPNGQHICLVFELLGDSLLKLVQYNRYKGIGFDRVRQICK SILVGLDYLHNELGIIHSDLKLENILLVSTIDPSKDPIRSGLKPNLERPEGYPNGEAGLNAIENKLKMRARRVLAKLAEK RKSAVESSRSE…
	Oryza sativa	Osativ_1			1.7e-255	>LOC_Os03g53720.1 pacid=33131536 transcript=LOC_Os03g53720.1 locus=LOC_Os03g53720 ID=LOC_Os03g53720.1.MSUv7.0 annot-version=v7.0 MAEARATRRRAEEAEMEAEAGTEGDDGDGGGSSDYTSEDEGTEDYRRGGYHAVRVGDSFKQGAYVVQSKLGWGHFSTVWL AWDTGHSRYVALKVQKSAQHYTEAAMDEIKILKQIADGDPDDSRCVVKLLDHFKHSGPNGNHVCMVFEFLGDNLLTLIKY TDYHGIPLPMVKEICRHVLIGLDYLHRTLSIIHTDLKPENILLESTIDPSKDPRKSGVPLVAPSARTDDPPPKAHAPSVN GGLTRNQKKKIRRKAKRAAAATSEGSG…
	Oryza sativa	Osativ_2			8.9e-199	>LOC_Os09g37949.1 pacid=33142703 transcript=LOC_Os09g37949.1 locus=LOC_Os09g37949 ID=LOC_Os09g37949.1.MSUv7.0 annot-version=v7.0 MAFLGNGYCSSGSEGEDEDEGMEGYRKGGYHAARPGDRFAGGRFVAQRKLGWGNFSTVWLAYDTLLNRFVALKIQKSARD YAQAALHEIELLSAIAKGDPTNSKNVVQLLDHFKHAGPNGHHVCLVTEFLGDSLLRLIRYNRNKGIGLSGVKEICRSVLV GLDYLHRELGIIHTDLKPENVLLVSTINPSKDPVRSGFTPILERTVSNQYSGSVISFSEKMLKMRARRAVAKISLRRESL GGVAAEMEKERSLDGISLKCKIVDFGN…
	Oryza sativa	Osativ_3			2.1e-95	>LOC_Os07g28930.1 pacid=33118372 transcript=LOC_Os07g28930.1 locus=LOC_Os07g28930 ID=LOC_Os07g28930.1.MSUv7.0 annot-version=v7.0 MLNPIEKKLKMRARRVLAKLAEKKKSAAEYARAERSLDGIDMTCKIVDFGNACWADKQFTDFIQTRQYRAPEVILGSGYS FPVDMWSFACIAFELATGEMLFTPKEGQGYSEDEDHLALMMEILGKIPKKIATMGTKSKEYFDRHGDLKRIRRLKFSSIE RVLVDKYKISESDAREFAEFLCPLFDFAPEKRPTAAQCLQHKWLQYSDGKNYGTLNISDVKNASVTCSPGTTASSDSKSI DVTRNIGDKPDSYAERADAKCNTSKKS…
	Sorghum bicolor	Sbicol_1			1.4e-258	>Sobic.001G090100.1.p pacid=37944624 transcript=Sobic.001G090100.1 locus=Sobic.001G090100 ID=Sobic.001G090100.1.v3.2 annot-version=v3.1.1 MAEAEAAGSLSRRRMEGEEGAAAMEADAGHRGRGEAEEAEDEEVESSDYTSEDEGTEDYRRGGYHSVRVGDSFKQGTYVV QSKLGWGHFSTVWLAWDTAHSRYVALKVQKSAQHYTEAAMDEIKILKQIADGDPDDSKCVVKLLDHFKHSGPNGNHVCMV FEFLGDNLLTLIKYTDYRGIPLPMVKEICRHVLIGLDYLHRTLSIIHTDLKPENILLVSTIDPSKDPRKSGLPLVLPSAR TDEPPPKVPAQSGNGGLT…
	Sorghum bicolor	Sbicol_2			2e-205	>Sobic.002G290400.1.p pacid=37954674 transcript=Sobic.002G290400.1 locus=Sobic.002G290400 ID=Sobic.002G290400.1.v3.2 annot-version=v3.1.1 MASLFGNGGYSYSSGSEGEDEDEGTEGYRKGGYHAARPGDRFAGGRFVAQRKIGWGNFSTVWLAYDTLHSRFVALKIQKS ARDYAHAALHEIELLSAVAKGDPTNSKCVLRLLDHFKHAGPNGRHVCLVTEFLGDSLLRLIRYNRNKGIGLSRVKEICRS VLVGLDYLHSELGIIHTDLKPENVLLDSTINPAKDPVRSGFTPILDRPVGNQYGGTVISFSEKMLKMRARRAVAKISQRR VSIGGVGAQLEKERCLDG…
	Sorghum bicolor	Sbicol_3			2.1e-199	>Sobic.002G299600.1.p pacid=37955103 transcript=Sobic.002G299600.1 locus=Sobic.002G299600 ID=Sobic.002G299600.1.v3.2 annot-version=v3.1.1 MSRVASLSPSLSGDEVDVEEEEEDEGVDGYRKGGYHAVRPGDQFAAGRYVAQRKLGWGNFSTVWLAFDVQSQRYVALKIQ KSAPEFAQAALHEIEFLSEITKRDPSNCKCIIQLVDHFKHAGPNGQHICLVFELLGDSLLKLVQYNRYKGIGLDRVKRIC KSILVGLDYLHNELGIIHSDLKLENVLLVSTIDPSKDPVRSGLKPNLERPEGNPNGEAALNAIEKKLKMRARRVLAKLAE KKKSAVESSRSERSLDGI…
	Avena fatua	Afatua_1	yes			>RMVB-2018215-Avena_fatua YVALKVQKSAQRYTEEVCCYDPNDSRCVVKLLGHFKQGPKGSYVFLVFEFLGDNFLTLIKYMDYCWIRLPMVKEICRRVLIGLDYLH
	Avena fatua	Afatua_2	yes			>RMVB-2017319-Avena_fatua CMVFEFLGDNLLTLIKYTDYRGIPLPMVKEICRHVLIGLDYLHRELSIIHTDLKPENILLVSTIDPSKDPRKSGVPLVPPAAKMDEPPPKAPAPSVNSGLTKNQKKKIRKKAKRVAASTSEGNGTVASADTDESDDRGDLGTANESSPSQDGDRKRGGGGRRRGSKGARKRMAMQADLSCKLVDFGNACWTYKQFTSDIQTRQYRCPEVLLGSKYSTSADLWSFACICFELASGDVLFDPHSGDNFDRDEDHLALMMELLGMMPRKIALGGRHSREYFNRYGDLRHIRRLRFWPLSKVLVEKYEFSAIDATAMADFLVPILDFVPEKRPTAAQLLQHPWFDAGPLRRQPRALADSVENPDPVDAAAPENNGKE…
	Zingiber officinale	Zoffic_1	yes			>BDJQ-2011405-Zingiber_officinale-young_leaves VLGSKYSSSADLWSFACICFELATGDVLFDPHSGDNFDRDEDHLALMMELLGMMPRKIALGGRYSRDFFNRYGDLRHIRRLRFWTLNKVLLEKYDFSEQDANDMADFLVPILDFVPEKRPTAGQLLSHRWISEPSLLQGDQVQPPTAAAPSEKQRKERDEMAA
	Zingiber officinale	Zoffic_2	yes			>BDJQ-2011408-Zingiber_officinale-young_leaves RDLSIIHTDLKPENILLMSSLDPAKYPSRLGAPLILPSVRSEEPPPTSPSLSNGDLTRNQKKKLRRKAKRAAAATSGSSTAMAGERGDFEDKGDSTAASDGGGGAEASNRASQGCRRGNKTTRKRLAMEADLRCKIVDFGNACWTYKQFTSDIQTRQYRCPEVVLGSKYSSSADLWSFACICFELATGDVLFDPHSGDNFDRDEDLALMMELLGMMPRKIALGGRYSRDFFNRHGDLRHIRRLRFWPLNKVLSEKYEFSERDANDMADFLVPILDFVPEKRPTAGQLLSHRWISEPSLLQGDQVQPPTAAAPSEKQRKERDEMAA
	Zingiber officinale	Zoffic_3	yes			>BDJQ-2018125-Zingiber_officinale-young_leaves RAKQARAKISERRASAAGLVLNERSLDGIDLRCKIVDFGNACWSNNKLTDDIQTRQYRSPEVILGAVYDCSADMWSFACMAYELATGDMLFTPKGGQGYSEDEDHLALMMELLGKIPKKIATAGSRSKDYFDRHGDLKRIRRLKFWPLDKLLVEKYKFPENDAREFAEFLSPLLDFGPEKRPTASQCLQHPWFQVKDAKPGVENNETNAKKLEIGMSKLKVQV
	Zingiber officinale	Zoffic_4	yes			>BDJQ-2000712-Zingiber_officinale-young_leaves MSYSSSSGSEEDEGVDAYRKGGYHAVRVGDQFAGGRYIAQRKLGWGHFSTVWLAYDTRSEIFVALKIQKSAPEFAQAALHEIELLSAIAEGDASNSKCIIRLIDNFKHSGPNGQHLCLVIEFLGDSLLRLVKYNRYKSIGLDRVKYICKSILVGLDYLHRELGMIHTDLKLE
	Zingiber officinale	Zoffic_5	yes			>BDJQ-2011404-Zingiber_officinale-young_leaves RDLSIIHTDLKPENILLMSSLDPAKDPHRSGTQLILPTVRSEEPSPMPPALSNGDLTRNQKKKIRRKVKRAAASTSGSLTAEAGSSNGLEDKGDSRVATDGGDGETHNRASQGRRRGNKATRKRLAMEADLRCKIVDFGNACWTYKQFTSDIQTRQYRCPEVVLGSKYSSSADLWSFACICFELATGDVLFDPHSGDNFDRDEDHLALMMELLGMMPRKIALGGRYSRDFFNRHGDLRHIRRLRFWPLNKVLSEKYEFSERDANDMADFLVPILDFVPEKRPTAGQLLSHRWISEPSLLQGDQVQPPTAAAPSEKQRKERDEMAA
	Zingiber officinale	Zoffic_6	yes			>BDJQ-2011407-Zingiber_officinale-young_leaves LALMMELLGMIPRKIALGGRYSRDFFNRYGDLRHIRQLRCWPLNKVLMEKYEFSERDANDMADFLVPILDFAPEKRPTAAQLLLHPWLDTGPQIHEPSLPQSNKIQPSAEGPAEKQ
	Zingiber officinale	Zoffic_7	yes			>BDJQ-2011406-Zingiber_officinale-young_leaves VLGSKYSSSADLWSFACICFELATGDVLFDPHSGDNFDRDEDHLALMMELLGMMPRKIALGGRYSRDFFNRYGDLRHIRRLRFWTLNKVLLEKYDFSEQDANDMADFLVPILDFVPEKRPTAAQLLSHPWIDVGPWIRELSLPQLDQGHPSADVPSEKQRIDKDEGDAMAIGLGNIAIDGSSKSIKDPQ
	Zingiber officinale	Zoffic_8	yes			>BDJQ-2000713-Zingiber_officinale-young_leaves MPYSSSSGSEEDEGVDAYRKGGNHAVRVGDQFAGGRYIAQRKLGWGHFSTVWLAYDTRSEIFVALKIQKSAPEFAQAALHEIELLSAIAEGDASNSKCIIRLIDNFKHSGPNGQHLCLVIEFLGDSLLRLVKYNRYKSIGLDRVKYICKSILVGLDYLHRELGMIHTDLKLE
	Allium sativum	Asativ_1	yes			>GJPF-2013541-Allium_sativum IIHTDLKPENILLVSTIDPSNDPRLSNAPPIIPTVKSSDPLIKVNQASSNGDLTRNQKKKIRKKAKKAAAATSEIDSETNSAKDEPQEEGSAKQKARRGSKGTRRKMALEADPRCKLVDFGNACWTYKQFTTDIQTRQYRCPEVLLGSKYSTSADLWSFACICFELATGDVLFDPHSGENFDRDEDHLALMMELLGMMPRKIALGGRYSRDFFNRYGDLRHIRRLRFWPLNKVLMEKYDFSERDATELAEFLIPILDFVPEKRPSAAQLLLHPWLDSGLRVRQPKELSSSIDNPISDKKKEEDDKEAMSNEMGNIKIDNTSKTANDSPRSNGKVS
	Allium sativum	Asativ_2	yes			>GJPF-2013261-Allium_sativum YHAVRLGDQFNGGRYIAQRKLGWGNFSTVWLAFDTQNKKYVALKIQKSAAQFAQAALHEIEILSAIANGDPTNSKCIVQLLDHFKHIGPNGQHVCMVFEFLGDSLLRVVRYNRYKGIGLSKVKEICKSILYGLDYLHRELSIIHTDLKLENIVLISTIDPSKDPIKSGTTPILEKPEGNPNGSTVVNIIEKKLKEKAKRARAKISQRRVSMVDAPVREKPQRSLEGIDFRCKIVDLGNACWSDQKFAEEIQTRQYRSPEVIIGSGYSFSADIWSFACIAFELATGDVLFAPKVGQGFSEDEDHLALMMELLGKMPRKIAISGSRSKDYFDRYGDLKRIRRLKYWPMDRLLTEKYKFTESDAKQFSEFLCP…
	Vanilla plantifolia	Vplant_1	yes			>THDM-2063597-Vanilla_planifolia KGIGLKNVKDVCRSILIGLDYLHRELGIIHTDLKPENVLLVSTIDPTKDPICSGFTPILERPEGNLKGTSVVNSIEKRLKEKAKSARARISKRRESMGVVGQEVLEKERSLEGIDFKCKIVDFGNACWVDKQFADEIQTRQYRSPEVILGAGYSFPTDMWSFACIAFELATGDMLFSPKIGHGFSEDEDHLALMMELLGKMPRKIAITGSRSKDYFDRHGDLKRIRRLKFWPMDKLLVDKYKFPESDAREFSDFLRPLLDFAPEKRPTAGHCLQHPWLVKRDQTNSKVEAKESGVEKLESGMGKLHV
	Vanilla plantifolia	Vplant_2	yes			>THDM-2011002-Vanilla_planifolia QDHLAMMMELLGKIPRKMAIAGSRSKNYFDRHGDLKRIRRLKFCPMDRLLVEKYDFPESDARAFSHFLLPLLDFAQEKRPTAGQCLQHPWLGKGNLKA
	Vanilla plantifolia	Vplant_3	yes			>THDM-2056281-Vanilla_planifolia HYTEAAMDEIKILKQIADGDPDDTRCVVKLLDHFKHSGPNGHHVCMVFEFLGDNLLTLIKYTDYRGIPLQMVKEICRYVLIGLDYLHQKLSIIHTDLKPENILLVSTIDPTKDPRLSDVP
	Vanilla plantifolia	Vplant_4	yes			>THDM-2008818-Vanilla_planifolia SEDSQAKTPSAANGDLTRNQKKKIKRKAKRAAAATAESCEAVTSGSGGIQEESSSVQNDRIVAADNGTRHTYRRGSKGTRRKLAMEVDLRCKLVDFGNACWTYKQFTSDIQTRQYRCPEVLLGSKYSTHADLWSFACICFELATGDVLFDPHSGENYDRDEDHLALMMELLGMMPRKIALGGRYSRDFFNRYGDLRHIRRLRFWPLDKVLVEKYEFGERDATDLADFLLPILNFVPEKRPPATQLLLHPWLEAGPRTREPSDKGQGLHLISDEQKREQEEREAMAAGLGNIFIDGSSRKDQPQPQS
	Vanilla plantifolia	Vplant_5	yes			>THDM-2055976-Vanilla_planifolia VLEHLGDSLLRLIRYNRYKGIGLENVKDVCKSILVGIDYLHSELGIIHTDLKPENVLLVSTIDPAKDPIRSGFTPILERPESNLNGSAIVSSIEKRLKERAMRARARISSTRASMGGV
	Pistia stratiotes	Pstrat_1	yes			>MFIN-2051092-Pistia_stratioides SSSSGSEEDEGREDYRKGGYHAVRPGDSFAGGRYVAQRKLGWGNFSTVWLAYDTGSHKFVALKIQKSAAEFSGAALHEIEVLSAIAEGDLSNSKCIVRLVDHFKHSGPNGQHVCLVVEFLGDSLLRLIRYNRYEGIGLNRVREICRSILVGLDYLHREVGIIHTDLKPENVLLASTIDPAKDPMKSGFPPILERPEGN
	Pistia stratiotes	Pstrat_2	yes			>MFIN-2052019-Pistia_stratioides LGGQGQRRCSRGTRRKLLSEADLRCKLVDFGNACWTYKQFTSDIQTRQYRCPEVLLGSKYSTSADMWSFACICFELATGDVLFDPHSGDNFDRDEDHLALMMELLGMMPRKVALGGRYSRDFFNRYGELRHIRRLRFWPLNKVFLEKYDFSEQDANEMANFLVPILDFVPEKRPTAAQLLHHSWLDVGLLQLEPSRHATHVSVGASCRRNEEDDREAMAVELGNIVIDGPPKIAKDAHLNSK
	Pistia stratiotes	Pstrat_3	yes			>MFIN-2007910-Pistia_stratioides ADGDSTNSKCIVRLLDHFKHSGPNGQHICLVIEFLGDSLLRLVRYTRFKGIGLSGVKEICRSILFGLDYLHRELHIIHTDLKLENVLLVSTINPSRDPIRSGSSPILERPEGNLSGGAVVNMIEKKLKQRAKKARARISERRPSTTGIPTGRSMEGIDLNCKIVDFGNACWSDKQVTDVIQTRQYRAPEVILGSGYSYSVDMWSFACVAFELATGEMLFTPNVGQGFSEDEDHLALMMELLGKIPRKIALGGTRSKDYFDRYGDLKRIRRLKFWPLDRLLVEKYKFSEADAREFSQFLSPILDFSPEARLTAAQCLQHPWLRSTDTKPAEGNMEGDEKLHAGMSRLQLNVG
	Pistia stratiotes	Pstrat_4	yes			>MFIN-2006007-Pistia_stratioides LEGIDLRCKIVDFGNACWSDKKFATEIQTRQYRAPEVILGSGYSFPVDMWSFACIAFELATGDMLFTPKTGQGFSEDEDHLALMMEFLGRIPRKIAIGGSRSKDYFDRHGDLKRIRRLKSLSLHQLLVDRYKFSNSDALEFSEFLCPILDFSPEKRPTAAQCLQHPWLRKKDQKPTEKSNELGTEKVQTGLSELQL
	Pistia stratiotes	Pstrat_5	yes			>MFIN-2051728-Pistia_stratioides EDDDRSAGGESSGDDYTSEDEGTEGYRRGGYHAVRIGDTFKQGAYVVQAKLGWGHFSTVWLAWDTVHLRYVALKVQKSAQHYTEAAMDEITILKQIADGDPEDSKCVVKLLDHFKHSGPNGHHVCMVFEFLGDNLLTLIKYTDYRGLPLPMVKEICRHVLVGLDYLHGQLSIIHTDLKPENILLLSTLDPSRDPRRSGSPLVLPTQPESSKTTTSVSLSASSTAAAIANGELTRNQKKKIRRKAKRA
Eudicots	Brassica rapa	Brapa_1			2.6e-290	>Brara.J01448.1.p pacid=30613045 transcript=Brara.J01448.1 locus=Brara.J01448 ID=Brara.J01448.1.v1.3 annot-version=v1.3 MADERDGGRMSDASDYSSEDEGTEDYRRGGYHAVRVGDTFKNGSYVIQSKLGWGHFSTVWLAWDTLKSRYVALKIQKSAQ HYTEAAMDEIKILKQIAEGDAEDKKCVVKLLDHFKHAGPNGQHVCMVFEYLGDNLLSVIKYSDYRGVPLNMVKELCFHIL VGLDYLHRELSIIHTDIKPENILLCSTINPEADARRTGAPLVLPTAKDKAVAEKEKPKSYTYSADMTKNQKKKIRKKANK KVVVEEEGSEESERVSNSEAKPNGNLTVEGSEGSSE…
	Brassica rapa	Brapa_2			3.3e-281	>Brara.B00998.1.p pacid=30611102 transcript=Brara.B00998.1 locus=Brara.B00998 ID=Brara.B00998.1.v1.3 annot-version=v1.3 MADEKNGGRLSDASDYSSEDEGTEDYRRGGYHAVRVGDTFKNGSYVIQSKLGWGHFSTVWLSWDTLNSRYVALKIQKSAQ HYTEAAMDEIKILKQIAEGDADDTKCVVKLLDHFKHAGPNGQHVCMVFEYLGDNLLSVIKYSDYRGVPLSMVKELCFHIL VGLDYLHRKLSIIHTDIKPENILLCSTINPEADARRSGAPLVLPNDKDKTVTVEKEEPKSYAYGADMTKNQKKKIRKKAK KVVVEGCGGEEGSEENERSSNGNSTAESSERAKDSQ…
	Brassica rapa	Brapa_3			6.9e-270	>Brara.I03602.1.p pacid=30645492 transcript=Brara.I03602.1 locus=Brara.I03602 ID=Brara.I03602.1.v1.3 annot-version=v1.3 MEAEKWSSDGGEYTSEDEGTEDYRRGGYHAVRIGDSFKNGRYVVQSKLGWGHFSTVWLSWDTLSSRYVALKVQKSAQHYT EAAMDEITILQQIAEGDADDTKCVVKLLDHFKHSGPNGQHVCMVFEYLGDNLLTLIKYSDYRGLPIRMVKEICYHMLVGL DYLHKELSIIHTDLKPENVLLVSRIDPCKDPRKSGAPLVIASGKEKTVDSNGDFVKNHKKDVRKVKRSVDGKSSAAAEED CPSTSNGGEEGKQGGKKGSRSSRRHLVESADLKCKL…
	Brassica rapa	Brapa_4			6.1e-242	>Brara.K00289.1.p pacid=30646934 transcript=Brara.K00289.1 locus=Brara.K00289 ID=Brara.K00289.1.v1.3 annot-version=v1.3 MSCSSSSGSEGEEEGFDSYRKGGYHAVRIGDPFSGGRYIAQRKLGWGQFSTVWLAYDTLSSSYVALKIQKSAQQFAQAAL HEIEFLSAAADGDLQNTKCVVRLIDHFKHAGPNGQHLCMVLEFLGDSLLRLIRYNRYKGLKLDKVREICRCVLTGLDYLH RELGMIHSDLKPENILLCSTIDPGKDPVRSGLTPLLEKPEGNANGGGGSSTMNLIEKKLKRRAKRAVAKISERRVSMVGG EEASSKTEKSLDGIDMRCKVVDFGNACWADKQFAEE…
	Brassica rapa	Brapa_5			5e-239	>Brara.G00279.1.p pacid=30634052 transcript=Brara.G00279.1 locus=Brara.G00279 ID=Brara.G00279.1.v1.3 annot-version=v1.3 MSCSSSSGSEEDDEGFDSYRKGGYHAVRIGDQFSGGRYIAQRKLGWGQFSTVWLAYDTHTSSYVALKIQKSAQHFSQAAL HEIELLQAAADGDTENTKCVVRLIDDFKHAGPNGQHLCMVLEFLGDSLLRLIKYNRYKAMELNKVREICKCILTGLDYLH RELGMIHSDLKPENILLCSTIDAAKDPIRSGLTPILEKPEGNQNGAATMNLIEKKLKRRARRAVAKISGRRVSIVGLSET PTKTVRSLDGIDVKCKVVDFGNACWADNKFAEEIQT…
	Brassica rapa	Brapa_6			7.5e-239	>Brara.A00286.1.p pacid=30638752 transcript=Brara.A00286.1 locus=Brara.A00286 ID=Brara.A00286.1.v1.3 annot-version=v1.3 MSCSSSSGSEGEEEGFDSYRKGGYHAVRIGDPFSGGRYIAQRKLGWGQFSTVWLAFDTLSSNYVALKIQKSAQQFAQAAL HEIEFLSAAADGDLQNTKCVVRLIDHFKHAGPNGQHLCMVLEFLGDSLLRLIRYNRYKGLKLDRVREICRCILTGLDYLH RELGMIHSDLKPENILLVSTIDSGKDPVRSGLTPLLEKPEGNANGGGGSSTMNLIEKKLKRRAKRAVAKISERRVSMVGG ALGEEASSKSERSLDGIDMRCKVVDFGNACWADKQF…
	Arabidopsis thaliana	Atha_SRPK 1			N/A	>tr|F4JN22|F4JN22_ARATH Protein kinase superfamily protein OS=Arabidopsis thaliana OX=3702 GN=At4g35500 PE=4 SV=1 MSCSSSSGSEGEEEGFDAYRKGGYHAVRIGDPFSGGRYIAQRKLGWGQFSTVWLAYDTLT SNVLLCMFLCLFAQQFAQAALHEIEFLSAAADGDLDKTKCVVRLIDHFKHSGPNGQHLCM VLEFLGDSLLRLIRYNQYKGLKLNKVREICRCILTGLDYLHRELGMIHSDLKPENILLCS TIDPAKDPVRSGLTPLLEKPEGNANGGASTMNLIEKKLKRRAKRAVAKISERRVSMVTGE EASSKTEKSLDGIDMRCKVVDFGNACWADKQFAEEIQTRQY…
	Arabidopsis thaliana	Atha_SRPK 2			N/A	>tr|Q9SHL5|Q9SHL5_ARATH At2g17530 OS=Arabidopsis thaliana OX=3702 GN=srpk2 PE=2 SV=1 MSCSSSSGSEEDDEGFDAYRKGGYHAVRIGDQFAGGRYIAQRKLGWGQFSTVWLAYDTRT SNYVALKIQKSALQFAQAALHEIELLQAAADGDPENTKCVIRLIDDFKHAGPNGQHLCMV LEFLGDSLLRLIKYNRYKGMELSKVREICKCILTGLDYLHRELGMIHSDLKPENILLCST IDPAKDPIRSGLTPILEKPEGNQNGTSTMNLIEKKLKRRAKKAAAKISGRRVSIVGLSET PKKNKRNLDGIDMRCKVVDFGNGCWADNKFAEEIQTRQYRAPEVILQSGYSYSVDMWSFA CTAFELATG…
	Arabidopsis thaliana	Atha_SRPK 3			N/A	>tr|Q9FE52|Q9FE52_ARATH Protein kinase superfamily protein OS=Arabidopsis thaliana OX=3702 GN=srpk3 PE=2 SV=1 MADEKNGGRLSDASDYSSEDEGTEDYRRGGYHTVRVGDTFKNGSYVIQSKLGWGHFSTVW LAWDTLNSRYVALKIQKSAQHYTEAAMDEIKILKQIAEGDAEDKKCVVKLLDHFKHAGPN GQHVCMVFEYLGDNLLSVIKYSDYRGVPLHMVKEICFHILVGLDYLHRELSIIHTDIKPE NILLCSTIDPEADARKSGIPLVLPTVKDKAVPERPVEKEKPKSYTYSADLTKNQKKKIRK KAKKVEGSEENERDSSNSEARPNGNATVERLEESSERVKDAENVS…
	Arabidopsis thaliana	Atha_SRPK 4			N/A	>tr|F4J982|F4J982_ARATH Ser/arg-rich protein kinase 4 OS=Arabidopsis thaliana OX=3702 GN=SRPK4 PE=4 SV=1 MEAEKWNSDGGEYTSEDEGTEDYRRGGYHAVRIGDSFKTGRYVVQSKLGWGHFSTVWLSW DTQSSRYVALKVQKSAQHYTEAAMDEITILQQIAEGDTDDTKCVVKLLDHFKHSGPNGQH VCMVFEYLGDNLLTLIKYSDYRGLPIPMVKEICYHMLVGLDYLHKQLSIIHTDLKPENVL LPSTIDPSKDPRKSGAPLVLPTDKDNTVVDSNGDFVKNQKTGSHRKAKLSAQGHAENKGN TESDKVRGVGSPVNGKQCAAEKSVEEDCPSTSDAIELDGSEKGKQGGKKG…
	Arabidopsis thaliana	Atha_SRPK 5			N/A	>tr|Q9FYC5|Q9FYC5_ARATH Protein kinase superfamily protein OS=Arabidopsis thaliana OX=3702 GN=F28D10_40 PE=4 SV=1 MAEDKNNGRVNDESEYSSEDEGTEDYKKGGYHTVRVGDTFKNGAYVIQSKLGWGHFSTVW LAWDTQESRYVALKVQKSAQHYTEAAMDEIKILKQIAEGDSGDKKCVVKLLDHFKHTGPN GKHVCMVFEYLGDNLLSVIKYSDYRGVPLHMVKELCFHILVGLDYLHRELSIIHTDLKPE NVLLLSTIDPSRDVRRSGVPLVLPITKDKIVSESAVKPETKSYTYNGDLTKNQKKKIRKK AKKVVAQDFGGEEALEESERDSNSEARINGNSTVERSEGSS…
	Populus trichocarpa	Ptrich_1			5.9e-275	>Potri.006G117800.1.p pacid=37242993 transcript=Potri.006G117800.1 locus=Potri.006G117800 ID=Potri.006G117800.1.v3.1 annot-version=v3.1 MDEQRRQQQQQVKVEEEDRSSSSDSGDYTSEDEGTEDYRRGGYHAVRIGDSFKNGRYVVQSKLGWGHFSTVWLAWDTQIS RYVALKVQKSAQHYTEAAMDEITILQQIADGDPDDKKCVVKLLDHFKHSGPNGQHVCMVFEYLGDNLLTFIKYSDYRGLP IHKVKEICFNVLVGLDYLHRQLSIIHTDLKPENILLLTMIDPSKDPRKSGAPLILPNSKDKSALESGIARLNGDLSRNQK KKIRRKAKRAAQGCVEKEAD…
	Populus trichocarpa	Ptrich_2			1.9e-274	>Potri.004G190400.1.p pacid=37229165 transcript=Potri.004G190400.1 locus=Potri.004G190400 ID=Potri.004G190400.1.v3.1 annot-version=v3.1 MAEDRNGDRSEESDYTSEDEGTEDYRRGGYHAVRIGDTFKNGRYVVQSKLGWGHFSTVWLAWDIQGSRYVALKVQKSAQH YTEAAMDEIKILKQIAEGDPDDKKCVVKLLDHFKHSGPNGQHVCMVFEYLGDNLLSLIKYSGYRGVPLHMVKEICFHMLV GLDYLHRQLSIIHTDLKPENVLLFSMIDPSKDPRKSGAPLILPTNKNKIVAESSSSKEIKSLNGDLTRNQKKKIRKKAKK AAQSCTQKEASLENDADPKP…
	Populus trichocarpa	Ptrich_3			4.5e-271	>Potri.009G151500.1.p pacid=37228123 transcript=Potri.009G151500.1 locus=Potri.009G151500 ID=Potri.009G151500.1.v3.1 annot-version=v3.1 MAEDRNGDRSEESDYTSEDEGTEDYRRGGYHAVRIGDTFKNGRYVVQSKLGWGHFSTVWLAWDTQGSRYVALKVQKSAQH YTEAAMDEIKILEQIAEGDPDDKKCVVKLLDHFKHSGPNGQHVCMVFEYLGDNLLTLIKYSDYRGVPLHMAKEICFHILV GLDYLHRQLSIIHTDLKPENVLLLSMIDTSKDHRKSGAPLILPTSKNKIVAESSSSKEIKSLNGDLTRNQKKKIRKKAKK AAQSCAQKEASSENDADPKP…
	Populus trichocarpa	Ptrich_4			2e-231	>Potri.005G102100.1.p pacid=37266024 transcript=Potri.005G102100.1 locus=Potri.005G102100 ID=Potri.005G102100.1.v3.1 annot-version=v3.1 MSCSSSSASEEDEEGIDSYRKGGYHAVRVGDQFSGGRYIAQRKLGWGQFSTVWLAYDTRSSKYVALKIQKSAAQFAQAAL HEIELLSAIANSDPSNSKCVVQLIDHFKHAGPNGQHQCMVLEFLGDSLLRLIRHNRYKGLELDKVREICKCIVTGLDYLH RELGIIHSDLKPENILLFSTIDPAKDPIRSGLTPILERPEGNHNGTSTMTLIEKKLKRRAKRAVAKISGRRVSMGGAVQK PERSLDGIDVRCKVVDFGNA…
	Populus trichocarpa	Ptrich_5			8.5e-230	>Potri.007G063100.1.p pacid=37252042 transcript=Potri.007G063100.1 locus=Potri.007G063100 ID=Potri.007G063100.1.v3.1 annot-version=v3.1 MSCSSPSGSEEDDEGIDSYRKGGYHAVRVGDQFSGGRYIAQRKLGWGQFSIVWLAYDTRSSKYVALKIQKSAAQFAQAAL HEIELLSAVANSDPSNSKCVVQLIDHFKHAGPNGQHQCMVLEFLGDSLLRLIRHNHYKGLQLEKVREICKCILTGLDYLH RELGIIHTDLKPENILLFSTIDPAKDPIRSGIKPILERPEGNLNGGSTMNLIEKKLKRRAKRAVANISGRRDSMGGAMQK SERSLDGVDVRCKVVDFGNA…
	Solanum lycopersicum	Slyco_1			9.8e-270	>Solyc11g066650.2.1 pacid=41476883 transcript=Solyc11g066650.2.1 locus=Solyc11g066650.2 ID=Solyc11g066650.2.1.ITAG3.2 annot-version=ITAG3.2 MAEEEERNGGERSETSDYTSEDEGTEDYRRGGYHAVRIGDTFKQGRYVVQSKLGWGHFSTVWLAWDTQKSRFVALKVQKS AQHYTEAAMDEITILKQIAEGDPDDKKCVVKLLDHFKHSGPNGQHVCMVFEYLGDNLLTLIKYSDYRGLSIHKVKEICFH ILVGLDYLHRELSIIHTDLKPENILLLSMIDQSKDPTKSDAPLILPSSKSKFLSESGASKEVKVYNGDLTKNQKKKIRKK AKRAAQRCMDKEASEE…
	Solanum lycopersicum	Slyco_2			1.5e-267	>Solyc06g074700.3.1 pacid=41471984 transcript=Solyc06g074700.3.1 locus=Solyc06g074700.3 ID=Solyc06g074700.3.1.ITAG3.2 annot-version=ITAG3.2 MAEEEERNGGDGSETSDYTSEDEGTEDYKRGGYHAVRIGDTFKLGRYVVQSKLGWGHFSTVWLAWDIQKSTYVALKVQKS AQHYTEAAMDEIAILKQVAEGDPDDKKCVVKLLDHFKHSGPNGQHVCMVFEYLGDNLLTLIKYSDYRGLPIHKVKEICFH VLVGLDYLHRKLSIIHTDLKPENVLLLSMIDPAKDHTKSGTPIILPSNKSKIVSESGASKAVKSLNGDLTKNQKKKIRKK AKRVAQKCADKEASEE…
	Solanum lycopersicum	Slyco_3			2.1e-262	>Solyc09g008790.3.1 pacid=41459844 transcript=Solyc09g008790.3.1 locus=Solyc09g008790.3 ID=Solyc09g008790.3.1.ITAG3.2 annot-version=ITAG3.2 MWNKSTTVNTSKKEDFIEDPIYRIQFGGEMEGFNQERRVNAAAAEVVEEVEVEESSDDCSSEDEGTDDYRRGGYHAVRIG DSFNGGRYVVQSKLGWGHFSTVWLAWDTLLSRFVALKVQKSAQHYTEAAMDEITILKQIAECDQDDKKCVVKLLDNFKHS GPNGQHVCMVFEYLGDNLLTLLKYTDYHGLPIHMVKELCYHVLVGLDYLHRQLSIIHTDLKPENVLLCSTIDPSKDPRKS GTPLILSSHKDITTLD…
	Solanum lycopersicum	Slyco_4			4.8e-257	>Solyc10g085720.2.1 pacid=41462194 transcript=Solyc10g085720.2.1 locus=Solyc10g085720.2 ID=Solyc10g085720.2.1.ITAG3.2 annot-version=ITAG3.2 MEGFVEDQRLKEEEEMIEESSDDCTSEDEGIDDYRRGGYHAVRIGDTFKGGRYVVQSKLGWGHFSTVWLAWDTLMSQFVA LKVQKSAQHYTEAALDEITILKQIAEGDPEGRKSVVKLLDHFKHSGPNGQHVCMVFEYLGDNLLSLIKYTDYRGLPIHMV KELCFHVLVGLDYLHRQLSIIHTDLKPENMLLCSTIDPYKDPRKSGAPLILPSNVDKASLKSGTVKGRVTFYANLTNDQK KVRRKPKETAQIAGNT…
	Solanum lycopersicum	Slyco_5			4.1e-215	>Solyc02g082550.3.1 pacid=41470991 transcript=Solyc02g082550.3.1 locus=Solyc02g082550.3 ID=Solyc02g082550.3.1.ITAG3.2 annot-version=ITAG3.2 MSCSSSSASEDEDEGFDSYRKGGYHAVRVGDSFSGGRYMAQRKLGWGEFSTVWLAYDTQLSGFVALKIQKSAPQFAQAAF HEIEILSAIANGDQSNSKYVVRLIDHFKHTGPNGQHICMVFEFLGDSLLRLIKHNRYKGLELNKVREICKCVLTGLDYLH GGLGIVHTDLKPENILLLSTINATKDPIRSGMTPILERPEGNPNGGITMNIIEKKLKQRARRAAARISGRRSSMGVVGGT PKSNRSLDGIDLRCKI…
	Solanum lycopersicum	Slyco_6			1.3e-213	>Solyc00g007100.3.1 pacid=41470302 transcript=Solyc00g007100.3.1 locus=Solyc00g007100.3 ID=Solyc00g007100.3.1.ITAG3.2 annot-version=ITAG3.2 MSGSPSSSSASEDEDEGIDSYRKGGYHAVRIGDSFSGGRYIAQRKLGWGEFSTVWLAYDTRSSEFVALKIQKSAPQFAQA ALHEIEVLSAIADGDTSNSKYVVRLIDHFKHTGPNGQHSCMVLEFLGDSLLRLVKYNRYKGLELDKVREICKCILIGLDY LHRELGIIHTDLKLENVLLLSTINATKDPIRSGTPPILERPEGIPKGGATMNIIEKKLKQRARRAAARISGRRSSMGGVG GGAKTNRSLDGIDLKC…
	Solanum tuberosum	Stuber_1			7.5e-265	>PGSC0003DMP400012691 pacid=37451011 transcript=PGSC0003DMT400018439 locus=PGSC0003DMG400007154 ID=PGSC0003DMT400018439.v4.03 annot-version=v4.03 MAEEEERNGGDGSETSDYTSEDEGTEDYKRGGYHAVRIGDTFKLGRYVVQSKLGWGHFSTVWLAWDIQKSTYVALKVQKS AQHYTEAAMDEIAILKQVAEGDPDDKKCVVKLLDHFKHSGLNGQHVCMVFEYLGDNLLTLIKYSDYRGLPIHKVKEICFH VLVGLDYLHRKLSIIHTDLKPENVLLLSMIDPAKDPTKSGTPVILPSNKSKILSESGVSKAVKSLNGDLTKNQKKKIRKK AKRVAQKCAD…
	Solanum tuberosum	Stuber_2			8.3e-265	>PGSC0003DMP400004826 pacid=37455372 transcript=PGSC0003DMT400006951 locus=PGSC0003DMG400002693 ID=PGSC0003DMT400006951.v4.03 annot-version=v4.03 MEGFNQERRLNAAAVEVVEVEESSDDCSSEDEGTDDYRRGGYHAVRIGDSFNGGRYVVQSKLGWGHFSTVWLAWDTLMSQ FVALKVQKSAQHYTEAAMDEITILKQIAECDQDDKKCVVKLLDNFKHSGPNGQHVCMVFEYLGDNLLTLLKYTDYRGLPI HMVKELCYHVLVGLDYLHRQLSIIHTDLKPENILLCSTIDPSKDPRKSGTPLILSSHKDITMLDGGSVKGYVTSNGNLTK NHNKKIRRKA…
	Solanum tuberosum	Stuber_3			2.1e-258	>PGSC0003DMP400014735 pacid=37478374 transcript=PGSC0003DMT400021639 locus=PGSC0003DMG400008395 ID=PGSC0003DMT400021639.v4.03 annot-version=v4.03 MEGFAEDQRLKEEEEMIEESSDDCTSEDEGTDDYRRGGYHAVRIGDTFKGGRYVVQSKLGWGHFSTVWLSWDTLMSQFVA LKVQKSAQHYTEAALDEITILKQIAEGDPEGGKSVVKLLDHFKHSGPNGQHVCMVFEYLGDNLLSLIKYTGYRGLPIHMV KELCFHVLVGLDYLHRQLSIIHTDLKPENMLLCSTIDPSKDPRKSGAPLILPSNLDKASLESGTVKGHVTFYANLTNNQK KVRRKSKETA…
	Solanum tuberosum	Stuber_4			1.1e-214	>PGSC0003DMP400002723 pacid=37428760 transcript=PGSC0003DMT400003820 locus=PGSC0003DMG400001514 ID=PGSC0003DMT400003820.v4.03 annot-version=v4.03 MSCSSSSASEDEDEGFDSYRKGGYHAVRVGDSFSGGRYIAQRKLGWGEFSTVWLAYDTQSSGFVALKIQKSAPQFAQAAL HEIEVLSAIANGDQSNSKYVVRLIDHFKHTGPNGQHICMVFEFLGDSLLRLIKHNHYKGLELNKVREICKCVLTGLDYLH GGLGIVHTDLKPENILLLTTINATKDPIRSGMTPILERPEGNPNGGVTMNIIEKKLKQRARRAAARISGRRSSMGGVGGT PKSNRSLDGI…
	Solanum tuberosum	Stuber_5			4e-212	>PGSC0003DMP400030528 pacid=37425769 transcript=PGSC0003DMT400045066 locus=PGSC0003DMG400017474 ID=PGSC0003DMT400045066.v4.03 annot-version=v4.03 MSGSPSSSSASEDEDEGIDSYRKGGYHAVRIGDSFSGGRYIAQRKLGWGEFSTVWLAYDTRSSEFVALKIQKSAPQFAQA ALHEIEVLSAIADGDPSNSKYVVRLIDHFKHTGPNGQHSCMVLEFLGDSLLRLVKYNRYKGLELDKVRDICKCILIGLDY LHRELGIIHTDLKLENVLLLSTINATQDPIRSGTPPILERPEGIPNGGATMNIIEKKLKQRARRAAARISGRRASMGGVG GGAKTNRSLD…
	Glycine max	Gmax_1			3.8e-274	>Glyma.13G149200.1.p pacid=41142054 transcript=Glyma.13G149200.1 locus=Glyma.13G149200 ID=Glyma.13G149200.1.Wm82.a4.v1 annot-version=Wm82.a4.v1 MGDKHQQHQEDSSDFTSEDEGTEDYRRGGYHAVRIGDTFNAGRYVVQSKLGWGHFSTVWLAWDTKHSRYVALKVQKSAQH YTEAAMDEIKILQQIAEGDPDDKKCVVKLLDHFKHSGPNGQHVCMVFEYLGDNLLTLIKYSDYRGLPIAMVKEICFHILV GLDYLHKQLSIIHTDLKPENILLLSTIDPSKDPRKSGAQLILPDSKDKMALESAGVKDMKTLNGDLIKNHKKKIKRKAKQ AAHGCVEKEASE…
	Glycine max	Gmax_2			3.9e-274	>Glyma.10G064600.1.p pacid=41107934 transcript=Glyma.10G064600.1 locus=Glyma.10G064600 ID=Glyma.10G064600.1.Wm82.a4.v1 annot-version=Wm82.a4.v1 MGDKHQQHHQDDSSDFTSEDEGTEDYRRGGYHAVRIGDAFSAGRYVVQSKLGWGHFSTVWLAWDTKHSRYVALKVQKSAQ HYTEAAMDEITILQQIAEGDPDDKKCVVKLLDHFKHSGPNGQHVCMVFEYLGDNLLTLIKYSDYRGLPIAMVKEICFHIL AGLDYLHQQLSIIHTDLKPENILLLSTIDPSKDPRKSGAPLILPNSKDKMAMESAGMKDTKMLNGDLVKNHKKKIKRKAK QAAHGCVEKEAS…
	Glycine max	Gmax_3			1.6e-271	>Glyma.12G179900.1.p pacid=41102818 transcript=Glyma.12G179900.1 locus=Glyma.12G179900 ID=Glyma.12G179900.1.Wm82.a4.v1 annot-version=Wm82.a4.v1 MAEDRSEVSDYSSEDEGTEDYRRGGYHAVRIGDTFKNGSYVVQSKLGWGHFSTVWLAWDTHKSRYVALKIQKSAQHYTEA AMDEIKILKQIADGDPDDKKCVVKLLDHFKHSGPNGQHVCMVFEFLGDNLLTLIKYSDYRGVPLPMVKEICFHILVGLDY LHRELSVIHTDLKPENVLLLSPIDPSKDPRRSGIPLILPNTKDKTVTKNGITIENKSLNGDLTKNQKKKLRKKAKKAAQG CAGKENAEEVEE…
	Glycine max	Gmax_4			1.8e-270	>Glyma.13G320900.1.p pacid=41139638 transcript=Glyma.13G320900.1 locus=Glyma.13G320900 ID=Glyma.13G320900.1.Wm82.a4.v1 annot-version=Wm82.a4.v1 MAEDRSEASDYSSEDEGTEDYRRGGYHAVRIGDTFKNGSYVVQSKLGWGHFSTVWLAWDTHKSRFVALKIQKSAQHYTEA AMDEIKILKQIADGDPDDKKCVVKLLDHFKHSGPNGQHVCMVFEFLGDNLLTLIKYSDYRGVPLPMVKEICFHILVGLDY LHRELSVIHTDLKPENVLLLSPIDPSKDPRKLGIPLILPNTKDKTVTKNGATIANKSLNGDLTKNQKKKLRKKAKKAAQS CAGRENAEEAEE…
	Glycine max	Gmax_5			7.1e-258	>Glyma.12G083800.4.p pacid=41099087 transcript=Glyma.12G083800.4 locus=Glyma.12G083800 ID=Glyma.12G083800.4.Wm82.a4.v1 annot-version=Wm82.a4.v1 MERSVDYSSEEECTEDYRRGGYHAVRVGDAFNNGRYIVQSKLGWGHFSTVWLAWDTLNSHYVALKIQKSAQHYTEAAMDE IKILKQIAEGDPDDKKCVVKLLDHFKHSGPNGQHVCMVFEFLGDNLLTLIKYSGYRGLPLPMVKEICFHILVGLDYLHRE LSVIHTDLKPENVLLLSLINPSKDPRKSGAPLILPNTKDKAVSNNGTNQDNKILNGDPMKNQKKKMQRKAKVAQGCVEKE TSEEAEDYKGLE…
	Glycine max	Gmax_6			1.2e-222	>Glyma.09G197700.1.p pacid=41134442 transcript=Glyma.09G197700.1 locus=Glyma.09G197700 ID=Glyma.09G197700.1.Wm82.a4.v1 annot-version=Wm82.a4.v1 MSCSSSSGSEEDDEGFDSYRKGGYHAVRVADQFAGGRYIAQRKLGWGQFSTVWLAYDTTTSAYVALKIQKSAAQFVQAAL HEIDVLTSLSDGADMDSKCVVHLIDHFKHTGPNGQHLCMVLEFLGDSLLRLIKYNRYKGLPLNKVREICKCILIGLDYLH REHGIIHSDLKPENVLLVSTIDPGKDPVRSGLTPILERPEGSINGGGVTSLIEKKLKRRARRAVAKISGRSSPIGGIEAP KSERNLDGIDVR…
	Glycine max	Gmax_7			3.4e-222	>Glyma.16G111500.1.p pacid=41079938 transcript=Glyma.16G111500.1 locus=Glyma.16G111500 ID=Glyma.16G111500.1.Wm82.a4.v1 annot-version=Wm82.a4.v1 MSCSSSSGSEEEDEGFDSYRKGGYHAVRVADQFAGGRYIAQRKLGWGQFSTVWLAYDTTTSAYVALKIQKSAAQFVQAAL HEIDVLSSLADGVDMDSKCVVHLIDHFKHTGPNGQHLCMVLEFLGDSLLRLIKYNRYKGLPLDKVREICKCILIGLDYLH REHGIIHSDLKPENVLLVSTIDPAKDPVRSGLTPILERPEGNINGGGVTSLIEKKLKRRARRAVAKISGRSSPIGGIEAP KSDRNLDGIDVR…
	Glycine max	Gmax_8			3.7e-218	>Glyma.01G158200.1.p pacid=41114702 transcript=Glyma.01G158200.1 locus=Glyma.01G158200 ID=Glyma.01G158200.1.Wm82.a4.v1 annot-version=Wm82.a4.v1 MSCSSSSGSEEGDEGFDSYRKGGYHAVRVADQFAAGRYIAQRKLGWGQFSTVWLAYDTKTESYVALKIQKSAAQFAQAAL HEIELLSSIADHNPTNSKFVIQLIDHFKHTGPNGQHLCMVLEFLGDSLLRLIRYNRYKGLPLNKVREICKCVLTGLDYLH TDRGMIHTDLKPENILLCSTIDPAKDPLRSGLSPILERPEGNTNGGVTSLIEKRLRRRARTAVAKISGRRASMGGIGDAA KTGRNIDGIDVR…
	Glycine max	Gmax_9			4.7e-218	>Glyma.11G086500.1.p pacid=41127562 transcript=Glyma.11G086500.1 locus=Glyma.11G086500 ID=Glyma.11G086500.1.Wm82.a4.v1 annot-version=Wm82.a4.v1 MSCSSSSGSEEDDEGFDSYRKGGYHAVRVADQFAAGRYIAQRKLGWGQFSTVWLAYDTKTESYVALKIQKSSAQFAQAAL HEINLLSSIADRDPSNSKFVIQLIDHFKHTGPNGQHLCMVLEFLGDSLLRLIRYNRYKGLPLNKVREICKCVLIGLDYLH TDLGMIHTDLKPENILLCSTIDPAKDPSRSGLSPILERLEGNTNGGVTSLIEKRLKRRARTAIAKISGRRASMGGTGDVA KTGRNIDGIDVR…
	Medicago truncatula	Mtrunc_1			1.9e-273	>Medtr1g061690.1 pacid=31095118 transcript=Medtr1g061690.1 locus=Medtr1g061690 ID=Medtr1g061690.1.JCVIMt4.0v1 annot-version=Mt4.0v1 MGGGHDDTTTESSDFTSEDEGTEDYRRGGYHAVRIGDTFSSGRYVVQSKLGWGHFSTVWLAWDSHHSRYVALKVQKSAQH YTEAALDEITILQQIAEGDTDDKKCVVKLLDHFKHSGPNGQHVCMVFEYLGDNLLTLIKYSDYRGMPINMVKEICFHILV GLDYLHKQLSIIHTDLKPENILLLSTIDPSKDPRKSGAPLILPNSKDKTMLESTAARDTKTSNGDFIKNHKKNIKRKAKQ AAHGCAEKEASEGVDGNHETSGAV…
	Medicago truncatula	Mtrunc_2			4.3e-269	>Medtr2g084555.1 pacid=31065061 transcript=Medtr2g084555.1 locus=Medtr2g084555 ID=Medtr2g084555.1.JCVIMt4.0v1 annot-version=Mt4.0v1 MAEDRKDASDYSSEDEGTEDYKRGGYHAVQIGDTFKNGCYVVQSKLGWGHFSTVWLAWDTLKLRYVALKIQKSAQHYTEA AMDEIKILKQIAEGDLEDKKCVVKLLDHFKHSGPNGQHVCMVFEFLGDNLLTLIKYSDYRGIPLPMVKEICYHVLVGLDY LHRELSIIHTDLKPENVLLVSPIDPSKDPRKSGVPLILPTTKVKTVSKNGTTKPDKSLNGDLTKNQKKKMRKKAKKAAQK ESPEVAEEDSEAPEQDDCSNDVKP…
	Medicago truncatula	Mtrunc_3			1.2e-258	>Medtr4g056390.1 pacid=31113593 transcript=Medtr4g056390.1 locus=Medtr4g056390 ID=Medtr4g056390.1.JCVIMt4.0v1 annot-version=Mt4.0v1 MERKGINNDYSSEDEGTEHYRRGGYHAVKLGDAFNNGCYVVQSKLGWGHFSTVWLAWDTLKSRYVALKIQKSAQHYTEAA MDEIKILKQIEEGDPDDKKCVVKLLDHFKHSGPNGVHVCMVFEFLGDNLLTLIKYSDYRGVPLSMVKEICFHVLVGLDYL HRELSVIHTDLKPENVLLHSLIDPSKDPRKSGAPLILPNTKNKAVSNNDITQNCKIGNGDPTKNQEKKMKGKGKRVAQGC VEKESPDESGEDCKEPEQDNCNNV…
	Medicago truncatula	Mtrunc_4			1.7e-219	>Medtr5g024270.1 pacid=31087239 transcript=Medtr5g024270.1 locus=Medtr5g024270 ID=Medtr5g024270.1.JCVIMt4.0v1 annot-version=Mt4.0v1 MSCSSSSGSEEDDEGFESYRKGGYHAVRVADQFAGGRYIAQRKLGWGQFSTVWLAYDTTTSSYVALKIQKSAAEFVQAAL HEINVLSSIADGDPSNSKFVVQLIDNFKHTGPNGQHHCMVLEFLGDSLLRLIKYSHYKGLPLNKVREICKYILIGLDYLH SELGIIHTDLKPENILLFSTIDPSKDPFRSGLSPTLERTEGNTNGGLTSLIEKRLKRRAKRAVAKISGRTASIEGRGEAA KSSRNIEGIDMRCKIVDFGNACWA…
	Medicago truncatula	Mtrunc_5			5.2e-219	>tr|G7L8Q0|G7L8Q0_MEDTR Serine/Threonine kinase family protein OS=Medicago truncatula OX=3880 GN=11445329 PE=3 SV=2 MSCSSSSGSEDDDEGFDSYRKGGYHAVRVGDQFAGGRYIAQRKLGWGQFSTVWLAFDTTN DTYVALKIQKSAAQFVQAALHEIDVLSSIADGAPSNSKFVVQLIDHFKHTGPNGQHQCMV LEFLGDSLLRLVRYNRYKGLPMNKVREICQCILIGLDYLHREHGIIHTDLKLENVLLVST IDPAKDPVRSGVSPILERPEGNINGAVTSLIEKKLKRRARRAVAKISGQRGSMGEAPNSD RNIDGIDVRCKVVDFGNACWADKPFAEEIQTRQYRAPEV…
	Vitis binifera	Vbini_1			5.1e-273	>tr|F6GW67|F6GW67_VITVI Protein kinase domain-containing protein OS=Vitis vinifera OX=29760 GN=VIT_06s0061g01050 PE=4 SV=1 MAEDRNGDLSEASDYTSEDEGTEDYRRGGYHAVRIGDTFKNGRYVVQAKLGWGHFSTVWL AWDTQKSKYVALKVQKSAKHYTEAAMDEITILKQIAEGDPDDKRCVVKLLDHFKHSGPNG QHVCMVFEYLGDNLLTLIKYADYRGTPLHMVKEICFHILVGLDYLHHQLSIIHTDLKPEN VLLLSMIDPSKDPRKSGASLILPTSRDKIVSEPAASKDTKNMNGDLTKNQKKKIRRKAKR AAQGCMGKEASDDPELDAKAPDSEDSNNDANS…
	Vitis binifera	Vbini_2			2.7e-266	>tr|F6HKF5|F6HKF5_VITVI Protein kinase domain-containing protein OS=Vitis vinifera OX=29760 GN=VIT_08s0007g04220 PE=4 SV=1 MGDKQEEDRSESSDYTSEDEGTEDYRRGGYHAVRIGDTFKNGRYIVQTKLGWGHFSTVWL AWDTLNSRYVALKVQKSAQHYTEAAMDEITILQQIAEGDPDDKKCVVKLLDHFKHSGPNG QHVCMVFEYLGDNLLTLIKYTDYHGLPLHMVKEICFHVLEGLDYLHGQLSIIHTDLKPEN ILLLSMIDPSKDPRKSGATLILPSNKDKNVFESGVGKDIKTSNGDLTKNQKKKIRRKAKQ AAKGCVEKDAAVEAEPDPETSGALESSPNVKL…
	Vitis binifera	Vbini_3			4.1e-230	>tr|D7SWB3|D7SWB3_VITVI Protein kinase domain-containing protein OS=Vitis vinifera OX=29760 GN=VIT_07s0031g02130 PE=3 SV=1 MSCSSSSASEEEDEGTDSYRKGGYHAVRVGDPFSGGRYIAQRKLGWGEFSTVWLAYDTRS SKYVALKIQKSAVQFAQAALHEIEVLSAIANGDPSNSKCVVRLIDHFKHTGPNGQHVCMV LEFLGDSILRLIKYNRYKGLEFNKVREICKCILTGLDYMHRELGIIHTDLKPENILLFST IDPAKDPIRSGLTPILERPEGNPTGGVTINSIEKKLKARARRAVAKISGKRASMGGETPK AERSLDGIDVRCKIVDFGNACWADRQFTGEIQ…
	Nicotiana sylvestris	Nsylves_1	yes			>MKZR-2017070-Nicotiana_sylvestris DLRHIRRLRFWPLDKVLVEKYEFSEQDAKDLADFLIPILEFVPEKRPTAAQCLLHPWINAGPNSSKAQSKATDTVNSEQIKSVKERKEAMEVVMGNMAIN
	Nicotiana sylvestris	Nsylves_2	yes			>MKZR-2008777-Nicotiana_sylvestris VALKVQKSAQHYTEAAMDEITILKQIAEGDPDDKKCVVKLLDHFKHSGPNGQHVCMVFEYLGDNLLTLIKYSDYRGLAINKVKEICFHVLVGLDYLHRQLSIIHTDLKPENILLLSMIDQSKDPTKSGAPLVLPSSKSKILSESGASKEVKSSNSDLTKNQKKKIRKKAKRAAQRCTGKEASEETEQDNEASSPEKPNPDEKPDKDSVEGKTNTKASEDGSVTDRARDEQQRTQRPKRGSRSVRQKLLADVDLKCKLVDFGNACWTYKQFTSDIQTRQYRCPEVILGSKYSTSADLWSLACICFELATGDVLFDPHSGDNYDRDEDHLALMMELLGMMPRKIALGGRYSREFFNRYGDLRHIRR…
	Nicotiana sylvestris	Nsylves_3	yes			>MKZR-2017071-Nicotiana_sylvestris DLRHIRRLRFWPLDKVLVEKYEFSEQDAKDLADFLIPILEFVPEKRPTAAQCLLHPWINAGPNSSKPRVPDVQSKVTDTGNSEKIKSVKERTEAMEVVMG
	Nicotiana sylvestris	Nsylves_4	yes			>MKZR-2101061-Nicotiana_sylvestris GPNGQHLCMVLEFLGDSLLHLVKYNRYKGLELNKVREICKCILTGLDYLHRELGLIHTDLKLENVLLLSTINATKDPIRSGTAPILERPEGIPNGGTTMNIIEKKLKQRA
Opisthokonts	Homo sapien	Hs_SRPK1			3.7e-150	>sp|Q96SB4|SRPK1_HUMAN SRSF protein kinase 1 OS=Homo sapiens OX=9606 GN=SRPK1 PE=1 SV=2 MERKVLALQARKKRTKAKKDKAQRKSETQHRGSAPHSESDLPEQEEEILGSDDDEQEDPN DYCKGGYHLVKIGDLFNGRYHVIRKLGWGHFSTVWLSWDIQGKKFVAMKVVKSAEHYTET ALDEIRLLKSVRNSDPNDPNREMVVQLLDDFKISGVNGTHICMVFEVLGHHLLKWIIKSN YQGLPLPCVKKIIQQVLQGLDYLHTKCRIIHTDIKPENILLSVNEQYIRRLAAEATEWQR SGAPPPSGSAVSTAPQPKPADKMSKNKKKKLKKKQKRQAELLEKRMQEIEEMEKESGPGQ KRPNKQ…
	Homo sapien	Hs_SRPK2			2.1e-145	>sp|P78362|SRPK2_HUMAN SRSF protein kinase 2 OS=Homo sapiens OX=9606 GN=SRPK2 PE=1 SV=3 MSVNSEKSSSSERPEPQQKAPLVPPPPPPPPPPPPPLPDPTPPEPEEEILGSDDEEQEDP ADYCKGGYHPVKIGDLFNGRYHVIRKLGWGHFSTVWLCWDMQGKRFVAMKVVKSAQHYTE TALDEIKLLKCVRESDPSDPNKDMVVQLIDDFKISGMNGIHVCMVFEVLGHHLLKWIIKS NYQGLPVRCVKSIIRQVLQGLDYLHSKCKIIHTDIKPENILMCVDDAYVRRMAAEATEWQ KAGAPPPSGSAVSTAPQQKPIGKISKNKKKKLKKKQKRQAELLEKRLQEIEELEREAERK IIEENI…
	Homo sapien	Hs_SRPK3			2.8e-144	>tr|A8MPP7|A8MPP7_HUMAN SRSF protein kinase 3 OS=Homo sapiens OX=9606 GN=SRPK3 PE=1 SV=1 MLQGLLGSDDEEQEDPKDYCKGGYHPVKIGDVFNGRYHVVRKLGWGHFSTVWLCWDIQRK RFVALKVVKSAGHYTETAVDEIKLLKCVRDSDPSDPKRETIVQLIDDFRISGVNGVHVCM VLEVLGHQLLKWIIKSNYQGLPVPCVKSIVRQVLHGLDYLHTKCKIIHTDIKPENILLCV GDAYIRRLAAEATEWQQAGAPPPSRSIVSTAPQEVLTGKLSKNKRKKMRRKRKQQKRLLE ERLRDLQRLEAMEAATQAEDSGLRLDGGSGSTSSSGCFSGSLFSPASCSILSGSSNQRET GGLLS…
	Saccharomyces cerevisiae	Sc_SKY1			1.2e-124	>YMR216C pep chromosome:R64-1-1:XIII:698811:701039:-1 gene:YMR216C transcript:YMR216C_mRNA gene_biotype:protein_coding transcript_biotype:protein_coding description:SR protein kinase (SRPK); involved in regulating proteins involved in mRNA metabolism and cation homeostasis; similar to human SRPK1 [Source:SGD;Acc:S000004829] MGSSINYPGFVTKSAHLADTSTDASISCEEATSSQEAKKNFFQRDYNMMKKAPAPTKSKL SLALQTSKSSSS…
	Drosophila melanogaster	Dme_SRPK			1.6e-143	>tr|A0A0B4KF69|A0A0B4KF69_DROME SR protein kinase, isoform D OS=Drosophila melanogaster OX=7227 GN=SRPK PE=1 SV=1 MNKADVNRRVLAIQAKKKRHKNRKRGKQNGTNPQEQSNSSQNQNPKPSSNPIPEPNRSSE NLQAPDNANNSHLNAPSSAAFSKATATATASTSSGGSAGTPDQYQPPKKTQAKAKPNTQK EHQQQPPRSSSNESYESETFSDNEDQELMEDYCKGGYHPVNIGDLFHDRYHVIRKLGWGH FSTVWLCWDLQAMGYVAIKIVKSAPHFAETARDEIKILKTVRETDPSNPRRHKTVQMLDD FKITGVNGTHICMVFEVLGDNLLKLIRKSNYRGIPLANVKT…
	Drosophila melanogaster	Dm_SRPK79D			8.5e-131	>tr|M9NGC6|M9NGC6_DROME Serine-arginine protein kinase at 79D, isoform K OS=Drosophila melanogaster OX=7227 GN=Srpk79D PE=4 SV=1 MAGLIGAANGKHHHPHLISPTHTSLPAGICSSDSGISTLSAISPPLSTSTTTASGAGGGV GGSPQLRTSPALSMLGSATATASGVTASSGCGLTAGILGPAASIDLGSSPLSHRNYSNSL KGFSFRRSFDDKIINTPYLSRAPAYTHGIPYPHFHGTQPAATTPHHLHLHHHGNGTAAGS GSGVGSGPGSGSGAGGLYQQPLSLASMTAALPLAPLYGSPLSLPLTSSQSTTKLSYRDDF LQQIGYLPTTRIYSTPTSIVDEDKAQ…
	Drosophila melanogaster	Dmel			1.5e-102	>tr|Q9VXN5|Q9VXN5_DROME Protein kinase domain-containing protein OS=Drosophila melanogaster OX=7227 GN=Dmel\CG8565 PE=4 SV=1 MFKMKRTRVIRRKAAIIRASKRAFQEKIRKQMESCGVTQMGNASTQQSNVPMDVDADMGR KMSEDGMTDTSNTVKQPSCSKDQKQLSRKQKPSPSYNHQEQIEQRAKRPKICKKRCKQKR RMPSSLSDDGIAGRKPAKINKYSELSYGSESSMPFEMKQQSNDNQNNNDNAEGSGFDRQE SANEYVIGGYHPVAIGDVFVNRYHVFKKLGWGHFSTVWLCYDTQMDRYCAVKVSKSAQVY KETGIDEIMLFSQMSLHDQHKYRSHVVGFY…
	Caenorhabditis elegans	Ce_srpk-1			3.3e-134	>tr|M1ZJY1|M1ZJY1_CAEEL Protein kinase domain-containing protein OS=Caenorhabditis elegans OX=6239 GN=spk-1 PE=1 SV=1 MDPGEQLGSDDEEQEDPRDYKRGGYHPVNIGDVFNARYHVIRKLGWGHFSTVWLAWDTQD KRFVAMKIVKSAEHYTEAALDEIKLLLSVRSADPNDIGCHKVVQLLDEFTVTGINGQHVA MVFEVLGCNLLKLIIRSNYRGLHLEQVRKICRQVLEALGYMHEKCGIIHTDIKPENVLIT MSREEIKIMAQHAVVARKMNMKMSGSAVSTAPDHLVKMAQENMTKNKKKKMKKKAKKQRE KLEAELAGLEGLKMDANGLQEAYNNAPELENFNASQV…
	Mus musculus	Mm_SRPK1		yes		>sp|O70551|SRPK1_MOUSE SRSF protein kinase 1 OS=Mus musculus OX=10090 GN=Srpk1 PE=1 SV=2 MERKVLALQARKKRTKAKKDKAQRKPETQHRGSAPHSESDIPEQEEEILGSDDDEQEDPN DYCKGGYHLVKIGDLFNGRYHVIRKLGWGHFSTVWLSWDIQGKKFVAMKVVKSAEHYTET ALDEIRLLKSVRNSDPNDPNGEMVVQLLDDFKISGVNGTHICMVFEVLGHHLLKWIIKSN YQGLPLPCVKKIIQQVLQGLDYLHTKCRIIHTDIKPENILLSVNEQYIRRLAAEATEWQR SGAPPPSGSAVSTAPQPKPADKMSKNKKKKLKKKQKRQAELLEKRMQEIEEMEKESGPGQ KRPNK…
	Mus musculus	Mm_SRPK2		yes		>tr|A0A0R4J124|A0A0R4J124_MOUSE SRSF protein kinase 2 OS=Mus musculus OX=10090 GN=Srpk2 PE=1 SV=1 MSVNSEKSSSSERPEPQQKAPLVPPPPPPPPPPPLPDPAPPEPEEEILGSDDEEQEDPAD YCKGGYHPVKIGDLFNGRYHVIRKLGWGHFSTVWLCWDMQGKRFVAMKVVKSAQHYTETA LDEIKLLKCVRESDPSDPNKDMVVQLIDDFKISGMNGIHVCMVFEVLGHHLLKWIIKSNY QGLPVRCVKSIIRQVLQGLDYLHSKCKIIHTDIKPENILMCVDDAYVRRMAAEATEWQKA GAPPPSGSAVSTAPQQKPIGKISKNKKKKLKKKQKRQAELLEKRLQEIEELEREAER…
	Mus musculus	Mm_SRPK3		yes		>sp|Q9Z0G2|SRPK3_MOUSE SRSF protein kinase 3 OS=Mus musculus OX=10090 GN=Srpk3 PE=1 SV=1 MSANAGGSGSVDCGGSSSSSQTSCGPESSGSELTPATPAPRLLQGLLGSDDEEQEDPKDY CKGGYYPVKIGDLFNGRYHVVRKLGWGHFSTVWLCWDIQRKRFVALKVVKSAGHYTETAV DEIKLLKCVRDSDPSDPKRETIVQLIDDFRISGVNGVHVCMVLEVLGHQLLKWIIKSNYQ GLPVPCVKSIVRQVLHGLDYLHTKCKIIHTDIKPENILLCVGDAYIRRLAAEATEWQQSG AQPPSRSTVSTAPQEVLIGKLSKNKRKKMRRKRKQQKRLLEERLRDLQRLEAMEAAVQAE DSSSR…
	Danio rerio	Dr_SRPK1b		yes		>tr|F1REN8|F1REN8_DANRE SRSF protein kinase 1b OS=Danio rerio OX=7955 GN=srpk1b PE=1 SV=1 MRRPLHVSDCEHFSRRCSMERKVLALQARKKRTKTKKPGKKPDPHPRGAAQQPDALQEQD EEILGSDDEEQEDPNDYCKGGYHHVKIGDLFNGRYHVIRKLGWGHFSTVWLAWDTQGKRF VAMKVVKSAEHYTETALDEIKLLKAVRNTDQNDPSREKVVQLLDDFKISGVNGTHVCMVF EVLGHHLLKWIIKSNYQGLPLPCVKSIIRQVLQGLDYLHTKCKIIHTDIKPENILMDVNE AYVKRLAAEATEWQKSGAPPPSGSAVSTAPAPKQATKMSKNKKKKMKKKQKRQAELLEKR ILEI…
	Danio rerio	Dr_SRPK1a		yes		>tr|A8Y5S5|A8Y5S5_DANRE SRSF protein kinase 1a OS=Danio rerio OX=7955 GN=srpk1a PE=1 SV=1 MERKVLALQARKKRAKAKKSTKKPAHPPRGASQQQPPPTETQIQEPDEEILGSDDEEQED PNDYCKGGYHHVKIGDLLNSKYHVIRKLGWGHFSTVWLAWDIQGKRFVAMKVVKSAEHYT ETALDEIKLLRSVRNTDPDDPNREMVVQLLDDFKISGVNGTHVCMVFEVLGHHLLKWIIK SNYQGLPLPCVKSIIRQVLQGLDYLHTKCQIIHTDIKPENILMSVEELYVRRLAAEATEW QKAGAPPPSGSAVSTAPAPKQAPKMSKNKKKKLKKKQKRQAELLEKCIMDLEEMEIGPEG REEE…
	Danio rerio	Dr_SRPK3		yes		>tr|I3IS69|I3IS69_DANRE SRSF protein kinase 3 (Fragment) OS=Danio rerio OX=7955 GN=srpk3 PE=4 SV=1 XCACSEPTEANVREVTAVPMISMNVSSSDNNLPQNSHGKKQKKKNKKHRKAAVAAAVEIS SLELGPQIPSSDELCHILTIHRSATPPESSPTPPLNLSQSPPDLQPPAPIPHSIPITVVP SPVVVSSPETPSTPIAPSLGLPSILSSTPPTPQAPSNQPTPPQALSPPPPDFSPPPAELL GSDDEEQENPSDYCKGGYYPVKIGDLFNGRYHVVRKLGWGHFSTVWLCWDLQRKRFVALK VVKSAQHYTETALDEIKLLKCVRDSDPTDSKRERLVQLIDDFKISGVNGVHVCMVL…
	Danio rerio	Drerio_1		yes		>tr|F1QCW8|F1QCW8_DANRE Si:ch211-220i18.4 OS=Danio rerio OX=7955 GN=si:ch211-220i18.4 PE=3 SV=2 MDSKLKSIRHYEHLEPDLAEEFEDPRDYCYGGYHPVQVGDIFNKRYKVLSKLGWGYFSTV WLCVDLRSGRHVAVKVLKSGAGFTQAGQDELTLLRCASGPTARNPLKGRIVQLLDEFKLA GVNGIHICLVLELLGPDLRCWQMCFGNPGLSLSCVKHVITQVLEGLEYLHSHCKIIHTDI KPENILLCFTPHPPGGDIHTYSSSAIRNTVLKAPGESGKLGTWGNLEDITVKIADLGSSC WVYKHFCQEIQTRQYRSLEVLLGSEYGPAADIWSVACLAFELATGDSLFEPKAGPNFSL…
	Bos taurus	Bt_SRPK2		yes		>tr|A0A3Q1LWI0|A0A3Q1LWI0_BOVIN SRSF protein kinase 2 OS=Bos taurus OX=9913 GN=SRPK2 PE=4 SV=1 MSSRKVLAIQARKRRPKREKHPKKPEPQQKAPLVPPPPPPPPPPPLPDPAPPEPEEEILG SDDEEQEDPADYCKGGYHPVKIGDLFNGRYHVIRKLGWGHFSTVWLCWDMQGKRFVAMKV VKSAQHYTETALDEIKLLKCVRESDPSDPNKDMVVQLIDDFKISGMNGIHVCMVFEVLGH HLLKWIIKSNYQGLPVRCVKSIIRQVLQGLDYLHSKCKIIHTDIKPENILMCVDDAYVRR MAAEATEWQKAGAPPPSGSAVSTAPQQKPIGKISKNKKKKMKKKQKRQAELLEKRLQEIE…
	Bos taurus	Bt_SRPK1		yes		>tr|E1BNV4|E1BNV4_BOVIN SRSF protein kinase 1 OS=Bos taurus OX=9913 GN=SRPK1 PE=4 SV=3 WELKFLFLQLLKRVISETQPRGSAPHSESDPPEQEEEILGSDDDEQEDPNDYCKGGYHLV KIGDLFNGRYHVIRKLGWGHFSTVWLSWDIQGKKFVAMKVVKSAEHYTETALDEIRLLKS VRNSDPNDPNREMVVQLLDDFKISGVNGTHICMVFEVLGHHLLKWIIKSNYQGLPLPCVK KIIQQVLQGLDYLHTKCRIIHTDIKPENILLSVNEQYIRRLAAEATEWQRSGAPPPSGSA VSTAPQPKPADKMSKNKKKKLKKKQKRQAELLEKRMQEIEEMEKESGPGQKRPNQQEESE RPVERPL…
	Bos taurus	Bt_SRPK3		yes		>tr|F6RD87|F6RD87_BOVIN SRSF protein kinase 3 OS=Bos taurus OX=9913 GN=SRPK3 PE=4 SV=1 MHGLRPGPRGAAARGTGAAGSAARMSASASGGCGGDDSDSSSSSQASCGPESSGSELAPI APAPQMLQGLLGSDDEEQEDPKDYCKGGYYPVKIGDLFNGRYHVVRKLGWGHFSTVWLCW DIQRKRFVALKVVKSAGHYTETAVDEIKLLKCVRDSDPSDPKRETIVQLIDDFRISGVNG VHVCMVLEVLGHQLLKWIIKSNYQGLPVPCVKSIVRQVLHGLDYLHTKCKIIHTDIKPEN ILLCVGDAYIRRLAAEATEWQQSGAPPPSRSTVSTAPQEVLTGKLSKNKRKKMRRKRKQQ KRLLEER…
	Gallus gallus	Gg_SRPK1		yes		>tr|A0A1D5PFV9|A0A1D5PFV9_CHICK Protein kinase domain-containing protein OS=Gallus gallus OX=9031 GN=SRPK1 PE=4 SV=1 MLLAEAPPEPSELRPAAGGRGRSQQRGGAASPYSSASSRSDEEEEGAGGAGGRRGKPLAS RMLRPARPGVAQGHGTVRRRVGLPGLPALAAMERKVLALQARKKRTKAKKDKAQRKADPQ HRGPAAHSETDLPEQEEEILGSDDDEQEDPNDYCKGGYHLVKIGDLFNGRYHVIRKLGWG HFSTVWLAWDIQGKRFVAMKVVKSAEHYTETALDEIKLLKSVRNSDPNDPNKERVVQLLD DFKISGVNGSHICMVFEVLGHHLLKWIIKSNYQGLPLP…
	Gallus gallus	Gg_SRPK2		yes		>tr|A0A1D5PSU1|A0A1D5PSU1_CHICK Protein kinase domain-containing protein OS=Gallus gallus OX=9031 GN=SRPK2 PE=4 SV=2 MLVNPSLSVISFTSRPEPQQKAPSAPPPPPPPPPPPLPEPTPPEPEEEILGSDDEEQEDP ADYCKGGYHPVKIGDLFNGRYHVIRKLGWGHFSTVWLCWDMQGKRFVAMKVVKSAQHYTE TALDEIKLLKCVRESDPNDPNKDMVVQLIDDFKISGMNGIHVCMVFEVLGHHLLKWIIKS NYQGLPIRCVKSIIRQVLQGLDYLHSKCKIIHTDIKPENILMCVDDAYVRRMAAEATEWQ KAGAPPPSGSAVSTAPQQKPVGKISKNKKKKLKKKQKR…

## Sheet: AFC
Phylogenetic Group	Species binomial name	Local Given name	1KP	Domain analysis	E-value	Peptide sequence
SAR	Thalassiosira pseudonana	Tpseu			1.6e-81	>tr|B8CFH7|B8CFH7_THAPS Protein kinase domain-containing protein (Fragment) OS=Thalassiosira pseudonana OX=35128 GN=THAPSDRAFT_38736 PE=3 SV=1 LGMGTFGRVVQCEDLRRSRGRDRDREFGKTVAIKIVRNVRRYYDSALIEADICERVNREQ SRKNKDLCAKMLDRFSLSSGHYCLVFECLGRSLYDFLKMHAYRPFPMFCVRDFARQLLVA LDFLHGFGLIHTDLKPENILLTHNEETTYRAWNGSSYRVPVSTKVKVIDFGGATYDNEKK STIVNTRQYRAPEVILGFETWSFPSDLWSAGCIIAELYSGGLLFATHQNAEHLALMERAV GPFRKSVLDRST…
	Mallomonas sp.	Mallo	yes			>gnl|onekp|BOGT_scaffold_2050071 Mallomonas_sp KDDSVGHYMGLVGDVIIDRYEIQKQVGLGTFGKVLQCKDRKYGDTVALKVVRNIPRYVESAQIEADILYDVYNRQKKCEK RDRCCVKMYSHFKFDGHFALVFEPLGISLYDFLKMNNYRGLPLYCVRDIAKQMLKAIDFLRSINLIHTDLKLENVLFVDP RFSAADERDSRRGGRSSTERRSGSRETDREQDGEPALVPHSTRIKLIDFGGATYEDQRKSGTINTRQYRGPEVILETGWS FPSDVWGVGCMVAEVYSGELLFPTHDNLEHLTLMDRLLGPFPRWMADRAPSGRRYFHRDGSVRGDELPSSSRTHIKSQPS LRKLFSQYGGNEEEKSLRELVTGLLHLD…
	Synura petersenii	Spete	yes			>DBYD-2056906-Synura_petersenii EVTLELGWSYPSDVWGAGCMIAEIYSGELLFPTHDNLEHLCMMDKYTGPFPSWMIRQSEVGRKYFHRDHTIRFDQLPGELRDNVRELSSLGRIFSKEHIEDRRDAVELELALLELDPRIRASARSALRMPFFTN
	Phaedactylum tricornutum	Ptrico	yes			>tr|B7G349|B7G349_PHATC Predicted protein (Fragment) OS=Phaeodactylum tricornutum (strain CCAP 1055/1) OX=556484 GN=PHATRDRAFT_14003 PE=3 SV=1 DDTVGHFRGDPGTLLLDRYKVLRQVGIGTFGKVLDCTDLRRSASGPTSEVVAIKVVRDVP RYYESALIEAKIVRQVNRRGGRGLSHCVNLHDAFTFQGHYCIVFESLGPSLYDFMKLHNY KSFPMECVQDFAIQLLETLEFLHSFRLIHTDLKIENVLLMNAREVSFSHGDRRHQQYVPA STRIKVIDFGGACYDEEKKSTVINTRQYRAPEVILGTGWSMPSDIWSTGCILAELYQGEL LFSTHDNLEHLA…
	Undaria pinnatifida	Upinna	yes			>gnl|onekp|FIDQ_scaffold_2014236 Undaria_pinnatifida DDQGHYKGEKGDIIGGRYELQGDVGLGTFGRVVECWDLRRSRCVAVKVVRKVNKYHESALIEAQILRDVNKRERSIRRQP NESSLCVEMFGQLEHQGHCCLVFECLGRSLYDFLKKNGYRGFPMNVLRPIARELLQAIEFLHSIKLIHTDLKPENVLDSG DVIRVPANPRIKVIDFGGATYEHDSHASVVNTRQYRAPEVILGLRWLYPSDLWSVGCIIAELFLGDLLFATHNNLEHLAL MEKCVGLFPSSMLVKAPRTPDFFNEVTGRCKGATECDMENRRHIRRMKRLQDITAPVESTGMGDLLEKLLTLDPKRRETA TKALSHRFF
	Tetrahymena thermophila	Tther			5.8e-91	>tr|I7M2G9|I7M2G9_TETTS Serine/Threonine kinase domain protein OS=Tetrahymena thermophila (strain SB210) OX=312017 GN=TTHERM_00219410 PE=4 SV=2 MGSKDRTKNYREYRGSISKKYKNNQSGNYSKFQNRQNSRSRSRSQQQRNAPAQYQNSFQN NEKLRYDNNNNRYQQNQYSQNDRDFRGGSVERRYDQGPNNQYSRNEGRDNNNFGRNNYKN DTGYSRGGRDYSPQRSNGVDSRRKSLSQKNQRYYSQNQYSQGGNQAQSYPYQQNSFNQAQ QSHYGNSYPNHQQSSYNNNNNNSNSNYKKENVEDYYKNRDYKDWNNRDGNRNDRQNNNYS SNNNGNHNNSN…
	Plasmodium berghei	Pberg			1.4e-31	>tr|A0A509AP72|A0A509AP72_PLABA Serine/threonine protein kinase, putative OS=Plasmodium berghei (strain Anka) OX=5823 GN=PBANKA_1306900 PE=4 SV=1 MRNKEDYLISLFNTIEKFNNYCILYKKTKLKYYNFSRNTLTKNERNKDINEFRKKFNNFM YKLGKLKSDIFEENTKYQRRESTDMKSDVTEEGVTMNIISSDDNYNYEETRGNENAYINH NDHNNDNFKTSKKHINGNRSTGKDIVYNVKEEIAETPIEENKIFSNFTSKCNDCIKNKEK YYTEISNRVYSNRNNDMRISSSDIYSHTSSSTGGSMNSDHKNDNNIIISKMNNMLLKYIG GLDYVLNVK…
	Paramecium tetraaurelia	Ptetra_1	yes			>tr|A0CDW4|A0CDW4_PARTE Protein kinase domain-containing protein OS=Paramecium tetraurelia OX=5888 GN=GSPATT00007193001 PE=3 SV=1 MSSSSSSSSSRSSSRSSSSSSSSSSRYSHKKQKRKNKKKEDQDAGHFEYQIGMKIKAGQF MITRFLGDGTFGRVLEVKTCNTANNNYYAMKCIRAVERYIESAKIETKILWYIQDKDKSG AFNIVRLFTSFERYNNYFMVFERLGKSLYDLIKQNNYIGFPMKYVQSFAKQIIISVAFLH QNQITHTDLKPENILTTNCEYKLVPFKGRQIWVPEKEILKIIDLGGATFEHEYHSTVINT RQYRAPEVIMGYPKWNERSDIWCLA…
	Paramecium tetraaurelia	Ptetra_2	yes			>tr|A0DF57|A0DF57_PARTE Protein kinase domain-containing protein OS=Paramecium tetraurelia OX=5888 GN=GSPATT00016487001 PE=3 SV=1 MSSSSSSSSSMSSSRSSSSSSSSSSRYSHKKQQRRKNKQKEDQDAGHFEYQIGMKIKAGQ FVITRFLGDGTFGRVLEVKTCNATCNNYYAMKCIRAVERYIESAKIETKILWYIQDKDKN GAFNIVRLFTSFERYDNYFMVFERLGKSLYDIIKQNNYIGFPIQYVQSFAKQIIISVAFL HQNQLTHTDLKPENILTTNCEYKLVPFKGKQIWVPEREILKIIDFGGATFDHEYHSTVIN TRQYRAPEVIMGYPKWNENSDIWCI…
	Bigelowiella natans	Bnat_1			2.9e-90	>JGI_V11_87987 pep supercontig:Bigna1:scaffold_26:884214:886622:-1 gene:estExt_fgenesh1_pg.C_260173 transcript:JGI_V11_87987 gene_biotype:protein_coding transcript_biotype:protein_coding MLRTMDRPQNTNDIKGNRVRGAGTMMREAAGNTEEEEEEEEEEEAAGIELPGPITNAIRS REGTILGDVQGEGKRMEHALAHDRETVIARVHDAEGGEAFLLLLTLNPPPTQTHTRAPIP TPIRKAAAIRAMMTVKDGFALNLESSLGQKADFYQMRCLVWPLMPDEVLGVAGEGTFGTV LNVVDTKYDEPLAVKVVRSVTRYLEAAKV…
	Bigelowiella natans	Bnat_2			5.1e-59	>JGI_V11_76903 pep supercontig:Bigna1:scaffold_44:521617:525101:-1 gene:fgenesh1_pg.44__105 transcript:JGI_V11_76903 gene_biotype:protein_coding transcript_biotype:protein_coding MRLPCAILRSLNANSTSRDRARVYRLRAGCWNREEAARTANGHPGSRNTHTSGVQTANSA PYYPKPRQQQQQQLNPPHRPLRPIASTTNHAASQRVHHYVTAAPGGGAEKRPYRAAIQAP IKQPPRKKVCSLNAVKSDCVLSVSEYDKVESSAESYISVAPGELLCGRYRVLGVKGQGTF GTVLDTIDTKYNRNIALKVIRSERRYLDAAYREVEIL…
Hacrobia	Guillardia theta	Gtheta_1	yes			>tr|L1J008|L1J008_GUITC Protein kinase domain-containing protein OS=Guillardia theta (strain CCMP2712) OX=905079 GN=GUITHDRAFT_88400 PE=3 SV=1 MRVGGEKRPLRQDLQDYDPRQRRRTDEVKYPDHQWDDKDGHYMITLGESLLPRYKILKVI GEGTFGKVTQCWDRHEKKYVAIKIIKSIQKYRDAAKVEISILKDIERKDKNGTSGCIRML EAFDFRGHFCLVFDLLGMSMYDFLRQNSYRPFSLNEVQIFGKQILNAVSFLHNMGLIHTD LKLENVLLVNSDWQYHRHAVHGRSRVVKRKDVVVIDLGSAIYEKDHHATVVSTRHYRAPE VVLGMGWSFPCD…
	Guillardia theta	Gtheta_2	yes			>tr|L1JAU4|L1JAU4_GUITC Protein kinase domain-containing protein OS=Guillardia theta (strain CCMP2712) OX=905079 GN=GUITHDRAFT_139140 PE=4 SV=1 MPDVDTRVRRLLERVEHRDLETLFRKSVKQSNWQMHERWIQQKTPELEIAGALSIMNRHI LANITSLDRFDIANLIDKGTFGTVFKAWDNKWQHYIALKVVRRVPVYVQDAEYEVAVLDK LATFDRSGRFCVKLYKYFHYHGHLCIVTEILGNSLYHALKKMRHEGRAPRMSVIWQVARQ LCEALAFLRTIRLIHTDLKTENILLGSEAMTLDDASVSIKLIDFGGATWEMDHHSELIQT RHYRAPEVILG…
	Guillardia theta	Gtheta_3	yes			>tr|L1JZH4|L1JZH4_GUITC Protein kinase domain-containing protein OS=Guillardia theta (strain CCMP2712) OX=905079 GN=GUITHDRAFT_160769 PE=4 SV=1 MNSPHLNSPHLNSPLLNSPLSGEHASQQYAWMQSPNMVANSHAYVGAYQVRENAPYLSPA HSLRSKAPVANAAMTSPSKPGTLQPVVTARQYLEQLQSPSSGGVSSSHQSHSYAVEKKTA ATDEDEHGHFKVIIGSLIDQCDGFPSGRYRIIKLLGSGTYGKVVKCEDKKYNASVAVKLV RREPHLYRVSAKNEISILRDLDGRFGTLKLLRSFEHHGHICMSFELLGDHLSEVIKTKGP FKIEQVRDIAF…
	Cryptomonas curvata	Ccurva_1	yes			>gnl|onekp|BAKF_scaffold_2002615 Cryptomonas_curvata DDADGHYIIQVGESLLPQYKIMKIIGEGTFGKVTQCWDRKEKKYVAIKIIKSIQKYRDAARVEIEILRDIQHRDANHESG VISLLEHFDFRGHYCLVFDLLGMSMYDFLRQNSYRAFSLYEVQIFARQLLQTVSFLHAMDLIHTDLKLENILFVNSDWQY HRHSKHGRSRVVKQKDIVVIDLGSATYEQEHHATIVSTRHYRAPEVVLGLGWSYPCDIWSVGCILLELFTGDATFQTHEN LEHLAMMEGIFGKIPVSMALSSMSERRGPANKFFTPDGNLLWPDKAPQENIKAVENMRPLRELFNMDREDHRQFHDLCRT LLLYEPAKRVRAADALEHRFFK
	Cryptomonas curvata	Ccurva_2	yes			>BAKF-2055728-Cryptomonas_curvata LGSGTYGKVLKCADNKYNQHPVAIKIVRKDNNLFHEAAKKEIKMLGILNGLHGTVRMLRAFQHQGHVCLSFELLGESLHGHLERTGNQPFAMPVLQDVARQILETVSYIHHKSIIHTDFKTENILIVPSEGSMKIKVVDFGSALNYRDWHPPLVGTMQYRPPEMALQAGWSFSLDLWGISCILGELYTGRQLFPLVHDDVHLVLIQKMLGSPIPHRLLASAVANISQFNTALLARDAKGAPLPKLAPARADKAIAAQRPLEAIVFDPALLELMRAMFALDPAQRPTATQALDFAFF
	Cryptomonas curvata	Ccurva_3	yes			>BAKF-2043558-Cryptomonas_curvata KSITERFAVRRELDRGTFGAVFKAWDCKYNEYVAVKVVRRVERYVEDALVEVDILEKLADKDRRGLYCVRLFKYFHYRGHLCIVTELLGTSLYHALKNIRPRP
	Cryptomonas curvata	Ccurva_4	yes			>BAKF-2048816-Cryptomonas_curvata RYSPKKLLGSGTYGVVIECQDEKHNRARAAIKLVRRGSTLYREAALKEIRILRDLGGHCNTPQLLRDFEHDGHICMVFDLLGEDLLAIIERNSRKFSVDDIRDIAQQLLEAIDYIHAKGIIHTDCKTENVLL
	Cryptomonas curvata	Ccurva_5	yes			>BAKF-2000294-Cryptomonas_curvata EEGHFVWVAGCVFDKCSDFPNGRYIGSSIIGSGTYGKVIECIDKKYNAQVAIKVVRSSIEYKAAAVREIYILNDLNGAHNTPKLLRDFEQDNHICMVFDLYGDSL
	Cryptomonas curvata	Ccurva_6	yes			>BAKF-2007381-Cryptomonas_curvata SPSLRGDGEEGHFKFVPGGHIDQTSSFPKGRYSVVKLLGGGVYGKVVECRDHAHNAAPVAVKITKRGFPLYDQAARREISVLRDLKGQNGTPLLLRDFVHSSHICLSFNFLGEDLKTAMTRKGSFAKEEVSDIMKQFVSALHYVHSKGIIHTDIKTENILIKANGVVTLIDFGCAIYDRDYHPPALGTLEYRSPEALLQCGWSYPTDIWSAGCVFAELLIGETLFPHGAFEDFHLQCIQTTLEQQIPRQMLSAASSH
	Cryptomonas curvata	Ccurva_7	yes			>BAKF-2000295-Cryptomonas_curvata EEGHFVWVAGCVFDKCSDFPNGRYIGSSIIGSGTYGKVIECIDKKYNAQVAIKVVRSSIEYKAAAVREIYILNDLNGAHNTPKLLRDFEQDNHICMVFDLYGDSLKIVIERWKCNVSNKSRTKEVIQIAFQLLTALEYVHTKGYCHTDCKPENVLLV
Claucophytes	Cyanophora paradoxa	Cpara_1	yes			>gnl|onekp|YTYU_scaffold_2006127 Cyanophora_paradoxa DDKEGHYVFYLGESLTPRYKILSLLGEGTFGKCVECWDREKKDYVAVKIIRAVDKYREAALIEIDILKEISKSDPDGQRS GCVSLISWFDYRGHVCMVFEKLGLSLYDFLRKNLYRPFSMRDTQHITRQMLQSIAFLHDTMRLVHTDLKPENVLLVNGGY VSDPGTSATPHPYRVPVDTAVKIIDFGSATFEHQHHTSTVSTRHYRAPEVILGLGWSFPPWSIGCIAVELYTGDALYQTH ENLEHLAMMERVCGRIPSSMTRSASRSARKYFYADGTLRWPDGASSSSSVRHVRRMHRLRSLVAKEHRLFLELVTELLEY DPRRRISARDALRHPFFSQT
	Cyanophora paradoxa	Cpara_2	yes			>Cyapa_v1_0-cds_4923_54_150_0-Cyanophora_paradoxa DTAVKIIDFGSATFEDQHHTSTVCTRHYRAPEPELTLGGRSYPCDIWSVGCIAIELYTGDALYQTHENLEHLAMMERVSGRIPTSMSRSASRSARKYFFADGTLRWPEGASSSSSVRHVRRMHRLR
	Cyanophora paradoxa	Cpara_3	yes			>Cyapa_v1_0-cds_11259_1099_1139_0-Cyanophora_paradoxa MAGSRIGLALGGGSRESAKKDYSNNYDDKDGHYVFYLGESLTPRKILSLLGEGTFGKCVECWDREKKDYVAVKIIRAVDKYREAALIEIDILKEISKSDPDGKRSGCVNLLSWFDYRGHVCMVFEKLLSLYDFLRKNLYRPFSMRDTQHITRQILQSLALHDTLRLPENVLLVNGGYVSDPGTTSTPHPYRVPV
Euglenophytes	Trypanosoma cruzi	Tcruz_1			1.1e-76	>tr|Q4E3Z0|Q4E3Z0_TRYCC Protein kinase, putative OS=Trypanosoma cruzi (strain CL Brener) OX=353153 GN=Tc00.1047053511127.330 PE=3 SV=1 MASFATRSAVLSSAQCLLPATNMNDRSYYNFAARGKQKPKPPVNTLSSSSPKKPTQENTL QSREEEQFFSRRSGSKRDRDTAISTDITRTKSQNKAAARKSTTTTPTTNAAAAVGGTAKQ TKVKVTYVLPNQSREEGHFYVVLGEDIDVSTQRFKILSMLGEGTFGKVVEAWDRKRKEYC AVKIVRNVPKYTRDAKIEIQFMEKVRQADADDRFSLMKIQRYFQNETGHMCIVMPKYGPC LLDWIMKHGPLSHRHLAQII…
	Trypanosoma cruzi	Tcruz_2			2.4e-75	>tr|Q4D7Q4|Q4D7Q4_TRYCC Protein kinase, putative OS=Trypanosoma cruzi (strain CL Brener) OX=353153 GN=Tc00.1047053509027.70 PE=3 SV=1 MASFATRSAVLSSAQCLLPATNMNDRSYYNFAASGKQKPKPPVNTLSSSAPKKPTQENTL QSREEEQFFSRRSGSKRDRETATSTDITRTKSQNKAAARKSTTTTPTTNAAAAVGETAKQ TKVKVTYVLPNQSREEGHFYVVLGEDIDVSTQRFKILSMLGEGTFGKVVEAWDRKRKEYC AVKIVRNVPKYTRDAKIEIQFMEKVRQADADDRFSLMKIQRYFQNETGHMCIVMPKYGPC LLDWIMKHGALSHRHLAQIIF…
	Trypanosoma cruzi	Tcruz_3			2.5e-75	>tr|Q4D7Q5|Q4D7Q5_TRYCC Protein kinase, putative OS=Trypanosoma cruzi (strain CL Brener) OX=353153 GN=Tc00.1047053509027.60 PE=3 SV=1 MDSLAGNLGAARTGIQQYTVGQANVASGNGGKALNSARSTMTTSQSTNSARRSGSKRDRE TATSTDITRTKSQYGEVTKKQATATTTTTSTNTTTTTTTTTTATAGGANRIVEVLPLPKK KKVTYALPNQSREEGHFYVVLGEDIDVSTQRFKILSMLGEGTFGKVVEAWDRKRKEYCAV KIVRNVPKYTRDAKIEIQFMEKVRQADADDRFSLMKIQRYFQNETGHMCIVMPKYGPCLL DWIMKHGALSHRHLAQIIFQA…
	Trypanosoma cruzi	Tcruz_4			2.6e-75	>tr|Q4E3Z1|Q4E3Z1_TRYCC Protein kinase, putative OS=Trypanosoma cruzi (strain CL Brener) OX=353153 GN=Tc00.1047053511127.320 PE=3 SV=1 MDTLAGNLGAARTGIQQYTVGQANVASGNGGKALNSARSTMTTSQSTNSARRSGSKRDRE TATSTDITRTKSQYGEVTKKQATATTTTNNTTTTTTATAGGANRIVEVLPLPKKKKVTYA LPNQSREEGHFYVVLGEDIDVSTQRFKILSMLGEGTFGKVVEAWDRKRKEYCAVKIVRNV PKYTRDAKIEIQFMEKVRQADADDRFSLMKIQRYFQNETGHMCIVMPKYGPCLLDWIMKH GPLSHRHLAQIIFQVGTALD…
Rhodophytes	Cyanidioschyzon merolae	Cmero_1			2.4e-89	>tr|M1UWB5|M1UWB5_CYAM1 LAMMER-like dual specificity kinase OS=Cyanidioschyzon merolae (strain 10D) OX=280699 GN=CYME_CMR245C PE=4 SV=1 MRRLRADDDVDKPPGQHKATADDVTTQMWNETERITRSPRTTGAVSSRAESRDSGSRVRR TALKGANAGASYGPGTGQQTRYYTRARSREANSLAAEATFTGSSLTVYSSGEGSVNQLTA TASGSGVGSGSGQGSGANSGQGSGADSGSGSGAGGTGSSSISNDATGCSRSGSGGSAGSQ GRGDHGTEDTPVSMQRAHSTEGYLHRVPSNGRPRNLAEQMELVERPDTSALQLRGPRTHA LPIGSPAQLQLQANLREQA…
	Cyanidioschyzon merolae	Cmero_2			9.6e-58	>tr|M1VBM0|M1VBM0_CYAM1 Protein kinase OS=Cyanidioschyzon merolae (strain 10D) OX=280699 GN=CYME_CMH056C PE=4 SV=1 MSYGGHESSLQKRAWSARTRSTPTADGASTSASAGARQRKPLLELLTTDILRTYRRVSSV FEYDPKLNPRRTLTRPDQPRFNNGYDNENHDFILRVHDAIRSPNGDVYEVLDLLGVGTFG QVVKCLELGSSRTVALKVVKNQEAYLRQALMEVYVLQMLHRTFPAERVRHVVKLLQHFQF HHHLCLVLEKLGMSLFDLLKQNRFRGLGLLIVRSVLQQLLPTLDLLAQAGIIHCDLKPEN LLLCRNDGVEVKLIDFGSACQENHVIYSYVQSRFYRSPEV…
	Chondrus crispus	Ccrisp	yes			>gnl|onekp|UGPM_scaffold_2024210 Chondrus_crispus EDDAEGHLIYKLGEGLNPNTEFPHGRYKILSDLGEGTFGKVVEAWDRREGKRVAIKVVRSVTKYREAARLEINVLDHLNK RDPQGFYHCVKLYSWFDYRSHVCMVFEKLGPSLYEQLRRNKFQPFPLDQVREYALQLLESVHFVHSLTLIHTDLKPENIL LVDSKQQSNAIKLIDFGSATFETHHHSTIISTRHYRAPEVILGLGWTYPCDLWSIGCILVELYTGKALFQTHENLEHLAM MSGVLGPIPDSMVLRAGGSSKKYFSRMSGGRKALNWPDGASSKESLRVVRSVQALRDISRCPGHANFFDLVERLLAFEPD TRCTSAEALKHPFFRESS
	Porphyra yezoensis	Pyezo_1	yes			>gnl|onekp|ZULJ_scaffold_2071895 Porphyra_yezoensis KYTVLGHIGDGTFGRCFKVALTRDVEEDRNRKGNYKVYAAKVIKPVKKYIEAAKEEAIIIEQVNELDKYGRYAPTLIEEV NWKGYYIIVTTLHGMSLYSLMRRNKHIGFPMPVVRKFSKELVKSVHFLHKNEIVHTDLKTENIILDEEVLKLKRFKYKGT KYRLAPTFNLRLIDFGNAVFPGDFSMATINTRQFRAPEVILKPFAWDEKSDVWGIGCILMELYTGELLFPTSSTYEHLAM IEKISGPIPAHMVKNSRLKEIWDLFTEDEGWIRDHKGSMLKWPLNVSSQTSLTEVKELKKLSAAIPDEHFLFRELIKKML QIDPVKRISLKEALDHPFFK
	Porphyra yezoensis	Pyezo_2	yes			>gnl|onekp|ZULJ_scaffold_2069535 Porphyra_yezoensis RYDDADGHLVYKLGDGLFPQAGIPNGRYKILSELGEGTFGKVVECWDRRERMRVAVKVVRSVAKYRQAARLEIEMLQHVR AEDPSGAAHCVTLFSWFDYAGHICMVFEKLGPSLYEQLRLNRFRPFSLAQVRDFARQLLESVAFLHRLTLIHTDLKPENI LLVSA
	Porphyra yezoensis	Pyezo_3	yes			>ZULJ-2070231-Porphyra_yezoensis NAIKLIDFGSATFQSGHHSAIISTRHYRAPEVILGLGWSYPCDLWSVGCILLELYTGAALFQTHDNLEHLAMMTAALGAIPQSMARRAERASAHQYFVRVRVD
	Eucheuma denticulatum	Edent	yes			>gnl|onekp|JEBK_scaffold_2023443 Eucheuma_denticulatum EDDDEGHLIYKLGQGLHPSLDFPNGRYKILSELGEGTFGKVVECWDRREGKRVAIKVVRSVAKYREAAKLEIDVLLHLNR HDPDRLYHCVKLYSWFDYRKHVCMVFEKLGPSLYEQLRRNRFQPFPLEQVREYAFQLLESVNFVHSLTLIHTDLKPENIL LESTDQSNTIKLIDFGSATFEKHHHSAVISTRHYRAPEVILGLGWTYPCDLWSVGCILVELYTGQALFQTHENLEHLAMM SCVLGPIPDSMIRRADGSSQKYFSRQASGRKTLNWPAGASSKASIRSVCRVRSLKDIIRCPAEAHANFFDLVARLLSFEP DTRCTSAEALKHPFFR
	kappaphycus alvarezii	Kalvar	yes			>gnl|onekp|IHJY_scaffold_2054039 Kappaphycus_alvarezii LRRNRFQPFPLEQVREYAFQLLESVNFVHNLTLIHTDLKPENILLENAEQSNTIKLIDFGSATFEKQHHSAVISTRHYRA PEVILGLGWTYPCDLWSVGCILVELYTGQALFQTHENLEHLAMMSCVLGPIPDSMIRRADGSSQKYFSRQASGRKTLNWP AGASSKASIRSVCRVRSLKDIIRCPAEAHELFFDLVARLLSFEPDTRCTSAEALKHPFFRENT
	Grateloupia turuturu	Gturut	yes			>gnl|onekp|URSB_scaffold_2015014 Grateloupia_turuturu EDDHEGHLIYKLGEGLHPIPDFPNGRYKILSELGEGTFGKVVECWDRREAQRVAIKVVRNVDKYRDAARLEIDVLLHLNI HDPQGFCHCVKLHSWFDYKSHVCMVFEKLGPSLYEQLRRNRFRPFPLDQVRDYAFQLLQSVNFVHSLTLIHTDLKPENIL LIDSKRSNSIKLIDFGSATFESQHHPAVISTRHYRAPEVILGLGWTYPCDLWSIGCILVELYTGQALFQTHENLEHLAMM SGVLGPIPDSMIRRAHGSGQKYFIRLKGGRRALNWPAGASSKASIRSVRRVQSLENIIRGPEGHSKFFDLVRSLLSFDPE TRCTSAEALRHPFFRES
Chlorophytes	Ostreococcus lucimarinus	Oluci			1.3e-121	>50484 pacid=27413671 transcript=50484 locus=estExt_Genewise_ext.C_Chr_90302 ID=50484.2.0.231 annot-version=v2.0 MEKKTTRARAGRANDADGHLRYALGDALTNEYKIISLLGEGTFGRVLECWDAISERRCAIKVIRNVQKYRDAAMVEIEVL KTLAEGDASRRDGERFNCIALRRAFDYQGHVCMVFDKCGPSLYDFLRSNRYKPFHPKTVQSFCEQTLVAVRYLHTLGLVH TDLKPENILLMSSSYLENATYRVPVDHTIRLIDFGSTTFVERHHSAVVSTRHYRAPEIILGLGWSYPCDMWSIGCIMIEL LTGEALFQTHDNLEHLAMMQHALESAIPVAVARRAPKDKHSEF…
	Volvox carteri	Vcart			2.3e-167	>Vocar.0042s0037.1.p pacid=32892045 transcript=Vocar.0042s0037.1 locus=Vocar.0042s0037 ID=Vocar.0042s0037.1.v2.1 annot-version=v2.1 MLLLPSAVVIVPVPLTTAAVLVAMPGDGVAQASSSRAAPAQPSAKRGWNSCSNDSAAEVTSVQRKRARVEIFRPGVPARI SLSTFRVPDKLSPPLRDDDKDGHFQYELGENLSSRYKILSKMGEGTFGRVLECWDRKREDYVAIKIVRNIDKYRHAAMIE LEVLNTLEKNDPAGQNHCVTLREWFDYRGHVCMVFEKLGLSLFDYMRKNSYKPFPLDLVQDFGRQLLQAVSYMHELRLVH TDLKPENILLTCQESVQPAESSGS…
	Chlamydomonas reinhardtii	Crein			1.6e-163	>Cre08.g380600.t1.1 pacid=30773978 transcript=Cre08.g380600.t1.1 locus=Cre08.g380600 ID=Cre08.g380600.t1.1.v5.5 annot-version=v5.6 MPADEVASSSLRPGQGPLTVKRLYQSGSNESTEVSSSRKRARLHGEPIVRPGAPLPISLSAFRVPDKLSPPLREDDKDGH FQYELGENLSSRYKILSKMGEGTFGRVLECWDRKREDYVAIKIVRNIDKYRHAAMIELEVLNTLEKNDPCGLNHCVALRE WFDYRGHVCMVFEKLGLSLFDYMRKNGYKPFPLDVVQDFGRQLLEAVSYMHELRLVHTDLKPENILLTCQECGVAAGGGG VGVQQPAESSGSSGSGGRCCSRPPS…
	Micromonas pusilla RCC299	Mpusi			6.9e-156	>57150 pacid=27398447 transcript=57150 locus=EuGene.0300010578 ID=57150.3.0.229 annot-version=v3.0 MAELPAPPSLLDEVNPRLVVAVTRSQKRKREEEQALVSERKASGASAEALDSSARATSSKGASGSVKVHQSPPHRPDSKD GHLQYELGESITPVYKILAPLGEGTFGRVLECWDRKSRSYCAVKIIRNVQKYRDAAMIEIDVLKTVQKSDPEGRYNCIML ENWFDYRGHICMVFEKCGLSLFEFLRKNHYKPFSAHLVQTFGRQLLHAVAFLHTLKLVHTDLKPENILLLSSAYQRVPVS SGSKFTKRVPMDSTIRLIDFGSATFENQYHSTVVSTRHYRAPEVILGMGWSYPCDVW…
	Botryococcus braunii	Bbraun				>ETGN-2051478-Botryococcus_braunii RDASRIELRVLSTLSSNDKSNRNKCIHLRDCFDFRNHICIVTDLLGQSVFDFLKGNGFVPFPSSQIQHFARQLFTSVAFLHDLNLIHTDLKPENILLVSNAY
	Chara vulgaris	Cvulg				>gnl|onekp|MWXT_scaffold_2015013 Chara_vulgaris RGASAPWREDDKDGHFVYELAENLTPRYKILSKMGEGTFGRVLECWDREKQEFVAIKVIRNVPKYRDAAMIEIDVLHTLA KHEKTGSRGCVHLKHWFDYRNHVCMVFERLGPSLYDFLRKNNYRPFSMDLVRDFGVQLLEAVAFMHDLCLIHTDLKPENI LLVSSEYAKYPEPKASHPGKHFRRVPLSSEIKLIDFGSATFDSHYHCSVVSTRHYRAPEVILGLGWTYPCDLWSVGCILV ELVTGDALFQTHENLEHLAMMEKVLDRIPVHMIKKTDRRSEKYFRQGKELNWPEGAVSRESIRAVKRLPRLKDLIGRHFE HSGQLLDLLQGLLKFDPAERLTAREAL…
	Chlorella variabilis	Cvari	yes			>Cvari MAGWTKTKTYDSHHFDSGAWDVVKPRDDDIVIATAYKAGTTWMQQIVAQILFNGEPPAAVGELSPWVDLRVPPREVKEGMVEAIPGRRFLKTHLPTDALDYNPSQKYIYVARDGRDAFMSLMNHYKFGNEMWYGALNESPGLVGAKLPAWEEACEGKEGDEAIRAVFDKWLNTPWGEHPWEKDGWPFWSLFYNMKTWWDAKDLPNVLMVHFTDLKKDLAGQMRRIADFIGVPVDEAKFDAQVHACTFEAMKGNAAAVAPLGGAMWKGGADTFINKGTNGRWVGVLTDEQVAAYEKAAQERLGGECAKWLAAGGDI
Bryophytes	Marchantia polymorpha	Mpoly			1e-207	>Mapoly0086s0027.1.p pacid=33023939 transcript=Mapoly0086s0027.1 locus=Mapoly0086s0027 ID=Mapoly0086s0027.1.v3.1 annot-version=v3.1 MDRVIYDARPEKRPRLTLDDPDRGDVDETQQVIYNGAEEQGTRGGGAVSASVPGPGSGPLPLSYFNGAARVASPPWREDD KDGHYQFELGENITSRYKIISKMGEGTFGRVLECWDREAQEYVAIKVIRNVQKYRDAAMIEIDVLRALAKHDKTGSRRCV QLKDWFDFRNHVCIVCERLGPSLYDFLRKNNYRPFSVDLVREFSRQLLESVAYMHELTLIHTDLKPENILLVSTEYIKVL DYKKSSQGTKHFKRVPKFSDIKLI…
	Sphaerocarpos texanus	Stexa_1	yes			>gnl|onekp|HERT_scaffold_2003978 Sphaerocarpos_texanus RVASPPWREDDKDGHYQFELGENITSRYKIISKMGEGTFGRVLECWDREAQEYVAIKVIRNVQKYRDAAMIEIDVLRALA KHDKTGSRRCVQLKDWFDFRNHVCIVCERLGPSLYDFLRKNNYRAFSVDLVREFSRQLLESVAYMHELTLIHTDLKPENI LLVSSEYVKVLDYKSSQGTKHFKRVPKFSDIKLIDFGSATFDSHYHCSVVSTRHYRAPEVILGLGWTYPCDLWSVGCILV ELCSGDALFQTHENLEHLAMMERVLGPIPQSMIKRADRRAEKYLRNGRELNWPEGAVSWESIRAVRRLPRLRNLIMQHVD HSAGTLIDLLHGLLKFEPAE…
	Sphaerocarpos texanus	Stexa_2	yes			>gnl|onekp|HERT_scaffold_2003979 Sphaerocarpos_texanus RVASPPWREDDKDGHYQFELGENITSRYKIISKMGEGTFGRVLECWDREAQEYVAIKVIRNVQKYRDAAMIEIDVLRALA KHDKTGSRRCVQLKDWFDFRNHVCIVCERLGPSLYDFLRKNNYRAFSVDLVREFSRQLLESVAYMHELTLIHTDLKPENI LLVSSEYVKVLDYKSSQGTKH
	Physcomitrella patens	Ppatens_1			4.8e-209	>Pp3c18_5360V3.2.p pacid=32981660 transcript=Pp3c18_5360V3.2 locus=Pp3c18_5360 annot-version=v3.3 MDRTIYERPEKRARLMLLEDNAPRAEIYDGSHQVAVNSGQYEQLGLGRGVPPAAIGNSPDFYNGYARVASPAWREDDKDG HYMFELGENITPRYKIISKMGEGTFGRVLECWDREMQEYVAIKVIRNVQKYRDAAMIEIDVLRTLAKNDKMGIRRCVQLK TWFDYRNHVCIVCERLGPSLYDFLRKNNYRPFSADLVRDFGRQLLESVAYMHELTLIHTDLKPENILLVSSEYVRVSDYK ASNPGKHFKRVPKTSEIKLIDFGSATFDSHYHCSVVSTRHYRAPEVILGLGWTYPCDI…
	Physcomitrella patens	ppatens_2			6.5e-209	>Pp3c22_23120V3.1.p pacid=32904750 transcript=Pp3c22_23120V3.1 locus=Pp3c22_23120 annot-version=v3.3 MDRTMYERPEKRARLTLLDENVPRVDVCDGGHQVAVNSGQHEQLGIGRGLPPAGIGYSPEFYNGYARVASPAWRDDDKDG HYMFELGENITPRYKIISKMGEGTFGRVLECWDRENQEYVAIKVIRNVQKYRDAAMIEIDVLRTLAKNDKMGIRRCLQLK TWFDYRNHVCIVCERLGPSLYDFLRKNNYRPFSADLVRDFGRQLLESVAYMHELTLIHTDLKPENILLVSSEYVKVPDYK TSNTGKHVKRVPKSSEIKLIDFGSATFDNHYHCSVVSTRHYRAPEVILGLGWTYP…
	Physcomitrella patens	ppatens_3			8.2e-200	>Pp3c21_13380V3.2.p pacid=32916456 transcript=Pp3c21_13380V3.2 locus=Pp3c21_13380 annot-version=v3.3 MDRSLYERPEKRARLTLVEDNVSWVDIYDEEHQVAVNSGHFEQMGLGRGVPPAAMGNSPESYNGYPRVYSPVWRDDDKDG HYMFELGENITPHKIISKKGEGTFGRVLECWDREVQEYVAIKVIRNVQKYRDAAMIEIDVLRTLAKNDKLGTRRCVQLKT WFDYRNHVCIVCERLGPSLYDFLRKNNYRPFFADLVRDFGRQLLESVAYMHELTLIHTDLKPENILLVSSEYLRVPDYKA SNTGKHFKRVPKTSEIKLIDFGSAIFDSHYHCSVVSTRHYRAPEVILGLGWTYPC…
	Sphagnum palustre	Spalus_1	yes			>RCBT-2004763-Sphagnum_palustre KVGNWQKSQTGKHFKRVPKSSEIKLIDFGSATFESQYHCSVVSTRHYRAPEVIFGLGWTYPCDLWSVGCILVELCSGDALFQTHENLEHLAMMERVLGPIPQHMIKRADRRSEKYVRYGRELNWPEGAVSKESIRAVRRLPRLRNLIMQHVDHSGGLLIDLLQGLLKFEPSERLTAKEALKHP
	Sphagnum palustre	Spalus_2	yes			>RCBT-2005161-Sphagnum_palustre RVASPPWHEDDKDGKIISKMGEGTFGRVLECWDRDAQEYVAIKVIRSVQKYRDAAMIEIDVLRTLAKNDRSGSRHCLLLKDWFDFRNHVCIVCERLGPSLYDFLRKNNYRPFPVDLVRDFGRQLLESVAYMHELTLIHTDLKP
	Sphagnum palustre	Spalus_3	yes			>RCBT-2004764-Sphagnum_palustre EVIFGLGWTYPCDLWSVGCILVELCSGDALFQTHENLEHLAMMERVLGPIPQHMIKRADRRSEKYVRYGRELNWPEGAVSKESIRAVRRLPRLRNLIMQHVDHSGGLLIDLLQGLLKFEPSERLTAKEALKHP
	Sphagnum palustre	Spalus_4	yes			>RCBT-2005160-Sphagnum_palustre KIISKMGEGTFGRVLECWDRDAQEYVAIKVIRSVQKYRDAAMIEIDVLRTLAKNDRSGSRHCLLLKDWFDFRNHVCIVCERLGPSLYDFLRKNNYRPFPVDLVRDFGRQLLESVAYMHELTLIHTDLKP
	Selaginella moellendorffii	Smoel_1	yes			>Selmo_v1_0-85838-Selaginella_moellendorffii ASPPWREDDKDGHYVFELGENITPRYKVISKMGEGTFGRVLECWDRKYQEFVAVKVIRNVPKYREAALIEIDVLRALRKHDKNGKRGCLQMKEWFDYRNHVCIVSEKLGPSLYDFLKKNSYRPFSIEHVRDIGWQLLNSVAYLHELSLIHTDLKPENILLVSSAYVKTLDYKSARPDKHLTRTPTSAEIRLIDFGSATFENQHHSSIVSTRQYRAPEIILGLGWSYACDLWSVGCILVELFSGDPLFQTHENLEHLAMMERILGPISRRIIDNVDRKAQKYFKNGRELNWPDAASSLESIRTVKRLPRLKELVQLHVEHSASSLTDLLEGLLRYGASDRLTAKEALRHPFFKERR
	Selaginella moellendorffii	Smoel_2	yes			>Selmo_v1_0-108195-Selaginella_moellendorffii MVGTSKSIESNLVVNQSRKYQEFVAIKVIRNVPKYREATLIEIDVLKALQKHDKNGKRGCLQMKEWFDYRNHVCIVSEKLGPSLYDFLKKNSYRPFSIEHVGWQLLNSVAYLHELSLIHTDLKPENILLVSSAYVKTLDYKVSARLDKHLTRTPTSAEIRLIDFGSATFENQHHSSIVSTRQYRAPEIILGLGWSYACDLWSVGCILVELFSGDPLFQTHENLEHLAMMERILGPIPRRIIDNVDRKAQKYFKNGRELNWPDAASSLESIRTVKRLPRLKELVQLHVEHSASSLTDLLEGLLRYGASDRLTAKEALRHPFFKERR
	Selaginella moellendorffii	Smoel_3	yes			>Selmo_v1_0-111885-Selaginella_moellendorffii MVTAAALQVPNPVTGHLNVVVPPQACHEDDKDGHFVFELGENITPRYKIIGKMGEGTFGRVLECWDRDTQEYVAIKLIRNVQKYRDAAMIEIDVLNELARYDRNGSRRCVQLKRWFDFRNHICMVFEKLGPSLYDFLRKNEYRPYAIDLVREFGRQLLESVAYMHDLTLIHTDLKPENILLVSPDHVKVPDFKGLYQRSGPGRCYVRVPRTSEIKLIDFGSATFNSHYHCSVISTRHYRAPEVILGLGWSYSCDIWSIGCILVELCSGSTLFQTHENLEHLAMMERIIGPLPAHMIEKADRRAEKYFKNKVELNWPEGAVSRESVRAVRKLPRLRNMILQHVDQYPNVLLDLL…
	Huperzia selago	Hselag_1	yes			>YHZW-2030726-YHZW-Huperzia_selago-2_samples_combined CVQLKEWFNYRNHVCMVFERLGPSLYDFLRKNSYCPYSVDLVRDFGKQLLESVAYMHELSLIHTDIKPENILLVSSDYYKVPDYKKMSTPGKSFKRVPKSSEIKLIDFGSATFESQYHCSVVSTRHYRAPEVILGLGWSYPCDLWSVGCILVEMCSGDTLFQTHENLEHLAMMERVLGPFPHHIIKRVDRRADKYFKHGRALNWPEGATSRESIRAVRKLPRLRNIIMQHVDHSAGPLIDLIHGLLKFDPSERLSAKEALKHPFFTE
	Huperzia selago	Hselag_2	yes			>YHZW-2025728-YHZW-Huperzia_selago-2_samples_combined GTFGRVLECWDRENQEFVAIKLIRNVQKYRDAAMIEIDVLHVLAKNDKSGCRLLVMDILMCRRCVKLKEWFDYHNHVCMVFERLGPSLYEFLRKNSYRPYSVDLVREFGRQLLESVAYMHDLSLIHTDLKPENILLVSSDHLKVPEYKKTSSGKLLKKIPKSSEIKLIDFGSATFDSHYHCSIVSTRHYRAPEVILGLGWSYSCDLWSVGCILVELCSGDTLFQTHENLEHLAMMERVLGPFPQHMIKRAERRAEKYFKHGRGLNWPEGAVSCESLRAVRKLPSLRNIIMQHVDHSAGALIDVLQGLLRYEPSERLSAKGALAHPFF
Gymnosperms	Pinus taeda	Ptaeda_1	yes			>Pinta_v2_0-PITA_000039537_RA-Pinus_taeda MKIKDKKKKSKTKDFGSLSLSLSLSLAEETDGVKVAKETVGVKVTEEAVGVEVVEETVGVEIVEETVGVEIVEETVGVEVGEETVGVEVAWSKLLERKLIKEKVAWSGVRIMGSADRDRRPQKRPRIDNSEAELASNNLGKKKQKEPLHVDDDDNKGSNVDVAVYSSASTRLASPPRRPDDKDGHYVFELGENLTSRYKIMSKMGEGTFGRVLECWDREKKEYVAIKVVRNVPKYRTAAMIEIDVLRTLAKHDKAGKRGCLQLKSWFDYRNHVCIVCEKLGLSLYDFLRKNNHCPFSVDLVRDISRQLLKAVAYMHDLTLIHTDLKPENILLVSSDYIKIPDKV
	Pinus taeda	Ptaeda_2	yes			>Pinta_v2_0-PITA_000044385_RA-Pinus_taeda MEALPMFIGTFGLECWDRKSKDLLAIKIVHGLQKYQEKTMIEVKVLRKVDKYGRNGTFLVQMREWFAYQNHTCIVFEKLVPRLYDFLRKKNYSPFPIPIDPVQEVGRKLLESVTYMHKLKLIHMNLKLRIYSLFSSDSVKVLDCKCAKGSPDDFKSLPNSIAIKLIDFGSTVTFEDQDHTSVVSTRNYRAPEVILGLGWNYPCDIWSEGCILVEL
	Pinus taeda	Ptaeda_3	yes			>Pinta_v2_0-PITA_000004541_RA-Pinus_taeda MKRNKRSGTVTVFKRGESSNQGSSPTHLLHRDKTVGYLDRRQPYHSDMKCQTLECWDQKSKDFVAIKIVRGIQKYREAGMIEIEALLEHTGVKGFSDDFKRWPKSSAIKIIDFGSMTFEHQNHTSVVATRHYRAPEVILGLGWNYPCDIWSIGCILVEICSGDTLFQTHENLEHLAMMERVLGALPRPELAWNKIELA
	Pinus taeda	Ptaeda_4	yes			>Pinta_v2_0-PITA_000021688_RA-Pinus_taeda MACIAEYPSYFMEGRPRKRRKLTASWDTRHYQDQAQQSVYFSGQGVGNGNGNGNGSGNGNGIPSSAGASSSSYHYCSSSSLYSKRVTARNASPPWRDDDKDGHYMFALGDNLTPRYKILKKIGEGTFGQVLECWDREIRDFVAIKIVRGLQRYREAAFIEIDALREVAKYDRSGTRCVQMLNWFDYRNHICIVFEKLGPSLYDFLRKNNYHPFPIDIVRELGKQLLESVAYMHQLHLIHTDLKPENILFASSEYKKVPYYKRFSQDGTCYMRLPKSTAIKLIDFGSATFEDQNHSSIISTRHYRAPEVILGIGWSYPADVWSIGCILVELCVGETLFQTHENMEHLAMMERVLGPFP…
	Pinus taeda	Ptaeda_5	yes			>Pinta_v2_0-PITA_000005004_RA-Pinus_taeda MALEIQSKHVVVQEIPLVRLSDEYFWFGRPQLILFLIHFTLFQNTLEVAFFRFIWFQFGLKSPLYALVIQMGSNMKKAIFDEQKSNAVKRWHQVAKSNMKRNKRSGTVTGFKRGESSNQGSSPAHLLHRDKTVGYLDRRQPYHSDMKCQTLECWDQKSKDFVAIKIVHGIQKYREAGMIEIEALLEHTGVKGFSDDFKRWPKSSAIKIIDFGSMTFEHQNHTSVVATRHYRAPEVILGLGWNYPCDIWSIGCILVEICSGDTLFQTHENLEHLAMMERELCHGLNWPGTRLNWPEGAFSRESIRTQHVDHSADLFIELLQGLLRFKPSERLTALQALRHSFFREGPRYGYNS
	Pinus taeda	Ptaeda_6	yes			>Pinta_v2_0-PITA_000006202_RA-Pinus_taeda MKRNKRSGTVTGFKRGESSNQGSSPAHLLHRDKTVGYLDRRQPYHSDMKCQTLECWDQKSKDFVAIKIVRGIQKYREAGMIEIEALLEHTGVKGFSDDFKRWPKSSAIKIIDFGSMTFEHQNHTSVVATRHYRAPEVILGLGWNYPCDIWIVATRHYRAHEVILGLGWNYPCNIWSIGCILVEICSGDTLFQTHENLEHLAMMERELCHGLNWPGTRLNWPEGAFSRESIRTQHVDHSVDLFIELLQGLLRFEPSERLTALQALRHPFFRKGPRYGYNS
	Pinus taeda	Ptaeda_7	yes			>Pinta_v2_0-PITA_000004543_RA-Pinus_taeda MAKNAAHNGRKEVHSISRQQSTSSKKILYDHHTSVVATRHYRAHEVILGLGWNYPCNIWSIGCILVEICSGDTLFQTHENLEHLAMMERELCHGLNWPGTRLNWPEGAFSRESIRTQHVDHSADLFIELLQGLLRFEPSERLTALQTLRHPFFREGPRYGYNS
	Pinus radiata	Pradia_1	yes			>DZQM-2006740-Pinus_radiata FKRLPKSSAIKIIDFGSTTFEHQNHTSVVATRHYRAPEVILGLGWNFPCDIWSIGCILVEICSYGDTLFQTHENLEHLAMMERVLGALPRHMIKKADRRYAKYFRHGTRLNWPEGASSRESIRTVRKLPKLRDSIKQHVDQSADPFIDLLQGLLRFEPSERLTALQALRHPFFREGSRYGY
	Pinus radiata	Pradia_2	yes			>DZQM-2013671-Pinus_radiata MEKRPRKRARLTWDVAPHDEEEAQPTLLYNGGAHDAQHQVRILSSSAGLGLERGPPHPPPSAFGGQKGPAVQRGISPPWREDDKDGHYVFELGENLTPRYKILSKMGEGTFGRVLECWDREAKEFVAVKIIRSIQKYRDAAMIEIDVLSVLSKHDKSSSRCVQIRNWFDFRNHICIVCEKLGPSLFDFLRKNKYRPFPVDLVREFGRQLLESVAYMHELRLIHTDLKPENILLVSSDYLKVPDYKKHPQDETHYKRLPKSSAIKLIDFGSTTFESQDHSSIVSTRHYRAPEVILGLGWTYPCDIWSVGCILVELCSGEALFQTHENLEHLAMMERVLGTFPQHMIKKADRRAEKYFRRATRLNWPEGAASR…
	Pinus radiata	Pradia_3	yes			>DZQM-2003717-Pinus_radiata RNASPPWRDDDKDGHYMFALGDNLTPRYKILKKIGEGTFGQVLECWDREIRDFVAIKIVRGLQRYREAAFIEIDALREVAKYDRSGTRCVQMLNWFDYRNHICIVFEKLGPSLYDFLRKNNYHPFPIDIVRELGKQLLESVAYMHQLHLIHTDLKPENILFASSEYKKVPYYKNGLKRFSQDGTCYMRLPKSTAIKLIDFGSATFEDQNHSSIISTRHYRAPEVILGIGWSYPADVWSIGCILVELCVGETLFQTHENMEHLAMMERVLGPFPQHLIRKADARSAKYFRHGTRLNFPEGASSRESIRAVKKLPRLRNLIMEHADHSAGSLIDLLQGLLKYEPSERLEAQEALRHPFFTEDYRGFG
	Pinus radiata	Pradia_4	yes			>DZQM-2013012-Pinus_radiata RLASPPRRPDDKDGHYVFELGENLTSRYKIMSKMGEGTFGRVLECWDREKKEYVAIKVVRNVPKYRTAAMIEIDVLRTLAKHDKAGKRGCLQLKSWFDYRNHVCIVCEKLGLSLYDFLRKNNHCPFSVDLVRDISRQLLKAVAYMHDLTLIHTDLKPENILLVSSDYIKIPDKNSSDPGRHYMRVPVSSAIKLIDFGSATYESRHHCSVVSTRHYRAPEVILGLGWSYPCDLWSVGCILVELCLGDALFQTHENLEHLAMMEQVLGPIPQYMIKRASQHAGKYFRNGRELNWPEGASSRESIRAVRRLPHLRNLIMQNVDHSAGALIDLLQRLLTFDPIERISAKEALKHEFFRE
	Pinus radiata	Pradia_5	yes			>DZQM-2006741-Pinus_radiata LDESPRKRRKLTSSWDVLPSELQSQPTIISADPENGNGKVSVPISSGAEHSIPSDHSRSASSALKPKAGISRNGSPPWRNDDKDGHYVFELGENLTPRYKILSKMGEGAFGQVLECWDRKSKDFVAIKIVRGVQKYREAAMIEIDALREVSKYDKNSTR
	Pinus radiata	Pradia_6	yes			>DZQM-2006928-Pinus_radiata VVSTRHYRAPEVILGLGWNYPSDIWSVGCILMELCSGETLFQTHENLEHLAMMERVIGPLPLRMIKRADGRCAKYFTRSRTQLLWPEETSSRESIRALRKLPKLRDLIMQNADHSAGLLIDLLQGLLKFEPSERLKASEALRHPFFTKDWRR
	Ginkgo biloba	Gbilob_1	yes			>SGTW-2002877-Ginkgo_biloba MACVAECPLQYFDERSRKRRRLTSSWNVPLCQDKAQSTVIYSGADFGKGPGNEFPPLKGEHSELNCSSSLNSKRVTARNASPPWRDDDKHGHYMFALGDNLTPRYKILSKVGEGTFGQVLECWDRESKEFVAVKIVRALQRYREAAMIEIDVLRVLAKHDKSRMGCVQIRNWFDYRNHICIVCEKLGPSLFDFLRKNKY
	Ginkgo biloba	Gbilob_2	yes			>SGTW-2002876-Ginkgo_biloba SSAGAFSENNCSSSSVHSKRVTARNASPPWRDDDKDGHYMFALGDNLTPRYKILSKVGEGTFGQVLECWDRESKEFVAVKIVRALQRYREAAMIEIDVLRVLAKHDKSRMGCVQIRNWFDYRNHICIVCEKLGPSLFDFLRKNKY
	Ginkgo biloba	Gbilob_3	yes			>SGTW-2002878-Ginkgo_biloba SPPWREDDKDGHYNFELGENLTSRYKILSKMGEGTFGRVLECWDREAKEFVAIKIVRSTQKYRVEIDVLRVLAKHDKSRMGCVQIRNWFDYRNHICIVCEKLGPSLFDFLRKNKY
	Ginkgo biloba	Gbilob_4	yes			>SGTW-2036105-Ginkgo_biloba DHSSVVSTRHYRAPEVILGLGWSYPCDIWSVGCILVELCSGEALFQTHENLEHLAMMERVLGPLPQHMINKADRLSEKYFRCGSRLNWPEAATSRESIRAVRKLTRLHNLVMEHVDHSAGFLIDLLHCLLKFEPLDRLKAREALGHPFFTEDYR
	Ginkgo biloba	Gbilob_5	yes			>SGTW-2005548-Ginkgo_biloba DLKPENILLVSSDYVKVPDYKRLSPDETHFKRLPKSSAIKLIDFGSTTYESQDNSSVVSTRHYRAPEVILGIGWTYPCDIWSVGCILVELCSGEALFQTHENLEHLAMMERVLGPFPEHMIKKADRRAEKYFRRGTRLNWPEGAASRESIRAVRKLMRLRNLVMQHVDHSAGALIDLLQGLLKFEPSERLTARQALNHPFFTDDYYR
	Ginkgo biloba	Gbilob_6	yes			>SGTW-2034352-Ginkgo_biloba KHDKGSARCVQIRNWFDFRNHICIVCERLGPSLFDFLRKNKYRPFPVDLVREFGRQLLESVAYMHDLHLIHTDLKPENILFVSSDYVKVPDYKRSLHDGSFFKRLPKSSAIKLIDFGSTTFENQDHSSVVSTRHYRAPEVILGLGWNYPC
	Ginkgo biloba	Gbilob_7	yes			>SGTW-2032069-Ginkgo_biloba VILGLGWSYPCDLWSVGCILVELCSGDALFQTHENLEHLAMMEQVLGPLPQYLIKRASQWVGKYFRNGRELNWPEGAASRESIRAVRRLPRLRNLIMQNVDHSAGALIDLL
	Gnetum monatum	Gmonat_1	yes			>GTHK-2004499-Gnetum_montanum SPPIRADDKDGHYRFEIGENLTSRYRILSKMGEGTFGQVLECLDRLYSDHVAIKIVRGQEKYREEAMIEIEMIQKVSRHDKNGSRYVHL
	Gnetum monatum	Gmonat_2	yes			>GTHK-2009184-Gnetum_montanum QDDKDGHYVFELGENLTPRYKILGKMGEGTFGRVLECWDREAKEVVAVKVIRGVQKYRDAAMIEIDILNALARHEQSRSRCEKLGPSLYDFLRKNKYLPFPVDLVREFGRQLLESVA
	Gnetum monatum	Gmonat_3	yes			>GTHK-2007194-Gnetum_montanum RNVSPPWRSDDKDGHYVFELGENLTPRYKIISKLGQGTFGQALECWDRKAKDFVVIKVVRAIQKYRDAAKIEIDALREVAKHGKEGRRCVQMRGTFEYRNHTCIVFEKLGPSLYDALQNNNYHPFPIDLIRNVARQILEAVAYIHSRKLVHTDLKPENILFVTSEFKDVVRKGSKRKFQDILRVPKCSAIKIIDFGSTTFEYQDHNCIVSTRHYRAPEVILGLGWNFPCDIWSVGCILIELMMGQTLFQTHDNLEHLAMMERVLGSLPTHMIKKDLVKTHVDGSATYFTGLLRGLLKYDPVDRLTAEAALKHSFFLGCH
	Gnetum monatum	Gmonat_4	yes			>GTHK-2014689-Gnetum_montanum SPPQRPDDKDGHYVFELGENLSPRFKIIGKMGEGTFGRVLECWDRQDKEFVAIKVVRNVRKYRAAAMIEIDVLKTLARHDKAGKRPCLRFKTWFDYRNHVCLVCERLGPSLYDFLRKNHHRPFSVDLVRDFARQILDAVGYMHELSITHTDLKPENVLLNSSEYIKVLDKTRNESSDPRKCYKKIPVSSAVRVIDFGSATFETQHHCSVVSTRQYRAPEVILGIGWSYPCDLWSIGCILVELCIGEPLFRTHENLEHLAMMERVLGPIPQAMVTSASEDASKYFRDGGRVDWPPRRGNASRESIDAVTRSHRLRNLIMEYVDHSAELLTDLLQGLLNYDPSARLTAKEALKHDFFR
	Gnetum monatum	Gmonat_5	yes			>GTHK-2004501-Gnetum_montanum RILSKMGEGTFGQVLECWDLLYNDHAAIKIVRGQEKYREEAMIEIEMIQKVSRHDKNGSRYVHL
	Gnetum monatum	Gmonat_6	yes			>GTHK-2010682-Gnetum_montanum RNASPPWREDDKDGHYVFALGENLTPRYKILNKMGEGTFGQVLECWDRQVREYVAIKIVRSLERYREAAKAEIGVLREIAKYDTTGARCVQMHDWFDYRNHICIVFEKLGPSVFDYLRKNRYHPFPIDIVRDIGRQLLESVAYMHHLHLVHTDLKPENILFVSAEYKKLPIYKNVLRRLPDGFIRLPKSTAIKVIDFGSAIFEDQEHSSIISTRHYRAPEVILGIGWSYPADIWSIGCILVELCSGETLFQTHENLEHLAMMERVLGPIPQHMIRKIDPRAGKYFRHGTRLNFPEGASSKESIEAVNKLQRLKYIVMDHADHSAGLLIDLLQGLLKFEPSERLTAQEALKHPFFREEYRRFG
	Picea engelmanii	Penge_1	yes			>gnl|onekp|AWQB_scaffold_2001749 Picea_engelmanii EKRPRKRARLTWDVAPHDEEEEAQPTLLYNGGAHDTLPQVRILSSSAGLGIERGPPPPLPSAYGGQKGPAVQRGISPPWR EDDKDGHYVFELGENLTPRYKILSKMGEGTFGRVLECWDREAKEFVAVKIIRSIQKYRDAAMIEIDVLSVLSKHDKSSSR CVQIRNWFDFRNHICIVCEKLGPSLFDFLRKNKYRPFPVDLVREFGRQLLESVAYMHELRLIHTDLKPENILLVSSDYLK VPDYKKHPQDETHYKRLPKSSSIKLIDFGSTTFESQDHSSIVSTRHYRAPEVILGLGWTYPCDIWSVGCILLELCSGEAL FQTHENLEHLAMMERVLGTFPQHMI…
	Picea engelmanii	Penge_2	yes			>gnl|onekp|AWQB_scaffold_2001751 Picea_engelmanii GISRNGSPPWRNDDKEGHYVFELGENLTPRYKILSKMGEGAFGQVLECWDRRKSKDFVAIKIVRGVQKYREAAMIEIDAL REVSKYDKNTRNGTRCVQMREWFDYRNHTCIVFEKLGPSLYDFLRKNKYSPFPIDLVREVGRQLLESVAYMHELRLIHTD LKPENILLVSSDYLKVPDYKKHPQDETHYKRLPKSSSIKLIDFGSTTFESQDHSSIVSTRHYRAPEVILGLGWTYPCDIW SVGCILLELCSGEALFQTHENLEHLAMMERVLGTFPQHMIKKADRRAEKYFRRGTRLNWPEGAASRESIRAVRKVLRLRN LVMQHVDHSAGVLSDLLESLLKFEP…
	Picea engelmanii	Penge_3	yes			>gnl|onekp|AWQB_scaffold_2011789 Picea_engelmanii RNASPPWRDDDKDGHYMFALGDNLTPRYKILNKIGEGTFGQVLECWDRETREFVAVKIVRGLQRYREAAMIEIDVLREVA KYDRSGTRCVQMRNWFDYRNHVCIVFEKLGPSLYDFLRKNNYHPFPIDIVRELGKQLLESVAYMHHLHLIHTDLKPENIL FASSEYKKVPYYKNGLKRLSQDGTCYMRLPKSTAIKLIDFGSATFEDQNHSSIISTRHYRAPEVILGLGWSYPADVWSIG CILVELCVGETLFQTHENMEHLAMMERVLGPFPQHLIRKADARSAKYFRHGTRLNFPEGASSRESIRAVKKLPRLRNLVM ERADHSAGALIDLLQGLLKYEPSER…
	Picea engelmanii	Penge_4	yes			>gnl|onekp|AWQB_scaffold_2054125 Picea_engelmanii RLASPPRRPDDKDGHYVFEIGENLTSRYKIMSKMGEGTFGRVLECWDREKKEYVAIKVVRNTKYRDAAMLEIDVLRTLAK HDKAGKQGCLRLKNWFDYRNHVCIVCEKLGPSLYDFLRKNNHCPFSVDLVRDFSRQLLKGVAYMHDLALTHTDLKPENIL LVSSDHVKIPDKNSKDPRRHYKRVPVSSAIKLIDFGSATYESRHHCSVVSTRHYRAPEVILGLGWSYPCDLWSVGCILVE LCLGDALFQTHENLEHLAMMEQVLGPIPQYMIKRASQHVGKYFRNGRELNWPEGASSRESIRAVQRLPHLQNLIMQKVDH SAGALIDLLQGLLKFDPSERISAKD…
	Picea engelmanii	Penge_5	yes			>gnl|onekp|AWQB_scaffold_2008148 Picea_engelmanii FKRLPKSSAIKLIDFGSTTFEDQDHTSVVSTRHYRAPEVILGLGWNYPCDIWSVGCILVELCSGETLFQTHENLEHLAMM ERVLGPLPHHMIKKSDRRYVKYFRHGTRLNWPEGAFSRESIRAVRKLPKLVQLANMIWHTDLIMQHADHSAGLFIDLLQG LLKFEPSERLEASEALRHPFFREHSRRSEY
	Picea engelmanii	Penge_6	yes			>gnl|onekp|AWQB_scaffold_2001752 Picea_engelmanii SEIYGSRATAMACVAKYHRPLNLLDESPRKRRKLTSSWDVLPSQLQGQPTIIFTNPENGNGKVSAPISSGAEPSIPSDHS RSSSTLKPKVGISRNGSPPWRNDDKEGHYVFELGENLTPRYKILSKMGEGAFGQVLECWDRRKSKDFVAIKIVRGVQKYR EAAMIEIDALREVSKYDKNTRNGTRCVQMREWFDYRNHTCIVFEKLGPSLYDFLRKNKYSPFPIDLVREVGRQLLESVAY MHRQLL
	Pseudotsuga menziesii	Pmenzi_1	yes			>IOVS-2050090-Pseudotsuga_menziesii NVPKYRAAAVIEIDVLRTLANHDKAGKRGCLQFKNWFDYRNHVCIVCEKLGPSLYDFLRKNNHCPFSVDLVRDFSRQLLKAVAYMHDLKLTHTDLKPENILLVSPEHIKIP
	Pseudotsuga menziesii	Pmenzi_2	yes			>IOVS-2014797-Pseudotsuga_menziesii KYHCPPHMLDENPRKRRKLTSSWDVLPSQLQVQSTPVFTGKGFDIGKRNGEVEDAPLLIRAQPSISSSDCSRSTSSNIKSKEEGSRTGSPPWRSDDKNGHYMFDLGENLTPRYKILSKMGEGTFGQVLECWDRKLKDLVAIKIVRGLQKYREAAMIEVDVLRQVGKHDRNGTR
	Pseudotsuga menziesii	Pmenzi_3	yes			>IOVS-2002730-Pseudotsuga_menziesii LDESPRKRRKLTSSWDVLPSQFQGQPTIIFTDPENGNGKVSAPISSGTETSIPSDHSRSSSSTLIPKSGISRNGSPPWRDDDKEGHYVFELGENLTPRYKILSKMGEGAFGQVLECWDRKSKDYAAIKVVRGVQKYRDAAMIEIDALRQVSKYDKNGT
	Pseudotsuga menziesii	Pmenzi_4	yes			>IOVS-2056676-Pseudotsuga_menziesii RNASPPWREDDKDGHYMFALGDNLTPRYKILNKIGEGTFGQVLECWDRETREFVAVKIVRGLQRYREAAMIEIDVLREVAKYDRSGTRCVQMRNWFDYRNHICIVFERLGPSLYDFLRKNNYHPFPIDIVRELGKQLLESVAYMHHLHLIHTDLKPENILFASSEYKKVPYYKNGLKRLSQDGMCYMRLPKSTAIKLIDFGSATFEDQNHSSIISTRHYRAPEVILGLGWSYPADVWSIGCILVELCAGETLFQTHENMEHLAMMERVLGPFPQHMIRKADARSAKYFRNGTRLNFPEGASSRESIRAVKKLPRLRNLVMEHADHSAGALIDLLQGLLKYDPSERLEAQEALRHPFFTEDYRG…
	Pseudotsuga menziesii	Pmenzi_5	yes			>IOVS-2002729-Pseudotsuga_menziesii LDESPRKRRKLTSSWDVLPSQFQGQPTIIFTDPENGNGKVSAPISSGTETSIPSDHSRSSSSTLIPKSGISRNGSPPWRDDDKEGHYVFELGENLTPRYKILSKMGEGAFGQVLECWDRKSKDYAAIKVVRGVQKYRDAAMIEIDALRQVSKYDKNGTR
	Pseudotsuga menziesii	Pmenzi_6	yes			>IOVS-2011257-Pseudotsuga_menziesii KMGEGTFGRVLECWDREAKEFVAVKIIRSIQKYRDAAMIEIDVLSVLSKHDKSSSRCVQIRNWFDFRNHICIVCEKLGPSLFDFLRKNKYRPFPVDLVREFGRQLLESVAYMHELRLIHTDLKPENILLVSSDYLKVPDYKKHPQDETHYKRLPKSSAIKLIDFGSTTFESQDHSSIVSTRHYRAPEVILRRAEKYFRRGTRLNWPEGAASRESIRAVRKVLRLRNLIMQHVDHSAGVLSDLLESLLKFEPSERLSAREALNHPFF
	Juniperus scopulorum	Jscop_1	yes			>gnl|onekp|XMGP_scaffold_2000384 Juniperus_scopulorum VAEYPFHMAEDRPRKRRKLTSLWDVLPLTNRAQQTLVFSGQGVLAHKTASPPWRDDDKDGHYMFELGDNLTPRYKILSKM GEGTFGQVVECWDRQAREFVAIKIVRGLQKYREAAMIEVDVLGEVGRNDKRGTRCVQMRNWFDYRNHICIVFEKLGPSLY DFLRKNNYCPFPIDLVREIGRQLLESVAYMHELHLIHTDLKPENVLFVSSEYVKLSLQDKEGMRLPKSSAVKLIDFGSTT FENQNHSSVVSTRHYRAPEVILGLGWSYPCDIWSVGCILVELCTGETLFQTHENLEHLAMMERVFGPLPQHMIKNVDRKS VKYFRHGSRLDWPEGAASRES…
	Juniperus scopulorum	Jscop_2	yes			>gnl|onekp|XMGP_scaffold_2010909 Juniperus_scopulorum MEEQPRKRHKLRSSRDVGYYDDRAQQSVYFSQDVGNGFGNGIGSGHHWAPSYYNHNCSSSSLYSKRVNARNASPPWREDD KDGHYMFALGENLTPRYKIVKKLGEGTFGQVLECWDREGREFVAIKIVRGIDKYREAAKVEISVLHEIGKYDRNGSRCVK MMNWFDYRNHTCIVFEKLGPSLYDFSRKNNYAPFPIDVVRELGRQLLESVAYMHRLNLIHTDLKPENILFVSFEYDKVPS YKNGNSLDGTSYLKLPKKTAIKLIDFGSATFEDQDHSSIISTRHYRAPEVILGLGWSYPADIWSIGCILVELCSGETLFQ THENLEHLAMMERVLGPLPQH…
	Juniperus scopulorum	Jscop_3	yes			>gnl|onekp|XMGP_scaffold_2000383 Juniperus_scopulorum LGPSLFDFLRKNKYRPFPVDLVREFGRQLLESVAYMHELHLIHTDLKPENILLVSSDYVKIPEYKRTAENEVFFKRLPKS SAIKLIDFGSTTYESKDHSSIVSTRHYRAPEVILGLGWTYPCDIWSVGCILVELCTGETLFQTHENLEHLAMMERVFGPL PQHMIKNVDRKSVKYFRHGSRLDWPEGAASRESIRAVRRLLQFKNLILAHVDHSAGAFIDLLQGLLRYEPSQRFEAHEAL NHPFFREVPRRF
	Juniperus scopulorum	Jscop_4	yes			>gnl|onekp|XMGP_scaffold_2000382 Juniperus_scopulorum LGPSLFDFLRKNKYRPFPVDLVREFGRQLLESVAYMHELHLIHTDLKPENILLVSSDYVKIPEYKRTAENEVFFKRLPKS SAIKLIDFGSTTYESKDHSSIVSTRHYRAPEVILGLGWTYPCDIWSVGCILVELCSGEALFQTHENLEHLAMMERVLGSF PQQMIKKADRRAEKYFRRGTRLNWPEGAASRESIRAVRKLLDLPNLVMQHVDNSAGTLIDLLQGLLKLEPSERLTAREAL CHPFFTDDYYRRY
	Juniperus scopulorum	Jscop_5	yes			>gnl|onekp|XMGP_scaffold_2056428 Juniperus_scopulorum IDHVREIGRQLLESVAYMHELKLVHTDLKPENILFVSSDFVKVRDYKRLKGSSQNNFMHLPKSREIKLIDFGSATFEEEK HTDVISTRHYRAPEVILGLEWNYPCDIWSVGCILVELCLGETLFQTHEDLEHLAMMERVCGPLPRNMIKQADGRHAKYFR HGKRLDWPEGASSSRSIRAVRELSSLKNLISPHVDHSAGLPNLINLLQ
	Cycas micholitzii	Cmich_1	yes			>gnl|onekp|XZUY_scaffold_2012758 Cycas_micholitzii NFKGGSASVSAAPRGASPPWREDDKDGHYTFELGENITPRYKILSKMGEGTFGRVLECWDREAKEFVAVKVVRSIQKYRD AAMIEIDVLRVLSKHDKNSTRCVQIRNWFDFRNHICIVCERLGPSLFDFLRKNKYRPFPVDLVREFGKQLLESVAYMHEL RLIHTDLKPENILLVSSDYIKVPDYKRPSQDETQFKRLPKSSSIKLIDFGSTTFESQDHSSVVSTRHYRAPEVILGLGWT YPCDIWSVGCILVELCSGEALFQTHENLEHLAMMERVLGPFPQNMIKKADRRAEKYFRRGTRLNWPEGAASRESIRAVRK LVRLRNLVMQHVDHSAGVLIDLLQ…
	Cycas micholitzii	Cmich_2	yes			>gnl|onekp|XZUY_scaffold_2006351 Cycas_micholitzii RLASPPWRPDDKDGHYVFELGENLTPRYKIIGKMGEGTFGRVLDCWDREKQEYVAVKVIRSVRKYRAAAMIEIDVLRTLA KHDKNGSRGCLQLKNWFDYRNHVCIVCEKLGPSLYDFLRKNNHRPFSVDLVREFARQLLDAVAYMHDLTLTHTDLKPENI LLVSSDYVKVPDKNSPEPEKHYKRVPTSSAIKLIDFGSATFESQHHCSVVSTRHYRAPEVILGLGWSYPCDLWSVGCILV ELCSGDALFQTHENLEHLAMMEQVLGPIPQYMIKKAGQWIGKYFRNGRELNWPEGAASRESVRAVRRLPRLRNLIMQNVD HSAGALIDLLHGLLKFDPNERLSA…
	Cycas micholitzii	Cmich_3	yes			>gnl|onekp|XZUY_scaffold_2006350 Cycas_micholitzii KIIGKMGEGTFGRVLDCWDREKQEYVAVKVIRSVRKYRAAAMIEIDVLRTLAKHDKNGSRGCLQLKNWFDYRNHVCIVCE KLGPSLYDFLRKNNHRPFSVDLVREFARQLLDAVAYMHDLTLTHTDLKPENILLVSSDYVKVPDKNSPEPEKHYKRVPTS SAIKLIDFGSATFESQHHCSVVSTRHYRAPEVILGLGWSYPCDLWSVGCILVELCSGDALFQTHENLEHLAMMEQVLGPI PQYMIKKAGQWIGKYFRNGRELNWPEGAASRESVRAVRRLPRLRNLIMQNVDHSAGALIDLLHGLLKFDPNERLSAKEAL KHHFFREKEPR
	Cycas micholitzii	Cmich_4	yes			>gnl|onekp|XZUY_scaffold_2002854 Cycas_micholitzii EKRPRKRTRLTWDVPPSDCLQVEEAKSGLYSGQEPQSRGAVVPLEGHGGRVVGSPPWREDDKDGHYAFELGENLTSRYKI LSKMGEGTFGRVLECWDREAKEFVAIKIVRSTQKYREAAMIEIDVLRVLAKHDKSRIGYLVMLIFSCITCILYMHDLHLI HTDLKPENILLVSADHVKVPDYQSSLQDGTYIKSNAIKLIDFGSTTFGNEDHSSVVSTRHYRAPEVILGLGWSYPCDIWS VGCIIVELCSGEALFQTHENLEHLAMMERVLGPSAYDLPQHMMNKADRRCEKYFRHGTRLNWPDAATSRESIRAVRKLPR LQNLVMEHVDRSAGFLIDLLHSLL…
	Cycas micholitzii	Cmich_5	yes			>gnl|onekp|XZUY_scaffold_2002515 Cycas_micholitzii TYVKRLPKSSAIKLIDFGSTTFENQDHTSVISTRQYRAPEVILGLGWNYPCDIWSVGCILVELCSGETLFQTHENLEHLA MMERVLGPLPIHMIKRADRHSSKYFRHRTKLDWPEGASSRESVRAVRRLLHLQDLIMQHVDKSASVFIDLLKGLLKFEPS ERMEAREALRHPFFT
	Cycas micholitzii	Cmich_6	yes			>gnl|onekp|XZUY_scaffold_2002514 Cycas_micholitzii GTFGQVLECWDRETRQFVAVKIVRGLQKYREAAMIEIDVLCKVAKHDKSGTRCVQMQNWFDYRNHVCIVFEKLGPSLYDF LRKNDYRPFPIHLVREIGRQLLEAVACVQCLYLWISFHDIGIKCLVDVLNFLFKGFVPAFRLPLPVHGFLVAQVRLHCGR TSHVEGSLTELRFHEVFSTTCFCFLHPLLVADMHDKGIKCSPTGETYVKRLPKSSAIKLIDFGSTTFENQDHTSVISTRQ YRAPEVILGLGWNYPCDIWSVGCILVELCSGETLFQTHENLEHLAMMERVLGPLPIHMIKRADRHSSKYFRHRTKLDWPE GASSRESVRAVRRLLHLQDLIMQH…
	Ephedra sinica	Esini_1	yes			>gnl|onekp|VDAO_scaffold_2002658 Ephedra_sinica RLPKSSAIKVIDFGSAIFDDQAHSSIISTRHYRAPEVILGIGWSFPADIWSIGCILVELCSGETLFQTHENLEHLAMMER VLGPIPPHLIRKADSRAAKYFRSGLRLNFPEGASSKESIRAVRRLPRLRNIVMEHADHSAGLLIELLQGLLMFEPSERLT AQEALRHPFFAEEYRR
	Ephedra sinica	Esini_2	yes			>gnl|onekp|VDAO_scaffold_2005303 Ephedra_sinica DLKPENILFVSSELQKVQQGKVTNGFQSCLHLPESSAIKLIDFGSTELEVKHKISEVSTRHYRAPEVVLGLEWNRACDIW SVGCIIVDLCTGYTLFQTHENLEHLAMMERVLGPLPYHLIKKSEKKRYFRYGKRLDWPEGASSRDSINAVRRLPKLRDLI QEDLIQEHVEESFTELIDLLYGLLTFDPSKRLTASEALKHPFFTNRKR
	Ephedra sinica	Esini_3	yes			>gnl|onekp|VDAO_scaffold_2030895 Ephedra_sinica KLIDFGSTTYERQDHSSVVSTRHYRAPEVILGLGWTYPCDIWSVGCILVEFCSGEALFQTHENLEHLAMMERVLGPFPQH MIKKADRRAEKYFKWGDRLNWPEGAATRESIRAVRKLSRLEDIIRSHV
Monocots	Zea mays	Zmays_AFC1			2.5e-240	>tr|A0A1D6N7L4|A0A1D6N7L4_MAIZE Serine/threonine-protein kinase AFC1 OS=Zea mays OX=4577 GN=100501850 PE=4 SV=1 MEAQWLAEYPHQGADKRPRKRARLAWDVAPTLFQPPKAIPMLYCGQELINGNFTTAFLPP PSIYYTGPPRNISPPWRPDDKDGHYVFAVGENLTPRYRILNKMGEGTFGQVLECWDLENQ EAVAIKIVRSLQKYREAAMIEIDVLQRLGKHDFTGSRCVQIRNWFDYRNHICIVFEKLGP SLYDFLRKNSYRSFPIDLVREFARQILESVAFMHDLRLIHTDLKPENILLVSSESIRVPD YKVSIRPPKDGSFFKNLPKSSAIKLIDFGSTTFESQDHNYVVS…
	Zea mays	Zmays_AFC2			6.3e-222	>tr|A0A1D6HC42|A0A1D6HC42_MAIZE Serine/threonine-protein kinase AFC2 OS=Zea mays OX=4577 GN=100193059 PE=4 SV=1 MECIAEMPRAPLDSRLRKRQRLGWDVGPAEMYKAVRPRHGWDVGPAEMYQLELCGQEVVN AISAAALGLSSGCVSSQVKQEQPHDGSPPLREDDRDGHYVFAVGDNLTSRYKINAKMGEG TFGQVLECWDKERKEMVAIKIIRGIKKYRDAAMIEIGMLEQLGKYDESRSSCVQIRNWFD YRNHICIVFERLGPSLYDFLRENSYRSFPIALVREIAKQLLECIAFMHELCLIHTDLKPE NILLVSPEYIKVPDYKVSSRSPKEGSYYKRVPKSSAIKVIDFG…
	Zea mays	Zmays_AFC3			1.9e-208	>tr|C0P7M8|C0P7M8_MAIZE Serine/threonine-protein kinase AFC3 OS=Zea mays OX=4577 GN=100194024 PE=2 SV=1 MESSQSRKRTRQAYDCAAALPPEREVVARGGASPPWREDDRDGHYVFDLGENLTRRYKIL SKMGEGTFGRVLECWDRETREYVAIKVVRSIRKYRDAAMIEIDVLNRLAENEKYRSLCVQ IQRWFDYRNHICIVFEKLGPSLYDFLKRNRYRPFPVELVREFGRQLLESVAYMHDLRLIH TDLKPENILLVSSEYIKVPSTKKNSQDEMHFKCLPQSSAIKLIDFGSTAFDNQDHNSIVS TRHYRAPEIILGLGWSFPCDIWSVGCILVELCSGEALFQTHENLEHLAMME…
	Oryza sativa	Osativ_1			9e-241	>LOC_Os01g62080.1 pacid=33123525 transcript=LOC_Os01g62080.1 locus=LOC_Os01g62080 ID=LOC_Os01g62080.1.MSUv7.0 annot-version=v7.0 MEAQWLAEYPHQGADKRPRKRPRLAWDVAPPLFQPPKAIPMLYCGQELINGNFATAFLPPPPIYYTGPPRNLSPPWRPDD KDGHYVFAVGENLTPRYRILSKMGEGTFGQVLECWDLEHQETVAIKIVRSLQKYREAAMIEIDVLQRLGKHDFTGSRCVQ IRNWFDYRNHICIVFERLGPSLYDFLRKNSYRAFPIDLVREFARQILESVAFMHDLRLIHTDLKPENILLVSSESIRVPD YKVTIRPPKDGSFFKNLPKSSAIKLID…
	Oryza sativa	Osativ_2			1.5e-224	>LOC_Os12g27520.1 pacid=33154332 transcript=LOC_Os12g27520.1 locus=LOC_Os12g27520 ID=LOC_Os12g27520.1.MSUv7.0 annot-version=v7.0 MECLAEMPRAPLADRRPRKRQRLGWDVGPEIHQVQIGLCGQEVANVISAVTLGLSSQEIPRFASPPLREDDKDGHFVFAV GDNLTPRYRINAKMGEGTFGQVLECWDRERKEMVAIKIIRGIKKYRDAAMIEIGMLEQLGKYEKSRSSCVQIRNWFDYRN HICIVCEKLGPSLYDFLRKNSYRSFPIALVREVAKQLLECIAFMHELRLIHTDLKPENILLVSPEYIKVPDYKVSSRSPK EGSYFKQLPKSSAIKVIDFGSTTYDQQ…
	Oryza sativa	Osativ_3			1.3e-209	>LOC_Os01g40840.1 pacid=33120371 transcript=LOC_Os01g40840.1 locus=LOC_Os01g40840 ID=LOC_Os01g40840.1.MSUv7.0 annot-version=v7.0 MESSRSRKRARQDWDGAGAPPPPAERAVVARGGASPPWRDDDRDGHYVFDLGENLNRRYKILSKMGEGTFGRVLECWDRE THEYVAIKVVRSIRKYRDAAMIEIDVLNRLAENERYRSLCVQIQGWFDYRNHICIVFEKLGPSLYDFLKRNRYQPFPVEL VREFGRQLLESVAYMHELRLIHTDLKPENILLVSSEYIRVPGSKKNSQDEMHFKCLPKSSAIKLIDFGSTAFDNQEHSSI VSTRHYRAPEIILGLGWSFPCDLWSVG…
	Sorghum bicolor	Sbicol_1			1.2e-241	>Sobic.003G349300.1.p pacid=37913974 transcript=Sobic.003G349300.1 locus=Sobic.003G349300 ID=Sobic.003G349300.1.v3.2 annot-version=v3.1.1 MEAQWLAEYPHQGSDKRPRKRPRLAWDVAPTLFQPPKAIPMLYCGQELINGNFTTAFLPPPPIYYTGPPRNLSPPWRPDD KDGHYVFVVGENLTPRYRILSKMGEGTFGQVLECWDLENQEAVAIKIVRSLQKYREAAMIEIDVLQRLGKNDFTGSRCVQ IRNWFDYRNHICIVFEKLGPSLYDFLRKNSYRAFPIDLVREFARQILESVAFMHDLRLIHTDLKPENILLVSSESIRVPD YKVSIRPPKDGSFFKNLP…
	Sorghum bicolor	Sbicol_2			2.1e-225	>Sobic.004G202500.1.p pacid=37930819 transcript=Sobic.004G202500.1 locus=Sobic.004G202500 ID=Sobic.004G202500.1.v3.2 annot-version=v3.1.1 MECIAEMPRAPLDSRPRKRQRLGWDVGPAEMYQVTRPRLGWDVGPAEMYQLGLCGQEVVNAISAAALGLSSGCVSSQVNQ EQPRDGSPPLREDDKDGHYVFAVGDNLTSRYKIIAKMGEGTFGQVLECWDKERKEMVAIKIIRGIKKYRDAAMIEIGMLE QLGKYDESRSSCVQIRNWFDYRNHICIVFERLGPSLYDFLKKNNYRSFPIALVREIAKQLLECIAFMHELRLIHTDLKPE NILLVSPEYIKVPDYKVS…
	Sorghum bicolor	Sbicol_3			2.2e-215	>Sobic.002G132000.1.p pacid=37953166 transcript=Sobic.002G132000.1 locus=Sobic.002G132000 ID=Sobic.002G132000.1.v3.2 annot-version=v3.1.1 MATECAAAAADLATGRPRKRARFGWDVAPAAEAQIGTFCGQEVGDVASLLLSANPSDHTCSSLLPKGVARNASPPWREDD KDGHYVFAVGENLTSRYKIYRKMGEGTFGQVLECWDRESKEMVAIKIVRSVKKYSDAAMIEIDVLQKLARNDAAGKHCVQ IRNWFDYRSHICIVCEKLGPSLYDFLQKTGFRPFPIDLVRQIGVQLLESVAFMHRLQLIHTDLKPENILLVSSDYVKLPD PKDGSFSRKLPKSSAVKL…
	Sorghum bicolor	Sbicol_4			1.7e-209	>Sobic.003G203400.1.p pacid=37916776 transcript=Sobic.003G203400.1 locus=Sobic.003G203400 ID=Sobic.003G203400.1.v3.2 annot-version=v3.1.1 MESSRSRKRTRQAYDYDAAPPPEREVVARGGVSPPWREDDRDGHYVFDLGENLTRRYKILSKMGEGTFGRVLECWDRETR EYVAIKVVRSIRKYRDAAMIEIDVLNRLAENEKYSSLCVQIQRWFDYRNHICIVFEKLGPSLYDFLKRNRYQPFPVELVR EFGRQLLQSVAYMHELRLIHTDLKPENILLVSSEYIKVPSTKKNTQDEMHFKCLPKSSAIKLIDFGSTAFDNQDHNSIVS TRHYRAPEIILGLGWSFP…
	Sorghum bicolor	Sbicol_5			1.3e-143	>Sobic.001G043300.1.p pacid=37937895 transcript=Sobic.001G043300.1 locus=Sobic.001G043300 ID=Sobic.001G043300.1.v3.2 annot-version=v3.1.1 MPRALLDCGPCKRPRLGWDVGPAEMHQVQIGLCGQEVVNAISAVELGFSSEAIVSSPVNQEQPRDESTPLREDDKYGRYV FAVGDNLTSRCTFGQVLECWDRERKEMVAIKITRGTKTYRDAAMIEIGILEQLGKYDKSRSRLLVYISCSILLLCSNTEL QVFEKLGPSLCDFLQKNIYRSFPVALVREVAKQLLECLAFMHELRLMHTDLKPENILLVSPECIKVPDYKASSRSPMEGS YYKWLPKSNAIKVIDFGS…
	Avena fatua	Afatua_1	yes			>gnl|onekp|RMVB_scaffold_2020079 Avena_fatua REYVAIKVIRSIRKYRDAAMIEIDVLNRLAESERYRSLCVQIQRWFDYRNHICIVFEKLGPSLYDFLRKNSYRSFPIDLV RDFARQILESVTFMHDLRLIHTDLKPENILLVSPDTIRVPDYKIPIRPPKDGSVFKNLPKSSAIKLIDFGSTTFDHQDHN YVVSTRHYRAPEVILGLGWNYPCDLWSVGCILVELCSGEALFQTHENLEHLAMMERVLGPLPKHMMARADRRAEKYFRRG LRLDWPEGAASRESMKAVWKLPRLQNLVMQHVDHSAGDLIDLLQGLLRYDPDERLKARQALQHPFFTRSHRRCGY
	Avena fatua	Afatua_2	yes			>gnl|onekp|RMVB_scaffold_2020696 Avena_fatua VCEKLGPSLYDFLRKTGYRPFPIDLVRDLGEQLLKSTAFMHGLQLIHTDLKPENILLVSSDHAQLPENKDGSFSRTLPKS SAIKLIDFGSTAYDHQDCSYIVSTRHYRAPEVILGHRWSYPCDIWSIGCILIELCSGETLFQTHENLEHLAMMERVLGPL PRHMLERADQHAEKYIRRGRLNWPEGATTRESIRAVLKLPRLQNLVMQHVDHSAGDLIGLLQGLLAYEPSARLTAQEALN HRFFTRCRERRSL
	Avena fatua	Afatua_3	yes			>RMVB-2020080-Avena_fatua TREYVAIKVIRSIRKYRDAAMIEIDVLNRLAESERYRSLCVQIQRWFDYRNHICIVFEKLGPSLYDFLKRNRYQPFPVELVREFGRQLLESVAYMHELRLIHTDLKPENILLVSSEYIKLPSTKKNSQDEMHFKCLPKSSAIKLIDFGSTAFDNQEHNSIVSTRHYRAPEIILGLGWSLPCDIWSVGCILVELCSGGALFQTHDNLEHLAMMERVLGPVPEHMIRKASSSAQKYFRRGARLNWPEGAVTRESIRAVRKLHRLKDLVARNADHSKTSLSDLLYGLLRFEPSERLTAQEALDHAFFRSPAPT
	Zingiber officinale	Zoffic_1	yes			>gnl|onekp|BDJQ_scaffold_2018548 Zingiber_officinale KIYSKIGEGTFGQVLECWDREKKEMVAIKIVRSIKKYREAAMIEVDVLHHLGKHDKNDNRCVQLRNWFDYRNHVCIVQFE KLGPSLYDFLRKNGYRSFPIDLVREIGRQLLECHNSGFLGMYCFLFMMDCSFVAVMHDLHLIHTDLKPENILFVSPEYIK VSEYKDGSCSKRLPKSSAIKLIDFGSATYDRKDHTYIVSTRHYRAPEVILGLGWSYPCDIWSIGCIIVELCSGEALFQTH ENLEHMAMMERVLGPFPQHMLKRADRHAEKYIRKGRLNWPAGATSRESIKAVQKLLRLQNIVMQHVDHSAGDVIDLLQGL LRYEPSERLTAHEALRHSFFTK…
	Zingiber officinale	Zoffic_2	yes			>gnl|onekp|BDJQ_scaffold_2089654 Zingiber_officinale VFEKLGPSLYDFLRKNSYRSFPIDLVRELGRQLLESVAFMHDLRLIHTDLKPENILLVSPEYIKVPDYKILSRSPKDVLL FKNVPKSSAIKLIDFGSATFEHQDHNYVVSTRHYRAPEVILGLGWNYPCDMWSVGCIIVELCSGEALFQTHENLEHLAMM ERVLGPLPQHMVVKADRNAEKYFKQSRGLRLDWPEGASSRESIRAVWKLPRLQNLVMQHVDHSAGDLIDLLQGLLRYDPT ERLGAREALMQPFFNREWRRYGHSL
	Zingiber officinale	Zoffic_3	yes			>gnl|onekp|BDJQ_scaffold_2018547 Zingiber_officinale KIYSKIGEGTFGQVLECWDREKKEMVAIKIVRSIKKYREAAMIEVDVLHHLGKHDKNDNRCVQLRNTDLKPENILFVSPE YIKVSEYKDGSCSKRLPKSSAIKLIDFGSATYDRKDHTYIVSTRHYRAPEVILGLGWSYPCDIWSIGCIIVELCSGEALF QTHENLEHMAMMERVLGPFPQHMLKRADRHAEKYIRKGRLNWPAGATSRESIKAVQKLLRLQNIVMQHVDHSAGDVIDLL QGLLRYEPSERLTAHEALRHSFFTKNQHR
	Zingiber officinale	Zoffic_4	yes			>gnl|onekp|BDJQ_scaffold_2014776 Zingiber_officinale AVMHDMRLIHTDLKPENVLLVSPEYIQVPNFKVSIRSSNEGSYFKRLPKSSAIKVIDFGSTTYDRLDNSYVVSTRHYRAP EVILGLGWGYPCDIWSIGCILIELCSGETLFQTHENLEHLAMMERVFGPIPTNMLRLANRGAEKYVRRGLLNWPEGATSR ESIKNVVKQHTDHSAGDFIDLLQGLLRYDPVDRLGAREALEHSFFKR
	Zingiber officinale	Zoffic_5	yes			>gnl|onekp|BDJQ_scaffold_2014777 Zingiber_officinale FMHDMRLIHTDLKPENVLLVSPEYIQVPNFKVSIRSSNEGSYFKRLPKSSAIKVIDFGSTTYDRLDNSYVVSTRHYRAPE VILGLGWGYPCDIWSIGCILIELCSGETLFQTHENLEHLAMMERVFGPIPTNMLRLANRGAEKYVRRGLLNWPEGATSRE SIK
	Allium sativum	Asativ_1	yes			>gnl|onekp|GJPF_scaffold_2012938 Allium_sativum MTEFPHNQLDRRPRKRARLGWDVVSQKSKAQIGLLCGQEVGDVTRLAAPPSDFYSSIYSNGLPRNASPPWREDDKDGHYM FGIGDNLTPRYRIHGKMGEGTFGQVLECWDRERKEMVAIKIVRGIKKIKKYRDAAMIEIEVLQQLGKHDKNGSRCVQIRN WFDYRNHICIVFEKLGPSLYDFLRKNCYRSFPIDLVREIARQLLECIAFMHDLRLIHTDLKPENILLASSEFIEIPDYKG SSRSFKDASFRRLPKSSAIKVIDFGSSTYGNKDHNYIVSTRHYRAPEVILGLGWSYPCDIWSIGCILVELCSGEALFQTH ENLEHLAMMERVLGPLPHHILKRADRH…
	Allium sativum	Asativ_2	yes			>gnl|onekp|GJPF_scaffold_2008078 Allium_sativum DDKDGHYMFKIGDDFTPRYKIYRKMGEGTFGQVLECWDRESKEMVAIKIVRAVDKYREDAMIEINVLQQLKKNNNSAGRC VQIRNWFDYCNHICIVFEKLGPSLYDFLKKNDYRPFPIDLVRELGRQLLESLAFMHDMHLIHTDLKPENILFVSPEYIKV SDHKFNKAGSCSLRLPKSSAIKIIDFGSTT
	Allium sativum	Asativ_3	yes			>gnl|onekp|GJPF_scaffold_2060939 Allium_sativum KSSAIKLIDFGSTAFDNQDHSSIVSTRHYRAPEIILGLGWSYPCDLWSVGCILVELVSGDALFQTHENLEHLAMMERVLG PIPEHMIRNASHSVSKYFKRGSRLNWPEGAVSSESIRAVRKLDRLKEMILRHVDHHTGNKLADLLYGLLQFEPSERLTAR EALDHPFFRN
	Vanilla planifolia	Vplant_1	yes			>gnl|onekp|THDM_scaffold_2063824 Vanilla_planifolia METQWAAEFPHAALEKRPRKRPRMTWDMPRPLPPPKVPRPLYCGHEYVNGYCISDAFFPYYHSGLPRHLSPPWRPDDKDG HYVFAIGENLTPKYRILSKMGEGTFGQVLECLDLETRESVAIKIVRSILKYREAAMIEIDVLQRLAKHDVDGSRCVQIRN WFDYRNHICIVFEKLGPSLYDFLRKNSYRSFHIDLVRDLGRQLLDSVAFMHDMRLIHTDLKPENILLVSSDYVRVPDYKA LSLSSKDGTSFKNVPNSSAIKLIDFGSTTFEHHDHNYVVSTRHYRAPEVILGLGWNFPCDLWSVGCILIELCSGEALFQT HENLEHLVMMERVLGPLPSHMIR…
	Vanilla planifolia	Vplant_2	yes			>gnl|onekp|THDM_scaffold_2004550 Vanilla_planifolia MGEGTFGQVLECWDREKKEMVAIKIVRGIKKYREAAMIEIDMLQKVAKHQEADNSGVPMPCLLLNICFFSFGSMVIYTWM YFCVQIRNWFDYRNHICIVKFEKLGPSLYDFLRKNGYRPFPIDLVREIGRQLLQSIACIENASNFFCTLISSHNGLMLSL LPILCNCFVETGLFVDLAVVNLTFHRVSLLAVVMHDLQLIHTDLKPENILVTSSEHVNVSDHKNPDVTMRLPKSSAIKVI DFGSTTYDRNDQRYTVSTRHYRAPEVILGLGWSYPCDIWSVGCILVELCSGEAMFQTHTNLEHLAMMEKVLGPIPRHMIR RADHHAEKYFRRNHLNWPEGASS…
	Vanilla planifolia	Vplant_3	yes			>gnl|onekp|THDM_scaffold_2004549 Vanilla_planifolia KICDKMGEGTFGQVLECWDREKKEMVAIKIVRGIKKYREAAMIEIDMLQKVASCKTSGGTCKWRSYAMLTFKYLLFFWFD GHLYMDVFCSCVQIRNWFDYRNHICIVKFEKLGPSLYDFLRKNGYRPFPIDLVREIGRQLLQSIACIENASNFFCTLISS HNGLMLSLLPILCNCFVETGLFVDLAVVNLTFHRVSLLAVVMHDLQLIHTDLKPENILVTSSEHVNVSDHKNPDVTMRLP KSSAIKVIDFGSTTYDRNDQRYTVSTRHYRAPEVILGLGWSYPCDIWSVGCILVELCSGEAMFQTHTNLEHLAMMEKVLG PIPRHMIRRADHHAEKYFRRNHL…
	Vanilla planifolia	Vplant_4	yes			>gnl|onekp|THDM_scaffold_2004551 Vanilla_planifolia KICDKMGEGTFGQVLECWDREKKEMVAIKIVRGIKKYREAAMIEIDMLQKVAKHQEADNSGVPMPCLLLNICFFSFGSMV IYTWMYFCVQIRNWFDYRNHICIVKFEKLGPSLYDFLRKNGYRPFPIDLVREIGRQLLQSIACIENASNFFCTLISSHNG LMLSLLPILCNCFVETGLFVDLAVVNLTFHRVSLLAVVMHDLQLIHTDLKPENILVTSSEHVNVSDHKVFSYLNFLLIRP FHLLSFPIYELCTFEHVNVSDHKNPDVTMRLPKSSAIKVIDFGSTTYDRNDQRYTVSTRHYRAPEVILGLGWSYPCDIWS VGCILVELCSGEAMFQTHTNLEH…
	Vanilla planifolia	Vplant_5	yes			>gnl|onekp|THDM_scaffold_2003175 Vanilla_planifolia VFEKLGPSLYDFLRNNGYRPFPIDLVREIGRQLLESVALMHDLHLIHTDLKPENILVTSLEHVNVCDHKNPDVSLKLPKL SAIKVIDFGSTTYDHQEHSYVVSTRHYRAPEVILGLGWSSPCDVWSVGCILVELCSGEALFQTHENLEHLAMMERALGPI PRHMIKRADHHAERYFRRTSLNWPEGASSRESINAVHKVLRLQNIVMKHVDHSAGDLIDLLQGLLRYDPSERLMAREALR HPFFSVSRRGR
	Vanilla planifolia	Vplant_6				>gnl|onekp|THDM_scaffold_2004548 Vanilla_planifolia KICDKMGEGTFGQVLECWDREKKEMVAIKIVRGIKKYREAAMIEIDMLQKVARSSHRVSLLAVVMHDLQLIHTDLKPENI LVTSSEHVNVSDHKNPDVTMRLPKSSAIKVIDFGSTTYDRNDQRYTVSTRHYRAPEVILGLGWSYPCDIWSVGCILVELC SGEAMFQTHTNLEHLAMMEKVLGPIPRHMIRRADHHAEKYFRRNHLNWPEGASSMESINAVHKLVRLNNLVMKHVNHSAG DVIDLLQGLLKCEPSERLTAREALKHPFFSSNRRRR
	Vanilla planifolia	Vplant_7				>gnl|onekp|THDM_scaffold_2003176 Vanilla_planifolia AVMHDLHLIHTDLKPENILVTSLEHVNVCDHKNPDVSLKLPKLSAIKVIDFGSTTYDHQEHSYVVSTRHYRAPEVILGLG WSSPCDVWSVGCILVELCSGEALFQTHENLEHLAMMERALGPIPRHMIKRADHHAERYFRRTSLNWPEGASSRESINAVH KVLRLQNIVMKHVDHSAGDLIDLLQGLLRYDPSERLMAREALRHPFFS
	Vanilla planifolia	Vplant_8				>gnl|onekp|THDM_scaffold_2004547 Vanilla_planifolia MHDLQLIHTDLKPENILVTSSEHVNVSDHKNPDVTMRLPKSSAIKVIDFGSTTYDRNDQRYTVSTRHYRAPEVILGLGWS YPCDIWSVGCILVELCSGEAMFQTHTNLEHLAMMEKVLGPIPRHMIRRADHHAEKYFRRNHLNWPEGASSMESINAVHKL VRLNNLVMKHVNHSAGDVIDLLQGLLKCEPSERLTAREALKHPFFSSNRRRR
	Pistia stratiodes	Pstrat_1	yes			>gnl|onekp|MFIN_scaffold_2053612 Pistia_stratioides MESQWITEYSHANMMDKRPKKRARVNWDVVAAAPPPKVLYCAQEVANRFGSNQLFASSYYNEGIPRNASPPWRDDDKDGH YVFAVGENLSSRYRILSKMGEGTFGQVLECWDQEKKEIVAIKIVRSIHKYREAAMIEIDVLQKLLKHDIGGTRCVQIRDW FDYRNHICIVFEKLGPSLYDFLRKNNFCSFPIDMVREFGRQLLESVAFMHDLRLVHTDLKPENILLVSSEYIKVPDYKLW TRSVKDTVLFKNLPKSNAIKLIDFGSTTFGHQDHSYVVSTRHYRAPEVILGLGWNYPCDLWSVGCILIELCSGEALFQTH ENLEHLAMMERVLGPLPQQMVNR…
	Pistia stratiodes	Pstrat_2	yes			>gnl|onekp|MFIN_scaffold_2004307 Pistia_stratioides AQLGLSCGQEVGDVTSFASSRASSDHTCSSLYVKGVARNGSPPWREDDKDGHYMFALGENLTSRYKIYSKMGEGTFGQVL ECWDREKKEMVAIKIVRGIKKYREAAMIEIDVLQQLARNDRNNVMHDLRLIHTDLKPENILLVSSEYVKVPDYKASSRLP KDFKRLPKSSAIKVIDFGSTTYEHQDHNYIVSTRHYRAPEVILGLGWSYPCDIWSAGCILVELCSGEALFQTHENLEHLA MMERVLGPLPQQMLKRADRHAEKYTRRGRLDWPEGATSRESIKAVLKLPRLQNLVMQHVDHSAGDLIDLLQGLLRYDPSQ RLTAREALRHPFFTRDHHRR
	Pistia stratiodes	Pstrat_3	yes			>gnl|onekp|MFIN_scaffold_2053066 Pistia_stratioides RPRKRRRMAWDVPPAPQVQLDLLCGHEVDNLTSFISSKAPPDCTNVPLNKEKAGNGSPWRGDDKDGHYIFAVGENLTSRY KIHSKMGEGTFGQVLECWDKETSEMVAIKIVRGMKKYRDAAMIEIDVLQRLARHDKLDVIHDLHLIHTDLKPENVLLVSS ECVRVPDYEMSLRSPKDGSYFKRLPKSSAIKVIDFGSTTYEHQDHNYIVSTRHYRAPEVILGLGWSYPCDVWSIGCILVE LCSGETLFQTHENLEHLAMMERVLGPLPPHMLRTADHHADKHIRRGRLEWPLRTTPRESVRAVTKLPRLQNLVMQHVDHS AGDLIDLLQGLLRYDPVERMTAR…
	Pistia stratiodes	Pstrat_4	yes			>gnl|onekp|MFIN_scaffold_2003348 Pistia_stratioides GTFGRVLECWDREKREYVAIKVVRSIRKYRRAAMIEIDVLETLARNDKGRSRCVQMQSWFDYRNHICYMHDLHLVHTDLK PENILLVSSDYVKVPSYKRNMQEMHSRHLPRSSAIKLIDFGSTAFEDQDRSSIVSTRQYRAPEIILGIGWDYPCDLWSIG CILVELCTGEQLFQTHDNLEHLAMMERVLGSLPDHMIQKASSSASKYFKRGARLNWPEGAESRESIRAVRKLDRLKDIVL RSVDHSGLPLVDLLYGLLAFKPSERLTAEEALGHPFFRGP
	Pistia stratiodes	Pstrat_5	yes			>gnl|onekp|MFIN_scaffold_2004754 Pistia_stratioides MHDLRLVHTDLKPENILLVSSEYVKVPTHKRNLQGEMNFRCLPKSSAIKLIDFGSTAFENQDRSSIVSTRHYRAPEIILG LGWDYPCDLWSVGCILIELCSGEALFQTHENLEHLAMMERVLGRLPDQMIQKVNPAAAKYFKRGARLNWPEGAVSRESIR AVRKLGRLQDLVSRHADYSSSCLTNLLHGLLKFQPSQRLTALEALNHPFFKN
	Pistia stratiodes	Pstrat_6	yes			>gnl|onekp|MFIN_scaffold_2009243 Pistia_stratioides DKGRMEILRNRKRPRLGWDVGPTETEVFEAALSAARSPSPPLREDDREGHYVYDVGESLTPRYKILSKMGEGTFGRVLEC WDREKQENVAIKVVRSMRKYRYAAMIEINVLNSLSSNDKGRSRCVQIQNWFDYRNHICIVFEKLGPSLFDFLKRNRYCPF PVDLVREFGRQLLESVAYMHDLRLV
Eudicots	Brassica rapa	Brapa_1			7.4e-260	>Brara.G01600.1.p pacid=30633170 transcript=Brara.G01600.1 locus=Brara.G01600 ID=Brara.G01600.1.v1.3 annot-version=v1.3 MQSSVHREKASSIAMILETRRNVEFPHRNVDKRPRKRPRLAWDAPPPPLPPPSSVFHPPLYYGPEFASGVVPSFGYPNMF YNGLPRQGSPPWRPDDKDGHFSFVVGDTLTPRYQILSKMGEGTFGQVLECFDNKHKEAVAIKVIRSVPKYREAAMIEIDV LQRLSRHDVGGSRCVQIRNWFDYRNHICIVFEKLGPSLYDFLRKNSYRSFPIDLVRELGRQLLESVAYMHDLRLIHTDLK PENILLVSSEYIKIPDYKFLSRPTRDGSYFKNLPKS…
	Brassica rapa	Brapa_2			5e-259	>Brara.I03646.1.p pacid=30642591 transcript=Brara.I03646.1 locus=Brara.I03646 ID=Brara.I03646.1.v1.3 annot-version=v1.3 MQSSVHREKPSSITMILETQRIVDKRPRKRPRLAWDAAPPPPPPTVFHPPLYYGQEFASGVAPSFVYPNMFFNGFPRQGS PPWRPDDKDGHFVFVVGDTLTPRYQILSKMGEGTFGQVLECFDNKNKEAVAIKVIRSVNKYREAAMIEIDVLQRLTRHDV GGSRCVQIRNWFDYRNHICIVFEKLGPSLYDFLRKNSYRSFPIDLVRELGRQLLESVAYMHDLRLIHTDLKPENILLVSS EYIKIPDYKFLSRPTKDGSYFKNLPKSSAIKLIDFG…
	Brassica rapa	Brapa_3			2.5e-258	>Brara.A01477.1.p pacid=30636660 transcript=Brara.A01477.1 locus=Brara.A01477 ID=Brara.A01477.1.v1.3 annot-version=v1.3 MEMERVHEFPHTHMDRRPRKRARLGWDVLPTAPKAQVGMFCGQEIGNLSSFGAPSEISSSSLSVKTVARNDCPPWREDDK DGHYMFELGDDLTPRYKIYSKMGEGTFGQVLECWDRERKEMVAVKIVRGVKKYREAAMIEIEMLQQLGKHDKGGNRCVQI RNWFDYRNHICIVFEKLGSSLYDFLRKNNYRSFPIDLVREIGWQLLECVAFMHDLRMIHTDLKPENILLVSSDYVKIPEY KGSRLQRDVSYKRVPKSSAIKVIDFGSTTYERQEQS…
	Brassica rapa	Brapa_4			1.3e-228	>Brara.A00528.1.p pacid=30637905 transcript=Brara.A00528.1 locus=Brara.A00528 ID=Brara.A00528.1.v1.3 annot-version=v1.3 MVNEFEKMDKERVRKRPRMTWDEAPAEPDAKRSQRHGSDGRVLLSPPLREDDRDGHYNFSLRENLTPRYKILNKMGEGTF GRVLECWDRETKEYVAVKIIRSIKKYRDAAMIEIDVLQKLVKTDKGRKRCVEMKDWFDYRNHICIVFEKLGPSLFDFLKR NKYSAFPLALVRDFGYQLLESVAYMHELQLVHTDLKPENILLVSSENVKLPDNKRSGSNETHFRCLPKSSAIKVIDFGST VCDNRIHHSVVQTRHYRSPEVILGLGWSYQCDLWSI…
	Arabidopsis thaliana	Atha_AFC1				>sp|P51566|AFC1_ARATH Serine/threonine-protein kinase AFC1 OS=Arabidopsis thaliana OX=3702 GN=AFC1 PE=2 SV=2 MQSSVYRDKASSIAMILETQRNVEFPHRIVDKRPRKRPRLTWDAAPPLLPPPPPPTVFQP PLYYGPEFASGLVPNFVYPNMFYNGLPRQGSPPWRPDDKDGHYVFVVGDTLTPRYQILSK MGEGTFGQVLECFDNKNKEVVAIKVIRSINKYREAAMIEIDVLQRLTRHDVGGSRCVQIR NWFDYRNHICIVFEKLGPSLYDFLRKNSYRSFPIDLVRELGRQLLESVAYMHDLRLIHTD LKPENILLVSSEYIKIPDYKFLSRPTKDGSYFKNLPKSSAIKLIDF…
	Arabidopsis thaliana	Atha_AFC2				>sp|P51567|AFC2_ARATH Serine/threonine-protein kinase AFC2 OS=Arabidopsis thaliana OX=3702 GN=AFC2 PE=1 SV=1 MEMERVHEFPHTHMDRRPRKRARLGWDVLPQATKAQVGMFCGQEIGNISSFASSGAPSDN SSSLCVKGVARNGSPPWREDDKDGHYIFELGDDLTPRYKIYSKMGEGTFGQVLECWDRER KEMVAVKIVRGVKKYREAAMIEIEMLQQLGKHDKGGNRCVQIRNWFDYRNHICIVFEKLG SSLYDFLRKNNYRSFPIDLVREIGWQLLECVAFMHDLRMIHTDLKPENILLVSSDYVKIP EYKGSRLQRDVCYKRVPKSSAIKVIDFGSTTYERQDQTYIVSTRHY…
	Arabidopsis thaliana	Atha_AFC3				>sp|P51568|AFC3_ARATH Serine/threonine-protein kinase AFC3 OS=Arabidopsis thaliana OX=3702 GN=AFC3 PE=2 SV=2 MIANGFESMDKERVRKRPRMTWDEAPAEPEAKRAVIKGHGSDGRILSPPLRDDDRDGHYV FSLRDNLTPRYKILSKMGEGTFGRVLECWDRDTKEYVAIKIIRSIKKYRDAAMIEIDVLQ KLVKSDKGRTRCVQMKNWFDYRNHICIVFEKLGPSLFDFLKRNKYSAFPLALVRDFGCQL LESVAYMHELQLVHTDLKPENILLVSSENVKLPDNKRSAANETHFRCLPKSSAIKLIDFG STVCDNRIHHSIVQTRHYRSPEVILGLGWSYQCDLWSIGCILFELC…
	Populus trichocarpa	Ptrich_1			2e-246	>Potri.016G079900.1.p pacid=42810134 transcript=Potri.016G079900.1 locus=Potri.016G079900 ID=Potri.016G079900.1.v4.1 annot-version=v4.1 METQRITEFPHKNMDKRPRKRQRLTWDIPPPPPPFLAPAKVVPGMFCGQEFGNGNGVIPNYGLFYNRNGSPPWRPDDKDG HYVFAIGDNLTPRYRILSKMGEGTFGQVLECFDNEKKELVAIKIVRSIHKYREAAMTEIDVLQRLARHDIGSTRCVQIRN WFDYRNHICIVFEKLGPSLYDFLRKNSYRSFPIDLVRELGRQLLESVAFMHDLHLIHTDLKPENILLVSSEYIKVPDYKF LSRSTKDGSYFKNLPKSSAI…
	Populus trichocarpa	Ptrich_2			3e-241	>Potri.006G213400.2.p pacid=42766970 transcript=Potri.006G213400.2 locus=Potri.006G213400 ID=Potri.006G213400.2.v4.1 annot-version=v4.1 METQRITEFPHKNMDKRPKKRQRLTWGVPPPLLAPPKVIPGMFCGYGFYNGNGSPPWRPDDKDGHYVFAIGENLTPRYRI LSKMGEGTFGQVLECFDNEKKEGVAIKIVRSIHKYREAAMIEIDVLQRLARHDFGSTRCVQIRNWFDYRNHICIVFEKLG PSLYDFLRKNSYRSFPIDLVRELGRQLLESVAFMHDLRLIHTDLKPENILLVSSEYIKVPDYKFLSRSTKDGSYFKNLPK SSAIKLIDFGSTTFEHQDHN…
	Populus trichocarpa	Ptrich_3			6.1e-241	>Potri.015G085700.1.p pacid=42776118 transcript=Potri.015G085700.1 locus=Potri.015G085700 ID=Potri.015G085700.1.v4.1 annot-version=v4.1 MEMEHVTIFPITHLDRPRKRPRFGWDVPQAQVGNFCGQEVGNVASYASSGAISDHTSSLFVKGVAQNGSPPWREDDKDGH YMFALGDNLTSRYKIHNKMGEGTFGQVLECWDRERKEMVAIKIVRGIKKYKEAAMIEIEVLQQLGKHDKGGNRCVQIRNW FDYRNHICIVFEKLGPSLYDFLRKNNYRSFPIDHVREIGRQLLECVAFMHDLHMIHTDLKPENILLVSSDYVKVPDYKNS TRSPKDSSYYKRVPKSSAIK…
	Populus trichocarpa	Ptrich_4			6.3e-240	>Potri.012G089700.1.p pacid=42783049 transcript=Potri.012G089700.1 locus=Potri.012G089700 ID=Potri.012G089700.1.v4.1 annot-version=v4.1 MELEHVTVFPITHLDRPRKRARFAWDVPQAQVGIFCGQEVGNVASYASSGAISDHTSSLFVKGVARNGSPPWREDDKDGH YMFALGDNLTSRYKIHSKMGEGTFGQVLECWDRERKEMVAIKIVRGIKKYREAAMIEIEVLQNLGKHDKGSNRCVQIRNW FDYRNHICIVFEKLGPSLYDFLRKNNYRSFPIDLVREIGRQLLECVAFMHDLRMIHTDLKPENILLVSSDYVKVPDYKNS SRSPKDISYYKRVPKSSAIK…
	Populus trichocarpa	Ptrich_5			1e-227	>Potri.010G049100.1.p pacid=42800032 transcript=Potri.010G049100.1 locus=Potri.010G049100 ID=Potri.010G049100.1.v4.1 annot-version=v4.1 MEMEYVSEFPHNYMDRRPRKRPKLAAAAWDIPPQPQPHTHTKAQSGLYYGQVVGNGTSTGSSRMLPDHASLFVKGLAQKG SPPWRGDDKDGHYVFALGENLTSRYKIHRKIGEGTFGQVLECWDRETREMVAVKVVRSTKKYREAAMLEVDVLQLLGKYD RNGSRCVQIRNWLDYRNHICIVFEMLGPSLYDFLRKNNYCPFPVNLVRELGRQLLECVAFMHDMRLIHTDLKPENILFVS SEYIKIPDYKSHTEGTFYKR…
	Solanum lycopersicum	Slyco_1			8.8e-236	>Solyc03g112050.3.1 pacid=41492145 transcript=Solyc03g112050.3.1 locus=Solyc03g112050.3 ID=Solyc03g112050.3.1.ITAG3.2 annot-version=ITAG3.2 METERVTGFPLTNLDRRPRKRARLGWDVLPEPPKVWESLSLYVFYVVSRIDLLLFIHDMVFFLAGFLYFRAQLGLFCGQD VGNVTSYASSRQLTDLTSAPFTIKGVAQNGSPPRREDDKDGHFVFELGENLTPRYKIHSKMGEGTFGQVLECWDRERKEM VAIKIVRGMKKYRDAAMIEVEMLQQLGKHDNGNRCVQIWNWFDYRNHICIVFEKLGPSLYDFLRKNNYRSFPIDLVREIG RQLLDCVAFMHDLRLI…
	Solanum lycopersicum	Slyco_2			4.5e-198	>Solyc05g013773.1.1 pacid=41474769 transcript=Solyc05g013773.1.1 locus=Solyc05g013773.1 ID=Solyc05g013773.1.1.ITAG3.2 annot-version=ITAG3.2 MFYYSPGTFGQVLECWDREQKEFVAIKIIRSIKKYREAAMVEIDVLQLLGRYDRGGSRCVQLRNWFDYRNHICLVFEKLG PSLFDFLRKNSYRAFPVDLVREIGRQLLECVAFMHDMRLIHTDLKPENILFVSADYIKVPDYKGTPWSHRDRSFYKRLPK SSAIKVIDFGSTAYERPDHNYIVSTRHYRAPEVILGLGWSYPCDLWSVGCILVELCSGEALFQTHENLEHLAMMERVLGT LPSQMLNKVDRHAEKY…
	Solanum tuberosum	Stuber_1			1.8e-242	>PGSC0003DMP400041324 pacid=37457183 transcript=PGSC0003DMT400061423 locus=PGSC0003DMG401023904 ID=PGSC0003DMT400061423.v4.03 annot-version=v4.03 MEIQPLMEFPRRNIDKRPRKRPRLTWDVGPPILKVLPTIYCGQEFGNGAGLNYAYSSIYYKGIPHNGSPPRRPDDKDGHY VFSIGENLTRRYRILGKMGEGTFGRVLECLDNETKELVAIKVVRSIHKYREAAMIEIDVLQKFVRHDLGGKRCVQIRNWF DYRNHICIVFEKLGPSLYDFLRKNSYRSFPIDLVREFGRQLLESVAFMHDLRLIHTDLKPENILLVSSEYIKVPDYKFLL RPVKDGSYFK…
	Solanum tuberosum	Stuber_2			1.5e-238	>PGSC0003DMP400031712 pacid=37462064 transcript=PGSC0003DMT400046853 locus=PGSC0003DMG400018195 ID=PGSC0003DMT400046853.v4.03 annot-version=v4.03 METERVTGFPLTNLDRRPRKRARLGWDVLPEPPKAQLGLFCGQDVGNVTSYASSRQLTDLTSAPFTIKEVAQNGSPPRRE DDKDGHFVFELGENLTSRYKIHSKMGEGTFGQVLECWDRERKEMVAIKIVRGMKKYRDAAMIEVEMLQQLGKHDNGNRCV QIWNWFDYRNHICIVFEKLGPSLYDFLRKNNYRSFPIDLVREIGRQLLDCVAFMHDLRLIHTDLKPENILLTSPEYVKVP DYKVSSRSPK…
	Solanum tuberosum	Stuber_3			1.8e-232	>PGSC0003DMP400020784 pacid=37444032 transcript=PGSC0003DMT400030615 locus=PGSC0003DMG400011725 ID=PGSC0003DMT400030615.v4.03 annot-version=v4.03 MDYVTEYPHSHMDRRPKKRPRLDWDPSHTPKAQSGIYYGQEVGNSSSYVHSRLLPDHDNLYVKGLAQKGSPPRREDDKDG HYMFELGENLTTRYKILKKIGEGTFGQVLECWDREQKEFVAIKIIRSIKKYREAAMVEIDVLQLLGRYDRGGSRCVQLRN WFDYRNHICLVFEKLGPSLFDFLRKNSYRAFPVDLVREIGRQLLECVAFMHDMRLIHTDLKPENILFVSADYIKVPDYKG TPWSHRDRSF…
	Glycine max	Gmax_1			1e-247	>Glyma.17G125500.3.p pacid=41088406 transcript=Glyma.17G125500.3 locus=Glyma.17G125500 ID=Glyma.17G125500.3.Wm82.a4.v1 annot-version=Wm82.a4.v1 MEMERVFEFPHTHMDRRPRKRARLGWDIPEVPKAQVGLFCGQDVGTISSFAPSRGPSENTTSSLFVKPVARNGSPPWRDD DKDGHYMFALGENLTSRYKIHSKMGEGTFGQVLECWDRERKEMVAVKIVRGIKKYREAAMIEIEVLQQLGKHDKGGNRCV QIRNWFDYRNHICIVFEKLGPSLYDFLRKNNYRSFPIDLVREIGRQLLECIAFMHDLRMIHTDLKPENILLVSPEYVKVP DYKSSSRSPSSY…
	Glycine max	Gmax_2			2e-246	>Glyma.05G042700.1.p pacid=41146241 transcript=Glyma.05G042700.1 locus=Glyma.05G042700 ID=Glyma.05G042700.1.Wm82.a4.v1 annot-version=Wm82.a4.v1 MEMERVFEFPHTYMDRRPRKRARLGWDIPEVPKAQVGLFCGQDVGTISSFAPSRGPSEHTTSSLFVKPVARNGSPPWRDD DKDGHYMFTLGENLTSRYKIHTKMGEGTFGQVLECWDRERKEMVAVKIVRGIKKYREAAMIEIEVLQQLGKHDKGGNRCV QIRNWFDYRNHICIVFEKLGPSLYDFLRKNNYRSFPIDLVREIGKQLLECIAFMHDLRMIHTDLKPENILLVSPEYVKVP DYKSSSRSSCSY…
	Glycine max	Gmax_3			3e-246	>Glyma.04G189600.1.p pacid=41081942 transcript=Glyma.04G189600.1 locus=Glyma.04G189600 ID=Glyma.04G189600.1.Wm82.a4.v1 annot-version=Wm82.a4.v1 MEMERIVEFPHTYMDRPPRKRARLGWDIAEAPKAQVGLFCGQEVENISSYAPSEHPPSSLFKGVARNGSPPWRDDDKDGH YMFELGDNLTSRYKIHSKMGEGTFGQVLECWDRERKEMVAIKIVRGIKKYREAAMIEIEVLQQLGKHDKGSNRCVQIRNW FDYRNHICIVFEKLGPSLYDFLRKNSYRSFPIDLVREIGWQLLECVAFMHDLRMIHTDLKPENILLVSPEYLKIPDYKST TRSPSSFFKRVP…
	Glycine max	Gmax_4			1.6e-244	>Glyma.06G175900.1.p pacid=41151831 transcript=Glyma.06G175900.1 locus=Glyma.06G175900 ID=Glyma.06G175900.1.Wm82.a4.v1 annot-version=Wm82.a4.v1 MEMERIVEFPHTYMDRPPRKRARLGWDIAEVPKAQVGLFCGQEVENISSFAPSEHPPSSLFKGVARNGSPPWRDDDKDGH YMFELGDNLTSRYKIHGKMGEGTFGQVLECWDRERKEMVAIKIVRGIKKYREAAMVEIEVLQQLGKHDKGSNRCVQIRNW FDYRNHICIVFEKLGPSLYDFLRKNSYRSFPIDLVREIGWQLLECVAFMHDLHMIHTDLKPENILLVSPEYLKIPDYKST TRSPSSFFKRVP…
	Glycine max	Gmax_5			7.8e-244	>Glyma.17G125500.1.p pacid=41088405 transcript=Glyma.17G125500.1 locus=Glyma.17G125500 ID=Glyma.17G125500.1.Wm82.a4.v1 annot-version=Wm82.a4.v1 MEMERVFEFPHTHMDRRPRKRARLGWDIPEVPKAQVGLFCGQDVGTISSFAPSRGPSENTTSSLFVKPVARNGSPPWRDD DKDGHYMFALGENLTSRYKIHSKMGEGTFGQVLECWDRERKEMVAVKIVRGIKKYREAAMIEIEVLQQLGKHDKGGNRCV QIRNWFDYRNHICIVFEKLGPSLYDFLRKNNYRSFPIDLVREIGRQLLECIAFMHDLRMIHTDLKPENILLVSPEYVKVP DYKSSSRSPSSY…
	Glycine max	Gmax_6			1.5e-241	>Glyma.03G173600.1.p pacid=41157398 transcript=Glyma.03G173600.1 locus=Glyma.03G173600 ID=Glyma.03G173600.1.Wm82.a4.v1 annot-version=Wm82.a4.v1 METQRIIEFPHRNMDKRPRKKQRLTWDMHVPPPPPPPPPLPPPKLQVLPTMYCKQEVGNGVVPNHAYPSLFYRGMPRNGS PPWRPDDKDGHYVFAVGENLTPRYKILSKMGEGTFGQVLECLDNEKEEIVAIKVVRSINKYREAARTEIEVLLRLARHDV DGAHCVQIRNWFDYRNHICIVFEKLGPSLYDFLRKNSYRSFPIDLVREFGRQLLESVAFMHDLCLIHTDLKPENILLISS EFIKVPDYKFLS…
	Glycine max	Gmax_7			4.5e-214	>Glyma.06G080600.1.p pacid=41153464 transcript=Glyma.06G080600.1 locus=Glyma.06G080600 ID=Glyma.06G080600.1.Wm82.a4.v1 annot-version=Wm82.a4.v1 MVSVEKIHIERERTRKRPRLAWDVAPPSASEAQRALPVPGDEGFERKHVSPPKRDDDREGHYVFNLGENLTPRYKILGKM GEGTFGRVLECWDRQTREYVAIKVVRSIRKYRDAAMLEIDVLQQLAKNDRGSSRCVQIRNWFDYRNHICIVFEKLGPSLF DFLKRNKYCPFPVDLVREFGRQLLESVAYMHELRLIHTDLKPENILLVSSEYVKLPSYKRISSDEMQFRCLPKSSAIKLI DFGSTAYDNQNH…
	Glycine max	Gmax_8			9.6e-210	>Glyma.04G078900.5.p pacid=41081667 transcript=Glyma.04G078900.5 locus=Glyma.04G078900 ID=Glyma.04G078900.5.Wm82.a4.v1 annot-version=Wm82.a4.v1 MIAVDKFHMERERTRKRPRLAWDVAPPSVSEAQRALPVPGDEEFERKHVSPPKRDDDREGHYVFNLGENLTPRYKILSKM GEGTFGRVLECWDRQTREYVAIKVVRSIRKYRDAAMLEIDVLQQLAKNNRGSSRCVQIRNWFDYRSHVCIVFERLGPSLF DFLKRNKYCPFPVDLVREFGRQLLESVAYMHELRLIHTDLKPENILLVSSEYVKLPSYKRVSSDETQFRCLPKSSAIKLI DFGSTTYDNQNH…
	Medicago truncatula	Mtrunc_1			1.4e-245	>Medtr4g104620.4 pacid=31114712 transcript=Medtr4g104620.4 locus=Medtr4g104620 ID=Medtr4g104620.4.JCVIMt4.0v1 annot-version=Mt4.0v1 MEMERVFEFPHTHMDRRPRKRARLGWDVPETPKAQVELFFGQELGNISSYAPSGVPSEHTTSSLSVKGVARNGSPPWRDD DKDGHYTFAVGENLTSRYKIHSKMGEGTFGQVLECWDRERKEMVAIKIVRGIKKYREAAMIEIEMLQQLGKHDIGGNRCV QIRNWFDYRNHICIVFEKLGPSLYDFLRKNNYRSFPIDLVREIGRQLLECIAFMHDLRMIHTDLKPENILLVSPDYVKVP DYKISSRSPNSYFKKVPKSSAIKV…
	Medicago truncatula	Mtrunc_2			2e-242	>Medtr3g076540.1 pacid=31053330 transcript=Medtr3g076540.1 locus=Medtr3g076540 ID=Medtr3g076540.1.JCVIMt4.0v1 annot-version=Mt4.0v1 MEMERMAEFSRNYMDRPPRKRARLGWDIPETPKAQVGLFCGQEVENISSYAPSEHNITSSLFKGVARNGSPPWRDDDKDG HYMFELGDNLTSRYRVHGKMGEGTFGQVLECWDRERKEMVAIKVVRAIKKYREAAMIEIEMLQQLGKHDKGGNRCVQIRN WFDYRNHICIVFEKLGPSLYDFLRKNNYRSFPIDLVREIGRQLLECVAFMHDLHMIHTDLKPENILLVSSEYLKIPDYKS SSRAPCSFYKRVPKSSAIKVIDFG…
	Medicago truncatula	Mtrunc_3			6e-224	>Medtr3g086530.1 pacid=31056589 transcript=Medtr3g086530.1 locus=Medtr3g086530 ID=Medtr3g086530.1.JCVIMt4.0v1 annot-version=Mt4.0v1 MDYATEFSMDRRPRKRPKLAWELPQTHSKAHSGIYCGQEFASATTSYGTLRVLPDHTGFSIKGLAEKGSPQWRDDDKDGH YVFALGENLTSRYKILNKIGEGTFGQVLECWDRETREMVAIKVVRSVKKYREAAMLEVDVLQLLGKYDRNGSRCVQIRNW FDYRNHICIVFEMLGPSLYDFLRKNSYRPFPVDLVRELGRQLLESVAFVHDMRLIHTDLKPENILFISPEYVKVPDYKVM FRSPKEGVSYKRLPKSSAIKVIDF…
	Medicago truncatula	Mtrunc_4			1.2e-208	>Medtr3g109390.1 pacid=31055448 transcript=Medtr3g109390.1 locus=Medtr3g109390 ID=Medtr3g109390.1.JCVIMt4.0v1 annot-version=Mt4.0v1 MVSNFMERERTRKRPRLAWDAAAAPPPSIPKVPRNLAVVGDDGIERKYASPPRRDDDRDGHYVFNLGENLTPRYKILSKM GEGTFGRVLECWDRQTRDYVAIKVIRSIKKYRDAAMIEVDVLERLVKSDVGCSSCVQILNWFDYRNHICIVFEKLGPSLF DFLKRNKYCPFPVDLVREFGRQLLESVAFMHELRLIHTDLKPENILLVSSDYVKLPSCKRVMSDETQFRCLPKSSAIKLI DFGSTAFANQSHSSIVSTRHYRAP…
	Medicago truncatula	Mtrunc_5			7e-182	>Medtr3g109390.4 pacid=31055447 transcript=Medtr3g109390.4 locus=Medtr3g109390 ID=Medtr3g109390.4.JCVIMt4.0v1 annot-version=Mt4.0v1 MQQQLHLLQFQRCPEIWQWSVTMESKESMLRLREETTIVMAIMSLISAKISLLDIKFSAKWVKVSGQVLSEYKFKFLFDS ACVIQHVASAVGTFGRVLECWDRQTRDYVAIKVIRSIKKYRDAAMIEVDVLERLVKSDVGCSSCVQILNWFDYRNHICIV FEKLGPSLFDFLKRNKYCPFPVDLVREFGRQLLESVAFMHELRLIHTDLKPENILLVSSDYVKLPSCKRVMSDETQFRCL PKSSAIKLIDFGSTAFANQSHSSI…
	Nicotiana sylvestris	Nsylves_1	yes			>gnl|onekp|MKZR_scaffold_2007483 Nicotiana_sylvestris KVVRSIHKYREAAMIEIDVLQKLARHDLGGKHCVQIRNWFDYRNHICIVFEKLGPSLYDFLRKNSYRSFPIDLVREFGRQ LLESVAFMHDLRLIHTDLKPENILLVSSEYLKVPDYKFLLRPAKDGSYFKNVPTSSAIKLIDFGSTTFEHQDHTYVVSTR HYRAPEVILGLGWNYPCDMWSIGCILVELCSGEALFQTHENLEHLAMMEKVLGPLPQHMSVRADRRAEKYFRRGARLDWP ERATSSESMRAVWKLPRLQNLIMQHVDHSAGDLIDLLQGLLCYDPTERLKAREALRHPFFTRDLRRCGYPM
	Nicotiana sylvestris	Nsylves_2	yes			>gnl|onekp|MKZR_scaffold_2011201 Nicotiana_sylvestris VFEKLGPSLFDFLRKNSYRAFPVDLVREIGRQLLECVAFMHDMRLIHTDLKPENILFVSADYIKVPDYKGTPWSHRDRSF SKRLPKSSAIKVIDFGSTAYERPDHNYIVSTRHYRAPEVILGLGWSYPCDLWSVGCILIELCSGEALFQTHENLEHLAMM ERVLGPLPSQMLKRVDRHAEKYVRRGRLDWPEGATSRESIKSVMKLPRLQNLVMQHVDHSAGDLIDLLQGLLRFDPSIRM TAHDALRHPFFTKDQYRR
	Nicotiana sylvestris	Nsylves_3	yes			>gnl|onekp|MKZR_scaffold_2013585 Nicotiana_sylvestris AQLGLFCGQEVGNVTSYAPSRQLTDLTCTPFIKGVTQNGSPPWREDDKDGHFVFELGENLTSRYKIHSKMGEGTFGQVLE CWDRERKEMVAIKIVRAMKKYRDAAMIEVEMLQQLGKHDKGGNRYDLRLIHTDLKPENILLNSSEGPSLYDFLRKNNYRS FPIDLVREIGRQLLECIAFMHDLRLIHTDLKPENILLNSSEYVKVPDYKVSSRSPKDGSYYKRIPKSSAIKV
	Nicotiana sylvestris	Nsylves_4	yes			>gnl|onekp|MKZR_scaffold_2011200 Nicotiana_sylvestris KILKKIGEGTFGQVLECWDREQKGFVAIKIIRSIKKYREAAMVEVDVLQLLGRYDRGGSRMHDMRLIHTDLKPENILFVS ADYIKVPDYKGTPWSHRDRSFSKRLPKSSAIKVIDFGSTAYERPDHNYIVSTRHYRAPEVILGLGWSYPCDLWSVGCILI ELCSGEALFQTHENLEHLAMMERVLGPLPSQMLKRVDRHAEKYVRRGRLDWPEGATSRESIKSVMKLPRLQNLVMQHVDH SAGDLIDLLQGLLRFDPSIRMTAHDLRHPFFTKDQYRR
Opisthokonts	Homo sapien	Hs_CLK2			1.4e-118	>sp|P49760|CLK2_HUMAN Dual specificity protein kinase CLK2 OS=Homo sapiens OX=9606 GN=CLK2 PE=1 SV=1 MPHPRRYHSSERGSRGSYREHYRSRKHKRRRSRSWSSSSDRTRRRRREDSYHVRSRSSYD DRSSDRRVYDRRYCGSYRRNDYSRDRGDAYYDTDYRHSYEYQRENSSYRSQRSSRRKHRR RRRRSRTFSRSSSQHSSRRAKSVEDDAEGHLIYHVGDWLQERYEIVSTLGEGTFGRVVQC VDHRRGGARVALKIIKNVEKYKEAARLEINVLEKINEKDPDNKNLCVQMFDWFDYHGHMC ISFELLGLSTFDFLKDNNYLPYPIHQVRHMAFQLCQAVKFLHDNKLTHTDLKPE…
	Homo sapien	Hs_CLK4			8.1e-113	>sp|Q9HAZ1|CLK4_HUMAN Dual specificity protein kinase CLK4 OS=Homo sapiens OX=9606 GN=CLK4 PE=1 SV=1 MRHSKRTHCPDWDSRESWGHESYRGSHKRKRRSHSSTQENRHCKPHHQFKESDCHYLEAR SLNERDYRDRRYVDEYRNDYCEGYVPRHYHRDIESGYRIHCSKSSVRSRRSSPKRKRNRH CSSHQSRSKSHRRKRSRSIEDDEEGHLICQSGDVLRARYEIVDTLGEGAFGKVVECIDHG MDGMHVAVKIVKNVGRYREAARSEIQVLEHLNSTDPNSVFRCVQMLEWFDHHGHVCIVFE LLGLSTYDFIKENSFLPFQIDHIRQMAYQICQSINFLHHNKLTHTDLKPENILF…
	Homo sapien	Hs_CLK1			2e-110	>sp|P49759|CLK1_HUMAN Dual specificity protein kinase CLK1 OS=Homo sapiens OX=9606 GN=CLK1 PE=1 SV=2 MRHSKRTYCPDWDDKDWDYGKWRSSSSHKRRKRSHSSAQENKRCKYNHSKMCDSHYLESR SINEKDYHSRRYIDEYRNDYTQGCEPGHRQRDHESRYQNHSSKSSGRSGRSSYKSKHRIH HSTSHRRSHGKSHRRKRTRSVEDDEEGHLICQSGDVLSARYEIVDTLGEGAFGKVVECID HKAGGRHVAVKIVKNVDRYCEAARSEIQVLEHLNTTDPNSTFRCVQMLEWFEHHGHICIV FELLGLSTYDFIKENGFLPFRLDHIRKMAYQICKSVNFLHSNKLTHTDLKPENI…
	Homo sapien	Hs_CLK3			2.1e-109	>sp|P49761|CLK3_HUMAN Dual specificity protein kinase CLK3 OS=Homo sapiens OX=9606 GN=CLK3 PE=1 SV=3 MPVLSARRRELADHAGSGRRSGPSPTARSGPHLSALRAQPARAAHLSGRGTYVRRDTAGG GPGQARPLGPPGTSLLGRGARRSGEGWCPGAFESGARAARPPSRVEPRLATAASREGAGL PRAEVAAGSGRGARSGEWGLAAAGAWETMHHCKRYRSPEPDPYLSYRWKRRRSYSREHEG RLRYPSRREPPPRRSRSRSHDRLPYQRRYRERRDSDTYRCEERSPSFGEDYYGPSRSRHR RRSRERGPYRTRKHAHHCHKRRTRSCSSASSRSQQSSKRSSRSVEDDKEGHLVC…
	Saccharomyces cerevisiae	Scerev			1.9e-93	>YLL019C pep chromosome:R64-1-1:XII:105686:107899:-1 gene:YLL019C transcript:YLL019C_mRNA gene_biotype:protein_coding transcript_biotype:protein_coding gene_symbol:KNS1 description:Protein kinase involved in negative regulation of PolIII transcription; effector kinase of the TOR signaling pathway and phosphorylates Rpc53p to regulate ribosome and tRNA biosynthesis; member of the LAMMER family of …
	Drosophila melanogaster	Dm_DOA			1.2e-117	>tr|A0A0B4K7Z3|A0A0B4K7Z3_DROME Darkener of apricot, isoform Z OS=Drosophila melanogaster OX=7227 GN=Doa PE=1 SV=1 MATFLNRFHREKSEKILPATTVAENGKTADAEAVQQQQQQQRPQRRYMRSATAASVTQLL SESCNSLLQRFRRNPSERPDNKQQLQQQQQQRNCAAAIAEDHKDSTPTNDSNNNNNKGKG GSSSQAQKQSKRRRSSDKSSASRRHPDGDRERERERDKERERDRQQDKEREMADRHRRYY ASGGLGSTTGLGYHPSSSGSTSTAALMGRYQKSSTTANALDRLRTHLSPVGGYYKPLIRG VGGGRRDRDLDDRRDLLLDKDRTPTTSALSSGGKQSAISR…
	Mus musculus	Mm_CLK2		yes		>tr|E9Q5Y1|E9Q5Y1_MOUSE Dual-specificity protein kinase CLK2 OS=Mus musculus OX=10090 GN=Clk2 PE=1 SV=1 MPHPRRYHSSERGSRGSYHEHYQSRKHKRRRSRSWSSSSDRTRRRRREDSYHVRSRSSYD DHSSDRRLYDRRYCGSYRRNDYSRDRGEAYYDTDFRQSYEYHRENSSYRSQRSSRRKHRR RRRRSRTFSRSSSQHSSRRAKSVEDDAEGHLIYHVGDWLQERYEIVSTLGEGTFGRVVQC VDHRRGGTQVALKIIKNVEKYKEAARLEINVLEKINEKDPDNKNLCVQMFDWFDYHGHMC ISFELLGLSTFDFLKDNNYLPYPIHQVRHMAFQLCQAVKFLHDNKLTHTDL…
	Mus musculus	Mm_CLK4		yes		>sp|O35493|CLK4_MOUSE Dual specificity protein kinase CLK4 OS=Mus musculus OX=10090 GN=Clk4 PE=1 SV=1 MRHSKRTHCPDWDSRESWGHESYSGSHKRKRRSHSSTQENRHCKPHHQFKDSDCHYLEAR CLNERDYRDRRYIDEYRNDYCEGYVPRHYHRDVESTYRIHCSKSSVRSRRSSPKRKRNRP CASHQSHSKSHRRKRSRSIEDDEEGHLICQSGDVLRARYEIVDTLGEGAFGKVVECIDHG MDGLHVAVKIVKNVGRYREAARSEIQVLEHLNSTDPNSVFRCVQMLEWFDHHGHVCIVFE LLGLSTYDFIKENSFLPFQIDHIRQMAYQICQSINFLHHNKLTHTDLKPENIL…
	Mus musculus	Mm_CLK3		yes		>sp|O35492|CLK3_MOUSE Dual specificity protein kinase CLK3 OS=Mus musculus OX=10090 GN=Clk3 PE=1 SV=2 MPVLSARRKRLASTAGPRRGSGPSLAVRWVPPLGPEPSSDRGRAPMRPRGPTCSTTRRGA GRGPRLLPGPPGRDLHRCRPDPGGAGQSPRVCEFGARAVRPLGRVEPGPPTAASREGAVL PRAEARAGSGRGARSGEWGLAAAGAWETMHHCKRYRSPEPDPYLSYRWKRRRSYSREHEG RLRYPSRREPPPRRSRSRSHDRIPYQRRYREHRDSDTYRCEERSPSFGEDCYGSSRSRHR RRSRERAPYRTRKHAHHCHKRRTRSCSSASSRSQQSSKRSSRSVEDDKEGHLV…
	Mus musculus	Mm_CLK1		yes		">sp|P22518|CLK1_MOUSE Dual specificity protein kinase CLK1 OS=Mus musculus OX=10090 GN=Clk1 PE=1 SV=2 MRHSKRTYCPDWDERDWDYGTWRSSSSHKRKKRSHSSAREQKRCRYDHSKTTDSYYLESR SINEKAYHSRRYVDEYRNDYMGYEPGHPYGEPGSRYQMHSSKSSGRSGRSSYKSKHRSRH HTSQHHSHGKSHRRKRSRSVEDDEEGHLICQSGDVLSARYEIVDTLGEGAFGKVVECIDH KVGGRRVAVKIVKNVDRYCEAAQSEIQVLEHLNTTDPHSTFRCVQMLEWFEHRGHICIVF ELLGLSTYDFIKENSFLPFRMDHIRKMAYQICKSVNFLHSNKLTHTDLKPEN…
	Bos taurus	Bt_CLK2		yes		>tr|E1B9Q2|E1B9Q2_BOVIN CDC like kinase 2 OS=Bos taurus OX=9913 GN=CLK2 PE=3 SV=1 MPHPRRYHSSERGSRGSYHEHYRSRKHKRRRSRSWSSSSDRTRRRRREDSYHVRSRSSYD DRSSDRRAYDRRYCGSYRRNDYSRDRGEAYYDTDYRHSYEYHRENSSYRSQRSSRRKHRR RRRRSRTFSRSSSQHSSRRAKSVEDDAEGHLIYHVGDWLQERYEIVSTLGEGTFGRVVQC VDHRRGGARVALKIIKNVEKYKEAARLEINVLEKINEKDPDNKNLCVQMFDWFDYHGHMC ISFELLGLSTFDFLKDNNYLPYPIHQVRHMAFQLCQAVKFLHDNKLTHTDLKPENILFVN SDYELTYNLEKK…
	Bos taurus	Bt_CLK4		yes		>tr|E1B9M6|E1B9M6_BOVIN CDC like kinase 4 OS=Bos taurus OX=9913 GN=CLK4 PE=3 SV=1 MRHSKRTHCPDWDSRESWGHESYSGSHKRKRRSHSSTQENRYCKPHHQFKESDCHYLEAR SLNERDYRDRRYIDEYRNDYCERYVPRHYHRDVESSFRIHCSKSSVRSRRSSPKRKRNRH CSSHQSHSKSHRRKRSRSIEDDEEGHLICQSGDVLRARYEIVDTLGEGAFGKVVECIDHD MDGIHVAVKIVKNVGRYREAARSEIQVLEHLNSTDPNSVFRCVQMLEWFDHHGHVCIVFE LLGLSTYDFIKENSFLPFQIDHIRQMAYQICQSINFLHHNKLTHTDLKPENILFVKSDYV VKYNSKMKRDER…
	Bos taurus	Bt_CLK3		yes		>sp|Q3SX21|CLK3_BOVIN Dual specificity protein kinase CLK3 OS=Bos taurus OX=9913 GN=CLK3 PE=2 SV=1 MHHCKRYRSPEPDPYLSYRWKRRRSYSREHEGRLRYPSRREPPPRRSRSRSHDRLPYQRR YREHRDSDTYRCEDRSPSFGEDYYGSSRCHHRRRSREREPYRTRKHAHHCHKRRTRSCSS ASSRSQQSSKRSSRSVEDDKEGHLVCRIGDWLQERYEIVGNLGEGTFGKVVECLDHARGK SQVALKIIRNVGKYREAARLEINVLKKIKEKDKENKFLCVLMSDWFNFHGHMCIAFELLG KNTFEFLKENNFQPYPLPHVRHMAYQLCHALRFLHENQLTHTDLKPENILFVNSEF…
	Bos taurus	Bt_CLK1		yes		>tr|F1N596|F1N596_BOVIN CDC like kinase 1 OS=Bos taurus OX=9913 GN=CLK1 PE=3 SV=1 MRHSKRSYCPDWDEKDWDYGKWKSSSGSHKRKKRSHSSARENKRCRYNYSKTSDSYYLES RSLNEKDYHSRRYIDEYRNDYSQGCEPGHRHKDYESRYQNHSSKSSGRSGRSSYKSKHRI HDSTSYHCSHGKSHRRKRTRSVEDDEEGHLICQSGDVLSARYEIVDTLGEGAFGKVVECI DHKAGGRHVAVKIVKNVDRYCEAARSEIQVLEHLNTTDPSSTFRCVQMLEWFEHHGHVCI VFELLGLSTYDFIKENGFLPFRLDHIRRMAYQICKSVNFLHSNKLTHTDLKPENILFVQS DYTEAYNPKMKR…
	Gallus gallus	Gg_CLK2		yes		>tr|A0A1D5P8C4|A0A1D5P8C4_CHICK Protein kinase domain-containing protein OS=Gallus gallus OX=9031 GN=CLK2 PE=4 SV=1 MPHSRRYRSSERSSRGSFHERYRSRKHKRRRSRSSSSERERRHRREGSYHVRSRSYDDHS ADRRAYDRRYCDSYRRNDYSRERGEPYYDPEYRHSYEYRRSRDRDGSYRSCKSSRRKHRR RRRRSRSFSRSSSQRSRQSSRRAKSVEDDDEGHLIYRVGDWLQERYEILSTLGEGTFGRV VQCMDHRRGGVRVALKIIKNVEKYKEAARLEINVLEKINEKDPENKNLCVRMFDWFDYHG HMCISFELLGLSTFDFLKDNNYLPYPIHQVRHMAFQVCQ…
	Gallus gallus	Gg_CLK4		yes		>tr|E1C4D8|E1C4D8_CHICK Protein kinase domain-containing protein OS=Gallus gallus OX=9031 GN=CLK4 PE=3 SV=4 MYLFEHRIPAYNVQQRKLEQMRHSKQSHCPEWDDRRSWDQRKHSSSRKRRKRSHSSGQES KHYKPNHVSESHYLDDRTINERDHHDRRYVEEYRNDFCEVYDHRHYHRDYEKSHHHHYSK SSGRSRKSSHKRKHKRHHCSSHQSHSKSHRRKRSRSVEDDEEGHLICESGDVLRARYEIV ATLGEGAFGKVVECIDHDMRGMHVAVKIVKNVGRYREAARSEIQVLEHLNTMDPSSTFRC VQMLEWFDHHGHVCIVFELLGLSTYDFIKENSFLPFHINDIRNMAYQ…
	Gallus gallus	Gg_CLK3		yes		>tr|F1NLR7|F1NLR7_CHICK Protein kinase domain-containing protein OS=Gallus gallus OX=9031 GN=CLK3 PE=3 SV=1 MHHCKRYRSPEQEACWGPRWKRKRSRSRAYEGRPRCPPRRDLPRRSRSRSHDRMPYHRRY RDRRDSDAYRFEERSPSFDDDYYSTRTRHWRRSRDREQYYDRKHQHYCRKRRTRSCSSAS SRSQQSSKRSRSVEDDKEGHLVCRIGDWLQERYEIVGSLGEGTFGKVVECVDHARGKSQV ALKIIKNVGKYREAARLEINVLKKIKEKDKENKFLCVLMSDWFNFHGHMCIAFELLGKNT FEFLKENNFQPYPLPQIRHMAYQLCHALKFLHDNQLTHTDLKPENIL…
	Caenorhabditis elegans	Ce_madd-3		yes		>tr|A0A3B1E657|A0A3B1E657_CAEEL Protein kinase domain-containing protein OS=Caenorhabditis elegans OX=6239 GN=madd-3 PE=1 SV=1 MPILHQKIASTGGQPSTNSLALRRLPLVVIPRKRKYKNYVSRRRNTQLLASLRRCVSDPN VYKSYNHWKALLRPMTPIKSGAPTPKTVTPMPVPQIPPHQKMTPNPTPTQNPVQLPLPHA VSEKPGDKKSTGPTPSPVPSKAPISAAKLPGTVTKVAPLLSAAQPPPKTLAPAPGASETN SGSGPVSKQVSGKLTELKSKNGTVTEKTEKAVLRIPSSASTRAKAASAVAPEANPAPVPT ATKPSPFAPAIAPLRDGAPAQPPAPIQA…
	Canis Familiaris	Cfami_CLK2		yes		>tr|F1P919|F1P919_CANLF CDC like kinase 2 OS=Canis lupus familiaris OX=9615 GN=CLK2 PE=4 SV=3 METQLLPRAGAGASGRSAAAITDFLWDKRTGLAARTMPHPRRYHSSERGSRGSYHEHYRS RKHKRRRSRSWSSSSDRTRRRRREDSYHVRSRSSYDDRSSDRRVYDRRYYGSYRRNGCSR DRGEAYCDPDYRHSYEYHRENSSYRSQRSSRRKHRRRRRRSRTFSRSSSQHSSRRAKSVE DDAEGHLIYHVGDWLQERYEIVSTLGEGTFGRVVQCVDHRRGGARVALKIIKNVEKYKEA ARLEINVLEKINEKDPDNKNLCVQMFDWFDYHGHMCISFELLGLSTFDFLKDNNYLPYPI …
	Canis Familiaris	Cfami_CLK4		yes		>tr|E2QYX8|E2QYX8_CANLF CDC like kinase 4 OS=Canis lupus familiaris OX=9615 GN=CLK4 PE=3 SV=2 MRHSKRTHCPDWDSRESWGHESYSGSHKRKRRSHSSTQENRHCKPHHQFKESDCHYLEAR SLNERDYRDRRYVDEYRNDYCEGYVPRHYHRDVDSGYRVHCSKSSVRSRRSSPKRKRNRH CSSHQSRSKSHRRKRSRSIEDDEEGHLICQSGDVLRARYEIVDTLGEGAFGKVVECIDHG MDGIHVAVKIVKNVGRYREAARSEIQVLEHLNSTDPNSVFRCVQMLEWFDHHGHVCIVFE LLGLSTYDFIKENSFLPFQIDHIRQMAYQICQSINFLHHNKLTHTDLKPENILFVKSDYV …

## Sheet: PRP4K
Phylogenetic Group	Species binomial name	Local Given name	1KP	Domain analysis	E-value	Peptide sequence
SAR	Thalassiosira pseudonana	Tpseu			1.4e-79	>tr|B8CD98|B8CD98_THAPS Protein kinase domain-containing protein OS=Thalassiosira pseudonana OX=35128 GN=THAPSDRAFT_269821 PE=3 SV=1 MKVDNPRNAAGVIQSELEDAAAVSQPAETTMEVDTQQPPIGGNGELQNKPEKDSDDDSFD IFAADNSTPVPTTKNATSNATHANATRTNHAQECDDAEGYYKANLGEVITLPKERGDHMN DDEDGADRIARFRVMGLIGKGVFSTVIKCVENGGGRILAMKVIRNNEVMAKAAAKEMRIL RMLCQPRVKSNNKQKKFRSHCIFLFEFLPYNLREVLSKFGKNVGINLTAVRSYGRQLLCA LGHLERHRVVHADLKPDNILVS…
	Mallomonas sp.	Mallo_1	yes			>BOGT-2006578-Mallomonas_sp. DGYFRCRPADVIGEHFRVMNVLGKGVFSTVLRCMDVVTRSGQASTVGRRELEVLRAVQSADRDNTRHTHVVRLVDVSGDSFYLGSHFCLVLENMNMNLRKYYTQQGSGRGLPLRTIREFGKQLFKALKFLHGLGYVHADIKPDNVVVSEDLSTVKLCDLGSAVHSSDLRAVEDNAYMAARFYRSPEVVLCCGQRSGALDVSAVTLLESFRGSVVFSGETNNDLLWNIITTIGIIPKRLIKAARQSQHFEE
	Mallomonas sp.	Mallo_2	yes			>BOGT-2050995-Mallomonas_sp. LQSNWDDGEGYYKPRIGELISDRYLTRGVVGKGVFSTVLLCQDNRSEGVLVAVKMIRNNDTMRKAAEKEVTLLTEIANADPDNKKHCVRLLHHMEYRNHVTMVFEPFQMNLRDTIKKFGKNVGINVTAVRMYSRQLLIALKHLSDLRIVHADIKPDNILVSEDLKQVKLCDFGSAFRETDSDNDPTPYLISRFYRAPEVILGLSYDRMVDLWSLGTCFYELFTGLVMFPGRTNNDMLKLSMEVKGRFPNRMLRAHLRAYEAMALEPHFHDDLRFRQWETDPITGKAVVRIVDITQPTKDLSSMLLSSKAGADDRRLVSSLADLLEKCLHLDPSKRLAVSEALKHSFFASK
	Synura petersenii	Spete_1	yes			>DBYD-2011362-Synura_petersenii LIADRYLTRDVIGRGVFSVVLKCQDTRAVPKADSNGSSDGNNNEMIAIKLIRNNDTMRKAAEKEVQILTQIADNDIDNKKYCIRLLNHMEYRGHVAMVFEPMQMNLRETLKKFGKNVGINITAVRMYARQLFTALRHISELRIVHADIKPDNILVSEDLKMVKLCDFTPYLISRFYRSPEVILGLLYDHQVDIWSCCICLYELFTGHVMLPGRTNNEMLRLMMEFKGRFAVKMLRAHFRAYETLELEPHFQEDFRFKQYEQDPVTGKAVLRVVDITQPTKDITSTLLSSKAGTDDRRFVTLLSDLLDKGLTLDPTKRLVVQEALKHPFFS
	Synura petersenii	Spete_2	yes			>DBYD-2054969-Synura_petersenii LLVFHRHMHQLGYVHADIKPDNIVVNDKKNIVKLCDLGSALKCHELRDLTDSPYLVARYYRSPEIVLCSGEKSSAVDIWALAITLIELYKGSVCFTGESNNDLLWNMMNLLGPIPKKMIKAAKQKQHFEEAVGGILFVKKDTDKSTGREIIR	>DBYD-2054969-Synura_petersenii LLVFHRHMHQLGYVHADIKPDNIVVNDKKNIVKLCDLGSALKCHELRDLTDSPYLVARYYRSPEIVLCSGEKSSAVDIWALAITLIELYKGSVCFTGESNNDLLWNMMNLLGPIPKKMIKAAKQKQHFEEAVGGILFVKKDTDKSTGREIIR	>DBYD-2054969-Synura_petersenii LLVFHRHMHQLGYVHADIKPDNIVVNDKKNIVKLCDLGSALKCHELRDLTDSPYLVARYYRSPEIVLCSGEKSSAVDIWALAITLIELYKGSVCFTGESNNDLLWNMMNLLGPIPKKMIKAAKQKQHFEEAVGGILFVKKDTDKSTGREIIR	>DBYD-2054969-Synura_petersenii LLVFHRHMHQLGYVHADIKPDNIVVNDKKNIVKLCDLGSALKCHELRDLTDSPYLVARYYRSPEIVLCSGEKSSAVDIWALAITLIELYKGSVCFTGESNNDLLWNMMNLLGPIPKKMIKAAKQKQHFEEAVGGILFVKKDTDKSTGREIIR	>DBYD-2054969-Synura_petersenii LLVFHRHMHQLGYVHADIKPDNIVVNDKKNIVKLCDLGSALKCHELRDLTDSPYLVARYYRSPEIVLCSGEKSSAVDIWALAITLIELYKGSVCFTGESNNDLLWNMMNLLGPIPKKMIKAAKQKQHFEEAVGGILFVKKDTDKSTGREIIR	>DBYD-2054969-Synura_petersenii LLVFHRHMHQLGYVHADIKPDNIVVNDKKNIVKLCDLGSALKCHELRDLTDSPYLVARYYRSPEIVLCSGEKSSAVDIWALAITLIELYKGSVCFTGESNNDLLWNMMNLLGPIPKKMIKAAKQKQHFEEAVGGILFVKKDTDKSTGREIIR	>DBYD-2054969-Synura_petersenii LLVFHRHMHQLGYVHADIKPDNIVVNDKKNIVKLCDLGSALKCHELRDLTDSPYLVARYYRSPEIVLCSGEKSSAVDIWALAITLIELYKGSVCFTGESNNDLLWNMMNLLGPIPKKMIKAAKQKQHFEEAVGGILFVKKDTDKSTGREIIR	>DBYD-2054969-Synura_petersenii LLVFHRHMHQLGYVHADIKPDNIVVNDKKNIVKLCDLGSALKCHELRDLTDSPYLVARYYRSPEIVLCSGEKSSAVDIWALAITLIELYKGSVCFTGESNNDLLWNMMNLLGPIPKKMIKAAKQKQHFEEAVGGILFVKKDTDKSTGREIIR	>DBYD-2054969-Synura_petersenii LLVFHRHMHQLGYVHADIKPDNIVVNDKKNIVKLCDLGSALKCHELRDLTDSPYLVARYYRSPEIVLCSGEKSSAVDIWALAITLIELYKGSVCFTGESNNDLLWNMMNLLGPIPKKMIKAAKQKQHFEEAVGGILFVKKDTDKSTGREIIR	>DBYD-2054969-Synura_petersenii LLVFHRHMHQLGYVHADIKPDNIVVNDKKNIVKLCDLGSALKCHELRDLTDSPYLVARYYRSPEIVLCSGEKSSAVDIWALAITLIELYKGSVCFTGESNNDLLWNMMNLLGPIPKKMIKAAKQKQHFEEAVGGILFVKKDTDKSTGREIIR	>DBYD-2054969-Synura_petersenii LLVFHRHMHQLGYVHADIKPDNIVVNDKKNIVKLCDLGSALKCHELRDLTDSPYLVARYYRSPEIVLCSGEKSSAVDIWALAITLIELYKGSVCFTGESNNDLLWNMMNLLGPIPKKMIKAAKQKQHFEEAVGGILFVKKDTDKSTGREIIR	>DBYD-2054969-Synura_petersenii LLVFHRHMHQLGYVHADIKPDNIVVNDKKNIVKLCDLGSALKCHELRDLTDSPYLVARYYRSPEIVLCSGEKSSAVDIWALAITLIELYKGSVCFTGESNNDLLWNMMNLLGPIPKKMIKAAKQKQHFEEAVGGILFVKKDTDKSTGREIIR	>DBYD-2054969-Synura_petersenii LLVFHRHMHQLGYVHADIKPDNIVVNDKKNIVKLCDLGSALKCHELRDLTDSPYLVARYYRSPEIVLCSGEKSSAVDIWALAITLIELYKGSVCFTGESNNDLLWNMMNLLGPIPKKMIKAAKQKQHFEEAVGGILFVKKDTDKSTGREIIR	>DBYD-2054969-Synura_petersenii LLVFHRHMHQLGYVHADIKPDNIVVNDKKNIVKLCDLGSALKCHELRDLTDSPYLVARYYRSPEIVLCSGEKSSAVDIWALAITLIELYKGSVCFTGESNNDLLWNMMNLLGPIPKKMIKAAKQKQHFEEAVGGILFVKKDTDKSTGREIIR	>DBYD-2054969-Synura_petersenii LLVFHRHMHQLGYVHADIKPDNIVVNDKKNIVKLCDLGSALKCHELRDLTDSPYLVARYYRSPEIVLCSGEKSSAVDIWALAITLIELYKGSVCFTGESNNDLLWNMMNLLGPIPKKMIKAAKQKQHFEEAVGGILFVKKDTDKSTGREIIR	>DBYD-2054969-Synura_petersenii LLVFHRHMHQLGYVHADIKPDNIVVNDKKNIVKLCDLGSALKCHELRDLTDSPYLVARYYRSPEIVLCSGEKSSAVDIWALAITLIELYKGSVCFTGESNNDLLWNMMNLLGPIPKKMIKAAKQKQHFEEAVGGILFVKKDTDKSTGREIIR	>DBYD-2054969-Synura_petersenii LLVFHRHMHQLGYVHADIKPDNIVVNDKKNIVKLCDLGSALKCHELRDLTDSPYLVARYYRSPEIVLCSGEKSSAVDIWALAITLIELYKGSVCFTGESNNDLLWNMMNLLGPIPKKMIKAAKQKQHFEEAVGGILFVKKDTDKSTGREIIR	>DBYD-2054969-Synura_petersenii LLVFHRHMHQLGYVHADIKPDNIVVNDKKNIVKLCDLGSALKCHELRDLTDSPYLVARYYRSPEIVLCSGEKSSAVDIWALAITLIELYKGSVCFTGESNNDLLWNMMNLLGPIPKKMIKAAKQKQHFEEAVGGILFVKKDTDKSTGREIIR	>DBYD-2054969-Synura_petersenii LLVFHRHMHQLGYVHADIKPDNIVVNDKKNIVKLCDLGSALKCHELRDLTDSPYLVARYYRSPEIVLCSGEKSSAVDIWALAITLIELYKGSVCFTGESNNDLLWNMMNLLGPIPKKMIKAAKQKQHFEEAVGGILFVKKDTDKSTGREIIR	>DBYD-2054969-Synura_petersenii LLVFHRHMHQLGYVHADIKPDNIVVNDKKNIVKLCDLGSALKCHELRDLTDSPYLVARYYRSPEIVLCSGEKSSAVDIWALAITLIELYKGSVCFTGESNNDLLWNMMNLLGPIPKKMIKAAKQKQHFEEAVGGILFVKKDTDKSTGREIIR	>DBYD-2054969-Synura_petersenii LLVFHRHMHQLGYVHADIKPDNIVVNDKKNIVKLCDLGSALKCHELRDLTDSPYLVARYYRSPEIVLCSGEKSSAVDIWALAITLIELYKGSVCFTGESNNDLLWNMMNLLGPIPKKMIKAAKQKQHFEEAVGGILFVKKDTDKSTGREIIR	>DBYD-2054969-Synura_petersenii LLVFHRHMHQLGYVHADIKPDNIVVNDKKNIVKLCDLGSALKCHELRDLTDSPYLVARYYRSPEIVLCSGEKSSAVDIWALAITLIELYKGSVCFTGESNNDLLWNMMNLLGPIPKKMIKAAKQKQHFEEAVGGILFVKKDTDKSTGREIIR	>DBYD-2054969-Synura_petersenii LLVFHRHMHQLGYVHADIKPDNIVVNDKKNIVKLCDLGSALKCHELRDLTDSPYLVARYYRSPEIVLCSGEKSSAVDIWALAITLIELYKGSVCFTGESNNDLLWNMMNLLGPIPKKMIKAAKQKQHFEEAVGGILFVKKDTDKSTGREIIR	>DBYD-2054969-Synura_petersenii LLVFHRHMHQLGYVHADIKPDNIVVNDKKNIVKLCDLGSALKCHELRDLTDSPYLVARYYRSPEIVLCSGEKSSAVDIWALAITLIELYKGSVCFTGESNNDLLWNMMNLLGPIPKKMIKAAKQKQHFEEAVGGILFVKKDTDKSTGREIIR	>DBYD-2054969-Synura_petersenii LLVFHRHMHQLGYVHADIKPDNIVVNDKKNIVKLCDLGSALKCHELRDLTDSPYLVARYYRSPEIVLCSGEKSSAVDIWALAITLIELYKGSVCFTGESNNDLLWNMMNLLGPIPKKMIKAAKQKQHFEEAVGGILFVKKDTDKSTGREIIR	>DBYD-2054969-Synura_petersenii LLVFHRHMHQLGYVHADIKPDNIVVNDKKNIVKLCDLGSALKCHELRDLTDSPYLVARYYRSPEIVLCSGEKSSAVDIWALAITLIELYKGSVCFTGESNNDLLWNMMNLLGPIPKKMIKAAKQKQHFEEAVGGILFVKKDTDKSTGREIIR	>DBYD-2054969-Synura_petersenii LLVFHRHMHQLGYVHADIKPDNIVVNDKKNIVKLCDLGSALKCHELRDLTDSPYLVARYYRSPEIVLCSGEKSSAVDIWALAITLIELYKGSVCFTGESNNDLLWNMMNLLGPIPKKMIKAAKQKQHFEEAVGGILFVKKDTDKSTGREIIR	>DBYD-2054969-Synura_petersenii LLVFHRHMHQLGYVHADIKPDNIVVNDKKNIVKLCDLGSALKCHELRDLTDSPYLVARYYRSPEIVLCSGEKSSAVDIWALAITLIELYKGSVCFTGESNNDLLWNMMNLLGPIPKKMIKAAKQKQHFEEAVGGILFVKKDTDKSTGREIIR	>DBYD-2054969-Synura_petersenii LLVFHRHMHQLGYVHADIKPDNIVVNDKKNIVKLCDLGSALKCHELRDLTDSPYLVARYYRSPEIVLCSGEKSSAVDIWALAITLIELYKGSVCFTGESNNDLLWNMMNLLGPIPKKMIKAAKQKQHFEEAVGGILFVKKDTDKSTGREIIR	>DBYD-2054969-Synura_petersenii LLVFHRHMHQLGYVHADIKPDNIVVNDKKNIVKLCDLGSALKCHELRDLTDSPYLVARYYRSPEIVLCSGEKSSAVDIWALAITLIELYKGSVCFTGESNNDLLWNMMNLLGPIPKKMIKAAKQKQHFEEAVGGILFVKKDTDKSTGREIIR	>DBYD-2054969-Synura_petersenii LLVFHRHMHQLGYVHADIKPDNIVVNDKKNIVKLCDLGSALKCHELRDLTDSPYLVARYYRSPEIVLCSGEKSSAVDIWALAITLIELYKGSVCFTGESNNDLLWNMMNLLGPIPKKMIKAAKQKQHFEEAVGGILFVKKDTDKSTGREIIR	>DBYD-2054969-Synura_petersenii LLVFHRHMHQLGYVHADIKPDNIVVNDKKNIVKLCDLGSALKCHELRDLTDSPYLVARYYRSPEIVLCSGEKSSAVDIWALAITLIELYKGSVCFTGESNNDLLWNMMNLLGPIPKKMIKAAKQKQHFEEAVGGILFVKKDTDKSTGREIIR	>DBYD-2054969-Synura_petersenii LLVFHRHMHQLGYVHADIKPDNIVVNDKKNIVKLCDLGSALKCHELRDLTDSPYLVARYYRSPEIVLCSGEKSSAVDIWALAITLIELYKGSVCFTGESNNDLLWNMMNLLGPIPKKMIKAAKQKQHFEEAVGGILFVKKDTDKSTGREIIR	>DBYD-2054969-Synura_petersenii LLVFHRHMHQLGYVHADIKPDNIVVNDKKNIVKLCDLGSALKCHELRDLTDSPYLVARYYRSPEIVLCSGEKSSAVDIWALAITLIELYKGSVCFTGESNNDLLWNMMNLLGPIPKKMIKAAKQKQHFEEAVGGILFVKKDTDKSTGREIIR	>DBYD-2054969-Synura_petersenii LLVFHRHMHQLGYVHADIKPDNIVVNDKKNIVKLCDLGSALKCHELRDLTDSPYLVARYYRSPEIVLCSGEKSSAVDIWALAITLIELYKGSVCFTGESNNDLLWNMMNLLGPIPKKMIKAAKQKQHFEEAVGGILFVKKDTDKSTGREIIR	>DBYD-2054969-Synura_petersenii LLVFHRHMHQLGYVHADIKPDNIVVNDKKNIVKLCDLGSALKCHELRDLTDSPYLVARYYRSPEIVLCSGEKSSAVDIWALAITLIELYKGSVCFTGESNNDLLWNMMNLLGPIPKKMIKAAKQKQHFEEAVGGILFVKKDTDKSTGREIIR	>DBYD-2054969-Synura_petersenii LLVFHRHMHQLGYVHADIKPDNIVVNDKKNIVKLCDLGSALKCHELRDLTDSPYLVARYYRSPEIVLCSGEKSSAVDIWALAITLIELYKGSVCFTGESNNDLLWNMMNLLGPIPKKMIKAAKQKQHFEEAVGGILFVKKDTDKSTGREIIR	>DBYD-2054969-Synura_petersenii LLVFHRHMHQLGYVHADIKPDNIVVNDKKNIVKLCDLGSALKCHELRDLTDSPYLVARYYRSPEIVLCSGEKSSAVDIWALAITLIELYKGSVCFTGESNNDLLWNMMNLLGPIPKKMIKAAKQKQHFEEAVGGILFVKKDTDKSTGREIIR	>DBYD-2054969-Synura_petersenii LLVFHRHMHQLGYVHADIKPDNIVVNDKKNIVKLCDLGSALKCHELRDLTDSPYLVARYYRSPEIVLCSGEKSSAVDIWALAITLIELYKGSVCFTGESNNDLLWNMMNLLGPIPKKMIKAAKQKQHFEEAVGGILFVKKDTDKSTGREIIR	>DBYD-2054969-Synura_petersenii LLVFHRHMHQLGYVHADIKPDNIVVNDKKNIVKLCDLGSALKCHELRDLTDSPYLVARYYRSPEIVLCSGEKSSAVDIWALAITLIELYKGSVCFTGESNNDLLWNMMNLLGPIPKKMIKAAKQKQHFEEAVGGILFVKKDTDKSTGREIIR	>DBYD-2054969-Synura_petersenii LLVFHRHMHQLGYVHADIKPDNIVVNDKKNIVKLCDLGSALKCHELRDLTDSPYLVARYYRSPEIVLCSGEKSSAVDIWALAITLIELYKGSVCFTGESNNDLLWNMMNLLGPIPKKMIKAAKQKQHFEEAVGGILFVKKDTDKSTGREIIR	>DBYD-2054969-Synura_petersenii LLVFHRHMHQLGYVHADIKPDNIVVNDKKNIVKLCDLGSALKCHELRDLTDSPYLVARYYRSPEIVLCSGEKSSAVDIWALAITLIELYKGSVCFTGESNNDLLWNMMNLLGPIPKKMIKAAKQKQHFEEAVGGILFVKKDTDKSTGREIIR	>DBYD-2054969-Synura_petersenii LLVFHRHMHQLGYVHADIKPDNIVVNDKKNIVKLCDLGSALKCHELRDLTDSPYLVARYYRSPEIVLCSGEKSSAVDIWALAITLIELYKGSVCFTGESNNDLLWNMMNLLGPIPKKMIKAAKQKQHFEEAVGGILFVKKDTDKSTGREIIR	>DBYD-2054969-Synura_petersenii LLVFHRHMHQLGYVHADIKPDNIVVNDKKNIVKLCDLGSALKCHELRDLTDSPYLVARYYRSPEIVLCSGEKSSAVDIWALAITLIELYKGSVCFTGESNNDLLWNMMNLLGPIPKKMIKAAKQKQHFEEAVGGILFVKKDTDKSTGREIIR
	Phaedactylum tricornutum	Ptrico	yes			>tr|B7G590|B7G590_PHATC Predicted protein OS=Phaeodactylum tricornutum (strain CCAP 1055/1) OX=556484 GN=PHATRDRAFT_47886 PE=4 SV=1 MDMNNDSFQPLSKRQKTSDVEKSDEDLSNLVHGDEFALVGREQELDARRRRADRKLRLHS ARQKESGEGTDRNDDTDKDFLLPVRYAQNDQLQATATLSNKDMETVYQPVDKDNFDMFSS SPSPQDNMDYQTNSATSKSKRGNEQGDWDDSEGYYKAVIGEIIRLEQTIDSASGNSSRSE ISFRISGVVGKGVFSTVLKCTTVSNSSSIQLPPTVALKFIRHNDTMAKAALNEVQTLQRL KGCDGIVPLLLPLTETPMEHRGH…
	Undaria pinnatifida	Upinna	yes			>FIDQ-2004649-Undaria_pinnatifida NWTDVEGYYKTRVGEVIGGRYTVLGSVGQGVFSTVLKCLDTRAGPAAVGGASEVALKMIRNNDTMRKAAQKEISLLKELAEHDPTNRKHCIRLLCSLEHKQHVVMVFEAMQMNLRETLKKFGRKTGINIHAVQKYAKQLMAALKHMASRNLVHADIKPDNILVDQGFGSLKLADFGSAFRESDPDNDPTPYLVSRWYRAPEIVMGLEYDKAIDLWSVAVTLFELYKGSPILPGVNNNEMLKRMMEFKGPVPTRMIKSHMRAFETMGGIRPHFTEGGQFMQQEPDPVTGQATVRLVTVTAPSRPMKADIMRSKGAQDKKETVLDLADFLDKCMSLDPRQRMSLEHCSAHSFLR
	Tetrahymena thermophila	Tther			1e-84	>tr|I7LUD6|I7LUD6_TETTS Cyclin-dependent kinase-like Serine/Threonine kinase family protein OS=Tetrahymena thermophila (strain SB210) OX=312017 GN=TTHERM_00294650 PE=4 SV=2 MSDKQKKKEDGELSGEEDEYKSPKQKKSDKDDRKKSKRSSRSHSSRRTNDKISDSTKSNK KDKDHKDSSRRRSKSRSKDRKDQQKRKYSRSRSRSYPNDRNGTNSKKDKDRDNAKEKDRK RSKSPTKDKDRKNDRKRSKSPRSSNNGKRKSSRSKSPKREDSRRDKDSKSGYRDNEKKSN YGSNRDRESRRSEENNTRESKQLTLEEEEERNDRYYNDFDDSD…
	Plasmodium berghei	Pberg			9.9e-113	>tr|A0A509AKE9|A0A509AKE9_PLABA Serine/threonine protein kinase, putative OS=Plasmodium berghei (strain Anka) OX=5823 GN=PBANKA_0933000 PE=4 SV=1 MPKDKRGRIFFNSHGSDNERDNSKRSKSDHKSNYSEISPHNGSNKKKNYEKEKSKDKLKN DNTKTCKENINSFSSPNSTSSISDLNNLDFDLSNGSSSNSENEFKILKEKENEDKFLEER RKKREAIKERLKNMMSENNDSNKETDVSTNKHNVSNNHDKEAEISIHSNAKINDKCENTF TTCKKNDMPESLSRIPSMLDDIEQNEAACIFAPNNEVIEETCSSLSSDHEIIDDKVPNEK NETMKEYND…
	Paramecium tetraaurelia	Ptetra				>tr|A0C4A4|A0C4A4_PARTE Non-specific serine/threonine protein kinase OS=Paramecium tetraurelia OX=5888 GN=GSPATT00035101001 PE=3 SV=1 MEDGEIPNEEGQKNGIVEEGERTPEWDQERSVSKHKKAKIKKQKKRSRSKEKERDKKNKK KHKKESNRKEKKEDRRTTDQQYKSKQHQEEQKQEQSIRVEMQQQAAALIQEDEEENIQDL DIEDEEAVFLRRRQIREELFKNLEQNIQASPEKDNDEGFTFDQPQQQIDENKQSYFRMLD QQRNCNIQFDYLVNNQQEQQQETTEQVQKKIVLDMFDELDDELENDDLNMMVRHNANASY EADDDKYYRITIGEMIKDYKI…
	Bigelowiella natans	Bnat_1			1.9e-110	>JGI_V11_47594 pep supercontig:Bigna1:scaffold_16:381385:382768:-1 gene:estExt_Genewise1.C_160029 transcript:JGI_V11_47594 gene_biotype:protein_coding transcript_biotype:protein_coding MLNERFRVTKNQGRGVFSSVLRVQDTAVDNRGLVIKIVRGNETMHKAGLKEIEFLKLLAA KDPQNRKHCVRLLSTFEHRGHLCMVFEPMDMNLREYLRKLGQKGFHISTIQHFARQLFLA LKLCKQISIVHGDIKPDNILVKEEVNNIKLCDFGSAGYKKDAEITPYLCSRFYRAPEIIL GTLYDEQSDIWSVGCVLYELFTGDILYPGKT…
	Bigelowiella natans	Bnat_2			1.7e-61	>JGI_V11_36349 pep supercontig:Bigna1:scaffold_14:1143974:1146066:1 gene:e_gw1.14.59.1 transcript:JGI_V11_36349 gene_biotype:protein_coding transcript_biotype:protein_coding MQGDRDEVAIKVIRNYGDMYQRAVKEADILTKIREGDPENKNCIVRFISKLEHKTHLCLI FESMGQNLREYTRRMQFQTDLFTVIRKFSMNLLLALKQLKEMDLIHADIKPDNILVSHDK AQIKLADLGTAFYEYEIEETDLLGSRWYRSPEVILGLQYDASIDMWGLGCTICELFSCRP LFRGKDNHEMLMEFCKLRGGIPPKLLKQGKYSSQHFDDEGRI…
Hacrobia	Emiliania huxleyi	Ehux			1.6e-118	>tr|R1CJ18|R1CJ18_EMIHU Protein kinase domain-containing protein OS=Emiliania huxleyi OX=2903 GN=EMIHUDRAFT_74571 PE=4 SV=1 MDRGDNYDDKEGYYAHRVGDVLAERYKVLGSFGKGVFSTVVRCAVLGAAEGEPAEVAVKV QRNNEMMRRAGEKEIAILERLRNADPENRKHCIRLVGRFDHEAPPAPADHLCMVFEALHQ NLRSAVKQFGHKRGIQIDAVRAYSRQLFTALRHMEKLGIVHADLKPDNIVVNEKYNLLKV CDFGSAVEADDQELTPYMVSRFYRAPEIMMGLHFSCPIDAWAAAVSLFELYTGRIMFMGN SNNSMLKLIQEVKGKMPHKLIRKGIFAELHF…
	Prymnesium parvum	Pparv	yes			>LXRN-2004014-Prymnesium_parvum DNYDDKEGYYAHRVGDVLNDRYKVLGSFGKGVFSTVVRCVDLRSPHGLEVAIKVQRNNEMMRRAGEKEIMYLQELTKNDPENRRHCIQLLGTFDHEDHLCMVFEALHQNLRMALRQHGHKRGIQMDAVRMYARQLFTALRYMERLNIMHADLKPDNIVVNDKYNLIKVCDFGSASGGDDNEITPYLVSRFYRAPEIMMGLNYGCPIDMWAAGVSLFELYTGKIMFQGTSNNHMLKLIQEIKGKMPHKLIRKGVFSELHFDPDYDFLFKERDKVTQREIVRIIKFEQRPVPGKDIRSQLMPNKMPESETRKVLMLADLLEKTLMLDPAKRLRPSEALKHPF
	Guillardia theta	Gtheta				>tr|L1IV26|L1IV26_GUITC Protein kinase domain-containing protein OS=Guillardia theta (strain CCMP2712) OX=905079 GN=GUITHDRAFT_76197 PE=3 SV=1 MFSDSPLRPIARKSSDDDDTNGIADETPADGDGVGEPRLDLTAGFTNADNWDDAEGYFRT RPGELIINRYLVNRDIGNGVYSTVLSAQDQKENREVAIKMIRSNETMYNAGKKEIDVLKR LGNEDPEGRKHICKLLSHFEYKGHLCMVFHPMEMNLRKLLKTYGREVGITLQAIRAFARQ LFIGLLHMQKCEVVHGDIKLDNILISKDLKTVQICDFGTADWITECVITPYMVSRYYRPP EICLGLKYGYGM…
	Cryptomonas curvata	Ccurva_1	yes			>BAKF-2001400-Cryptomonas_curvata DNWDDSEGYFRTRPGELIIGRYLVNRDIGNGVYSTVLSASDQQNGREVAIKIVRSNETMTTAGRKEIEILKKLGAEDPDGRRHICKLLSHFEYKNHLCMVFVPLEMNLRKLLKTYGREVGITLSAIRQYTRQLLIGLAHMVKCKVVHGDIKLDNIVITKDLKHVAICDFGTADWESECVITPYMVSRYYRPPEICLG
	Cryptomonas curvata	Ccurva_2	yes			>BAKF-2001397-Cryptomonas_curvata DNWDDSEGYFRTRPGELIIGRYLVNRDIGNGVYSTVLSASDQQNGREVAIKIVRSNETMTTAGRKEIEILKKLGAEDPDGRRHICKLLSHFEYKNHLCMVFVPLEMNLRKLLKTYGREVGITLSAIRQYTRQLLIGLAHMVKCKVVHGDIKLDNIVITKDLKHVAICDFGTADWESECVITPYMVSRYYRPPEICLGHRYGYPMDLWSVGVCLFELYTGKFMFTGRNNNDMLKQFMDYKGAPNKKFLRKGQFFDQHFEEEKGQVVFKWITQDKVTKAEIIEKKIYDKPVKSIYEQLRKVRSSSDDAKKVKEFSDLLEQIFILDPLKRISVSEALKHAFL
Claucophytes	Cyanophora paradoxa	Cpara_1	yes			>Cyapa_v1_0-cds_3774_753_821_0-Cyanophora_paradoxa MLAAQNRLAEVYCSWPSRTAGQFVAFRGRLQELAQLEEPSESSRIVFRPSGGISFAFLNLSSVLIREMVLGVSDRERWVASPEPETARSGQGRSSHGDSRSDTRDRDSKRRRSPARDARKRTPPKEERRRSPSREGRRRSRSPVDARRDDRSRDRERDRERERERERERDRERQKERDRERERERERERERERERERARADSQRSLQRTSGASAAGPSKPDNVKTNGGAAAHAAEEEEHSDTEVKLQEEDEEERLIRERRERLERLARRATNETDNAGEVDQREKPSPAPKSPEEDVEQEEVITGELDIEKHCEEPPGGLPRPASIIPNPSPGIASGIRPEIPQAPPQ…
	Cyanophora paradoxa	Cpara_2	yes			>YTYU-2026747-Cyanophora_paradoxa-CCAC_0091 VFSSVFRAKDLEDNEREVAIKVIRSNETMYKAGQKEREILQLLSATDPENKKHVIRLLAVFEHKNHLCLVFEAMALNLREVLDRFGRKVGLNIHAVKVYARQLLIALKHLQKNRIIH
	Cyanophora paradoxa	Cpara_3	yes			Cyapa_v1_0-cds_9121_80_224_0-Cyanophora_paradoxa MWSVGCCLFELYTGRIAFPGKTNNEMLKHFMDLKGKLPHRMIRRGKREIRELHFDEELNFLYQDTDSFTGQPIVRKLGVVKTARDLQTMLVPPGTKLAADEALKVAQLRDLLDKMFTLDPSKRISVDDALRHVFLHDK
Rhodophytes	Galdieria sulphuraria	Gsulp	yes			>tr|M2XZ25|M2XZ25_GALSU Serine/threonine-protein kinase PRP4 OS=Galdieria sulphuraria OX=130081 GN=Gasu_37200 PE=4 SV=1 MELEEGEVPKVDNTLSQVSKETRLSDSPFSDPSRSLSRSSLKANGAVAKSQFVRNLPDGI SRLTNSGINFAVFNGRRPVERKTVVPKMESRKNQVVQETVIPLLSSYKSELSELETERER RRKQWQSILEKRKSCDEGDVESTGLPSIQCVNKSRKTSDHSGQVDNTVVEEESEGESNES KVLGDTRDYESFKEDKEIRERLLRIREDSAKESVEEGHKVLHSSLKKEEGATKFSVDIFS DSPVEDSSKEFLEPRRVVTERVADDAADLEGYCKL…
	Chroodactylon ornatu	Corna	yes			>gnl|onekp|LLXJ_scaffold_2003074 Chroodactylon_ornatu SQERKRSRSEDHRSPSRGPSRPREPAGSKPRDEAKDRTADAERERRTKGVGEWERRAPDSDRDRERRRERHRDRDRDRDR ERDRDRDRDRDRLRDRDRDRQRDRERHRERHRKRDRERDRDRDRDRDREWGRDRDRERDRKSDAAPGRRDGAKWPRERPR SRADASPPSQDAEADRRKPPRGSDERSGDRSPASSGRPREAESSGRPEAASRASEREQQGTERARSGAAADRHLEGPAGS AAKTTAERDSGASKQNSGNESQEDDLDLWAEETAEEKLIRERKERRERLLEKLRREKQLQGDNVAVGETENPSHEHKGVA GGREKNSDMKPAPVQDAEDGA…
	Glaucosphaera vacuolata	Gvacu	yes			>gnl|onekp|RSOF_scaffold_2006855 Glaucosphaera_vacuolata SSGKPSFDMFSDSPIDETILVTAPRAKFASAVDEVADSEGYFKVLPGEQLDGGKYIAITSKGVFSTVLRAKRVSDDSLVA IKVVRNNDVMTKAGTREISVLQKLNQADPENKRHCVRLLGHFTHKGHLCLVFELMEHNLREVLKKYGAGKGISMQGVRLY ARQILQALHLLGRMRIIHADLKPDNILLNREKNSIRLCDFGSACCVDDGECDLTPYLVSRFYRAPEVILGIPYGFAVDMW SLACVLFELYTGRIMFAGRSNNDMLRLFQEFKGAIPSKMIRKGAFRSMHFDESLNFLQREIDPVSNQETVKVIPPPSKPK MDLKELIVHASDPVEKKH…
	Rhodella violacea	Rviol	yes			>gnl|onekp|RTLC_scaffold_2006394 Rhodella_violacea DAEGYYKVSPGEHFDNGKYIAINAVGQGVFSSVFKCKRVSDGAEVALKMIRNNDVMLRAGLKEIEILRTIMEEDPDDKRH CVRMLDHFNHKGQHLCLVFECLELNLREVLKKFGGNQGISLQGVRVYARQILHALHLLGRMKIVHADLKPDNILVNKEKT SVKVCDFGSAAKTDECDPTPYLVSRFYRAPEVVLGLSYGTPVDMWSLGCILFELYTGKIAFPGRNNNEMLRLFQEACGQV PNRILKKALFRDDHYDEAFNFLQQETDPVTKLSIVRPVAVPVHPRAILKEGIMGAADPQEKRAAGLLSDLIEKMFSLDAS KRISVSAALRHPFFT
Chlorophytes	Ostreococcus lucimarinus	Oluci			1.9e-163	>39942 pacid=27417996 transcript=39942 locus=e_gwEuk.1.165.1 ID=39942.2.0.231 annot-version=v2.0 MSKGLADNWDDAEGYYCARIGEVLDGRYTITAHLGKGVFSNVLRAVDESKTEGEPSEVAIKVIRCNDSMYKAAQLEIDIL QKLSGSDPENKRHCVRFVRHFEYREHVFMVFESLAMNLREVIKKFGRNVGINIKAVQAYATQLFIALRHLKNCGVVHADI KPDNVLVNESHNVLKLCDFGSAMFDGDNELTPYLVSRFYRAPEVILGLPYSHPMDLWSVGCCLYELFTGNISFPGRSNNH MLKLMLELKGPVPKKLLRRALFKDNHYDPMGIFSVVEEDPVTKKSIRRLVRDAKPTKDL…
	Volvox carteri	Vcart			1.2e-144	>Vocar.0077s0001.1.p pacid=32898807 transcript=Vocar.0077s0001.1 locus=Vocar.0077s0001 ID=Vocar.0077s0001.1.v2.1 annot-version=v2.1 MKGAPEEPARGAGSLGRHHHKHKQKKDKHKHKDKSKRREAVERNKEVGSDVESGEILGDGAEGPGPEPEVQKTLTQSQQL HGDSCTDVPAVHRAAGVSPAAEDDQHALRRTRTGPPEAGSKPAEVSGQRDEPYAGSRKRERVEVDEGPGSGEAAGNGQDA AYRSRKEARREPEVDDVLDDSGIRAVPQHRADPMERPRDRQQSKRDRDREREYRQDGESREYERQRERERQRDGDRARGD VPAGASRDERKDGRERDGKDRKDR…
	Chlamydomonas reinhardtii	Crein			2.6e-144	>Cre06.g248850.t1.1 pacid=30779779 transcript=Cre06.g248850.t1.1 locus=Cre06.g248850 ID=Cre06.g248850.t1.1.v5.5 annot-version=v5.6 MEDEARKRHHHKKHKKHKHKEKERDKRRETAERDQEVGSDVESGEIRSDRDGDLDHLAGPRQRGDRRTDPSVVAHRAAGA SPAAVSDKSDPARRGRWDPAEDGSPGEAAGGQEEHTGSRKRERTDAEERAAADTGKDGSRGRKEPRRGDGEDLEERKLAG RADERQRGDRRRPDDDTRERERPDDRERVRDRERAREYSAGVDRDDRRDRADRERADRERADRERADRERPDRERPDRER PDREVYRDRDRGRERDRERNRGLER…
	Micromonas pusilla RCC299	Mpusi			2.6e-160	>89199 pacid=27396970 transcript=89199 locus=e_gw2.16.62.1 ID=89199.3.0.229 annot-version=v3.0 MTAGLSDNWDDAEGYYRARMGEVLDGRYQVMESHGRGVFSTVVKAKDLAQKAGYSEVALKVIRANETMYKAAQLEITVLK KLMDADPENKRHCVRFLRSFEFRDHVFMVFESMHMNLREVIKKYGRDVGLNVHGVRSFATQMLIALRHLKNCGVVHADIK PDNILVNKSHNVIKICDFGSAMFDGDNEITPYLQSRFYRAPEVILGLPYSHPMDLWSIGCCLYELYMGKIAFQGRSNNEM MKKFIEAKGPVPRKLLRRAAFRDNHYNHEGVFSVVEDDPVTRQAIRRLIRDAKPVKELSAV…
	Chlorella variabilis	Cvari	yes			>Chlva_v1_0-estExt_Genewise1_C_120540-Chlorella_variabilis MFAEGGADDIFAATPTDVKEKEAAAAAQAGQAAVAAAGARKGLLDNYDDAEGYYNFQVGEVIGEAGGAQYEVYAAHGKGVFSSVLRARDLSRRDHDTGTYPEVAIKVIRANETMYKAGQMERVIARKLSEADAEGKRHCIRILGSFEYRNHLCLVFEAMDMNLRELTKRYGRGIGLSISAVRVYAQQMLVALYHLKNCGVLHADIKPDNILX
	Spirogyra sp.	Spirog_1	yes			>HAOX-2003279-Spirogyra_sp. LREILKKFGRNIGINLKAVEAYAKHLFIALKHLKNCGVLHCDIKPDNMLVNENKNVLKLADFGSAMFNGDNEITPYLVSRFYRAPEIMLGLPYDHSLDMWSVGCFFDETNGKMLFPGRNNNEMLRLHIDLKGPFPKKLLKKAAFADQHFDSDFNFCSIEEDPVTKKVVKRVISNVKPKEIGSLL
	Spirogyra sp.	Spirog_2	yes			>HAOX-2022536-Spirogyra_sp. SPPSDKSADMFADDLFGESPAPDRRQAKLEGSLMEVSGLTDNWDDAEGYYTFRIGEVLDGKYEVISCHGKGVFSTVVKALNLKPTKDEPQEVAIKIIRSNETMYKA
Bryophytes	Marchantia polymorpha	Mpoly			2.2e-245	>Mapoly0105s0003.1.p pacid=33016129 transcript=Mapoly0105s0003.1 locus=Mapoly0105s0003 ID=Mapoly0105s0003.1.v3.1 annot-version=v3.1 MDPSENTDLAMEEEVEESRVDMEVVDNGWDGGLAKVSAGTLGDVEDDAEILEAKKSKESRESRRKRKEREAAGDVVEDAG VREERKKRRDERDKRRGKDLDDHERHRENRDKKDVKRKKGKENKERKERREERHGSDREIRVQEDSKDLDLRDRETFDRR ERRERKLDRKDSVDDESHVREIRDRDGVRAGTSDRTHSRNDDVKASSHPKPAVVDDEQEEGEILDEDSCPAKDLESGEIC MGEEADNRDGVRNEAAATVIKAQG…
	Sphaerocarpos texanus	Stexa	yes			>HERT-2009329-Sphaerocarpos_texanus KRRRGSRSRDDPRDRRSDDRDSSRHDYSRRSDDAAYRGNRDDRSFRDNRHYENSRDNMYRMERDKDRSYASSYDRSRGHISQSKDEQQDIKDKLAREEENQEEYQERVALQLAAQEEEDVERVKEESRRRRQAILDKYKRQQQQIAAEEQANTETQGPTNRDMQEQPLDQPNGSTTGAPAPLGLKEMASNIELSLGKEPSLNAGLPPETSVNGGLGAGSPKSERSADMFCDDIFGESPAGGRRLGKGDGLALDTSGLTDNWDDAEGYYCFRIGEMLDGRYEVASSHGRGVFSTVVRARDLKAGRGEPEEVAIKIIRNNETMQQELVILKKLAGADPENKRHCVRLLSSFEYRSHLCLVFESLH…
	Physcomitrella patens	Ppate_1			1.2e-234	>Pp3c9_3840V3.1.p pacid=32912024 transcript=Pp3c9_3840V3.1 locus=Pp3c9_3840 annot-version=v3.3 MGTRVLEEWGGVGSVVVILVFVVVVNVELGYGVTSHGAIFYHRVSMSERVRSRAESRERKARSRSRESMRDSRIEGAVET TKERAHRSSSDGRRRRSRSRDSMRDSKRRRRSRSRESARDSKTEQSSDRKARSRSRESVRDRDVVGGRDRRRNHGASEEV HTRSCGNESNSGRHGWDEEVHDRRGRGEHNRTSVERRERSRSRETVRERRAGSRESWRSRERRAGSSESNRDRERRAGSR ESMREREREKERRVGNRPRGYGDEYYDRNAGHGSRDSAWKNHYDGGNILYDLNRDRAYGPD…
	Physcomitrella patens	Ppate_2			1.8e-219	>Pp3c15_9260V3.1.p pacid=32926467 transcript=Pp3c15_9260V3.1 locus=Pp3c15_9260 annot-version=v3.3 MSERVRSRAGSRERKPRSRSRESMRDSKVDGGVDAKGRGHRDADDGRRRRSRSRDSTRDSKRRRRSRSRESPRDSKSGLN SERKARSRSREGVRDRDVEDKDRKKSYGAADETHSRGRWNDSDGVSRRRDEEICGKKGRTEHTRSGVDRRERSRSRESVR DRRAGSRESNRDRDRRAGSRESIRDRERRAGSRESNRDRERRAGSRESNRDRERRAGSRESNRDRERRAGSRESLREKDR ERRAGSRESLPERERGDGSRPRGYGDEHHDKNSGHGSRVNAVKNHHNGDNNLHNVSRD…
	Selaginella moellendorffii	Smoel_1	yes			>Selmo_v1_0-75107-Selaginella_moellendorffii MARDGRVDDAKDKSRKRKSVEDEQPSSKRREDDDGKRKHKHRKHKHRSSHRKHSSKEADLDANVVPAAMACEAEDGEILEPTEDGIVLKEEGNGSSESEKDNARHHSRVASPDRKRRRSKSRDRGDERSRRHAYSPDRRRRSRSREHDEREKYPRKRAESRDRHIKDDRGARDDERHYNRDRSRQNQDEYLERVAHQLAEQEEDIEKVKEESRKRRQAILEKHKMQQNSGEGIIDPSTPLSLGKSALPNGTILKRNAGGLGEGSPPKVRICLRKNLLISSSLQSEKPADMFCDIFGESPAEIRKAGTRDTLAIDTSGLTDNWDDADGYYTYRVGEVLDNRYEIASSHGRGVFST…
	Selaginella moellendorffii	Smoel_2	yes			>Selmo_v1_0-2004-Selaginella_moellendorffii DNWHDHEFYYKARIGETINSKYQVKASIGSGMFSTVFLAKSLFPECEQEVAIKIPRKNDLMLRSAKSELQILKKVAEPEATNKDNHCVKLLDSFVYREHLCLVMESLDLNLRQITNKYGRNRGINLKTICVYAHQLMVALQHLAHCGILHCDIKPDNIMVTKSRRSIKLCDFGVAMFARDQTPSAETPYLVSPSYRAPEIILGVAPYSHAIDMWSAGCCLYELYTGKFLFPVATNNGLLKQQMELKGAFPKAMLKKGAFTGMHFNENFEFRQLDPVTKLETLRSMASFNVKTSCISDLTGEDGALMARFKNLLERMLTLDPSKRITPDEALKHPFL
	Selaginella moellendorffii	Smoel_3	yes			>Selmo_v1_0-95819-Selaginella_moellendorffii MFSETPLTEITNPEASVQGLRNDNPDNWHDHEFYYKARIGETINSKYQVKASIGSGMFSTVFLAKTLLPECEQEIAIKIPRKNDLMLRSAKYREHLCLVMESLDLNLRQITNKYGRNRGINLKTICVYAHQLMVALQHLAHCGIFHCDIKPDNIMVTKSRRSIKLCDFGVAMFARDQTPSAETPYLVSPSYRAPEIILGVAPYSHQIDMWSAGCCLYELYTGKFLFPVATNNGLLKQQMELKGAFPKAMLKKGAFTGMHFNENFEFRQLDPVTKLETLRSMASFNVKTSCLSDLTGEDGALMSRFKNLLERMLTLDPSKRITPDEALKHPFLKSVCK
	Selaginella moellendorffii	Smoel_4	yes			>Selmo_v1_0-2003-Selaginella_moellendorffii DNWHDQEFYYKARVGETINSKYQVKASIGSGMFSTVFLAKSLLPECQQEVAIKIPRKNDLMLRSAKSELQILKKVAEPEATNKDNHCVKLLDSFVYREHLCLVMEFLDLNLRQITNKYGRNRGINLKTICVYAHQLMVALQHLAHCGILHCDIKPDNIMVTKSRRSIKLCDFGVAMFARDQTPSAETPYLVSPSYRAPEIILGVAPYSHPIDMWSAGCCLYELYTGKFLFPVATNNGLLKQQMELKGAFPKAMLKKGAFTGMHFNENFEFRQLDPVTKLETLRSMASFNVKTSCISDLTGEDGALMARFKNLLERMLTLDPSKRITPDEALKHPFL
	Huperzia selago	Hselag_1	yes			>YHZW-2027814-YHZW-Huperzia_selago-2_samples_combined RYSSPPRSTQSRLHKDSEDAQKRARYSKSRDSFAKSDRKESSKNLKDINNDRRNVSHTHVYSLDKMNRRSRSRDSFYDHRRENRVHGRHDNGHDSGLDKRQRSPSREIMDGRSEIRGRSRCVRARDKHHERSHRESQSTLDHYSKEEHRNRHSEANCALNRSFQNSRQTMGHVPEKMPREEENQEEYVERVALQLAAQEEDDLEKIKEESRRRRQAILEKYKTQKSLPQDSVEAAADILREVSNANEHTGEPQVGDSSLPFEAGKEKQNEASGFSCGDICNANRTRGATLVLERGSSQKDSVLQGKVGGPIGLGEGSPKSERSDMFCDDIFG
	Huperzia selago	Hselag_2	yes			>YHZW-2038989-YHZW-Huperzia_selago-2_samples_combined RSRSRESMQNHRKEIREHMRHGYGRTASPDRGQPSRSNDILKEGRSENRGSRRYSQSRNKEHETSYKASQTTRDRFRNEELRNRYSETSHSWSRGLEKDRPKHNQSKTGQKTSKNSTNYASEEKAREEENQENYVERVASQLAAQEEDDVERIKEESRRRRQAILEKYKNQKSNQQQQSSELDTDVFREVESAKEHASEAKLGGSSSPLEIGNGEKNGPIDATGGLLSDAISLHGATLVLGKGPLQMENVTKVNVGGIVALGEGSPKSERSPDMFCDDIFGESPAGGRRAGKGDGLVIDTSGLTDNWDDGEGYYCYRIGEVLDGHYEVASSHGRGVFSHVVRARD…
	Huperzia selago	Hselag_3	yes			>YHZW-2019722-YHZW-Huperzia_selago-2_samples_combined GYYCYRIGEVLDNRYEVASSHGRGVFSHVVRARDLKSGRGDPEEVAIKIIRNNETMFKAGQTELNILKKVAGADPENRRHCVRLISSFEYRSHLCLVFESLHMNLREVLKKFGRNIGINLLAVRAYAKQLFIALKHLRNCGVLHCDIKPDNILVNEAKNVLKLCDFGSAMFAGENEITPYLVSRFYRAPEIHLASMPHRWCLSAICAKVLGLPYDHALDVWSVGCCLYEFYTGKVLFPGPTNNDMLKLHMELKGLFPKKMLKKAAFRDQHFDQDYNF
	Azolla cf. caroliniana	Acaro	yes			>CVEG-2028488-Azolla_cf._caroliniana IDTSDRPSGARGLGEGTPKSDNDKSNDMFCDYIFGESPAGGRKLVKGDGVALETSGLTDNWDDPDGYYCYRIGEVLDCRYEVAASHGRGVFSSVVRARDMKASGKEHDEVAIKIIRNNDVMFKSGQQELVILKKLAGADPDNKRHCVLFLTSFEYRNHLCLVFESLHMNLREILKKFGRNIGINLTAVRAYAKQLFIALKHLRNCGVLHCDIKPDNMLVNEAKNALKLCDFGSAMFAGENEITPYLVSRFYRAPEIILGLPYDHPLDIWSVGCCLYEFFTGKVLFPGPTNNDMLKLHMELKGPFPKKMLKKAGFASKHFDQDYNFCAVEEDPVTRTNIKRVLVNIKPRDIGSLLSGHSTADE…
Gymnosperms	Pinus radiata	Pradia	yes			>DZQM-2009082-Pinus_radiata DSGKIQEQEASYHRSISGENRHKRRRSQSPAKDVERERHHRRRHSRSHSKDSERGLKCKEGHSRSPMKAQSEGQHRKEHSQTPLKDTDEREKREKHPTRGFSPSPSKYIERERHHRRMDLESNRVAKDLKFHTRTQSPGVRERLDSKAAGIEDDGGEKRRNGQYNDYDNERHRERNHSMSHDIKKDRPSDRNRSPDILRDKYHGKGKSPPRDSYRERISDIKRSRSRDRRERHSHSRDRTHVPDDRGRRSKSREREMRYCRDNRDHSARARRSISRDVSRGGRIEDRGERLYGRHHRYDHQRESDRDRPRDRKLERERASRGQEPKEDPKEDKNKIREEENQEEYQERVALQLAEQEEDDIEKIKEESRKR…
	Gnetum monatum	Gmonat	yes			>GTHK-2008120-Gnetum_montanum GKEERTDRKLKEERTDRELSPSYKYHDRHSARNVYKDKELYKEKDRKRHSHSQERSRAYDDKPKRSRSRERAGSNREYRSRSRDRAGNSRQHRSRSRDQARHSREHRSRSHDRRAGHIIDHRSRSYDRESREYVYSSRHRRSNSRSRGGRHEDRMGDRNYKYSHRKESDIIQEKDAYSLMDKERKEGGLNDEDRPADSENQEEYQFAEQEEDDVEKIKEESRKRRQAILEKYRQLNHTAHNVTSVSEVTEGEVNVKGAAVIPGNMASQQEQTNVTCPGSQDENDMFASESTFSISKEKMENGKLPVEIKDSENGLGKGSPKGETSGDVFYDDIFGESPAGVCKTGKCDGKPVDTSGLNDNWDDGEGYYC…
	Picea engelmannii	Penge	yes			>AWQB-2054213-Picea_engelmanii SPARIRKSGRGDGLPVDTSGLHDNWDDAEGYYSYRIGEVLDGRYEVIASHGKGVFSSVVRAKDLKAGKGELEEVAIKIIRNNETMYKAGQEELIILKKLVGADPEDKRHCVRFLSSFKFRNHLCLVFESLHMNLREVLKKFGRNIGLKLTAVRAYAKQLFIALKHLKNCGVLHCDIKPDNMLVNEAKNVLKLCDFGNAMFAGKNEITPYLVSRFYRAPEIILGLPYDHAMDIWSVGCCLFELYLGKVLFPGPSNNDMLRLHMELKGPFPKKMLRKGGFTDQHFDQDLNFHATEEDPVTKKTVKRLLVNIKPKDISTLIASSPGEDPKMLSNFKDLLERIFILDPDKRITVSQALSHPFITGK
	Pseudotsuga menziesii	Pmenzi	yes			>IOVS-2012013-Pseudotsuga_menziesii DRDNERYRERRHSMSRDNKKDRPSDRNRSPDILRDKYRSKGRSPSRDSYRDRIFDLKRSRSQERRERHSHSRERNQVQDDRGRRSRSRERETRYCRENRDHSARVRRSVSRDVSRGGRTDDRGERLYSRHHRYEHQRESDRDRKSEKERASRGQEPKEHPKEEKDKIREEENQEEYQERVALQLAEQEEDDIEKIKEESRKRRQAILEKYRQQQKHSQQTNEQEARKDGYAYGLDNTAEKSAITAQMPSIQPEQTTGIGDSGQDGSDIFVPDPTFSIGKEPLQDGTLPTERRSCAGGLGEGSPKSERSADMFCDDIFGESPARIRKPGRGDGLPVDTSGLHDNWDDAEGYYGYRIGEVLDGRY…
	Juniperus scopulorum	Jscop	yes			>XMGP-2014098-Juniperus_scopulorum RDRAGSLEIGGDKYRGKGSSPSYDMYRDKGQSFSRDSYKDKGRSPSRDKYRDRVRSPSHDRHRERLPSLPRDSFRDRVRSISRDRNRERGQSISHERNRDRVRSISRDRNRDRERSISHDKNRDRGYGRKRSRSREAREQYSNLRDRVRAYGEVRKTSRSREREMNWNRSSRDRGQRDRRSNSREISKSARNDDRYDRYHRYGYERQSDKDKQRNRTTEREHNSKYQESRHEFKEEKERNREDENQEEYQERVLLQLAEQEEDDVEKIKEESRKRRQAILEKYRQQNQQTVINEEAAEDSDNLAETNSAATLISIRQSEVITGHAENGQDGSDSFVPDLNFSVGKESLQNGILPAEKTLGTGAL…
	Cycas micholitzii	Cmich_1	yes			>XZUY-2048856-Cycas_micholitzii KLCDFGNAMFAGKNEITPYLVSRFYRAPEIILGLPYDHAMDIWSIGCCLYELYLGKVLFPGPSNNDMLRLHMELKGPFPKKMLRKGGFTDQHFDQDLNFHATEEDPVTKKTVKRLLVNIKPKDIGNLISSSAGEEDPKMLSNFKDLLERIFILDPDKRLTVSQALSHPFITGK
	Cycas micholitzii	Cmich_2	yes			>XZUY-2046691-Cycas_micholitzii LGEGSPKGERSADMFCDDIFGESPARVRRPGKGDGLPVDTSGLHDNWDDAEGYYCYRIGEVLDGRYEVVAAHGKGVFSTVVRAKDLKAGRGDPEEVAIKIIRNNETMYKAGQEELIILKKLAGADPEDKRHCVRFLSSFKYRNHLCLVFESLHMNLREVLKKFGRNIGLKLTAVR
Monocots	Zea mays	Zmays_1			3.3e-259	>tr|A0A1D6MUW0|A0A1D6MUW0_MAIZE Protein kinase superfamily protein OS=Zea mays OX=4577 GN=103650321 PE=4 SV=1 MAAGGELSPSPVPPASPIKHSRSPDDAQPDASPKRRKRHHHRRHHHHRRHRHADSPVPVA ADEEVEEGEILEDATAASAMEVDAESAAPEAFLAPLVLLGYPFYCFSMPSWLTYSLFDIS QMQEHFGNGADTDSNTDATKMQAPALPTLPSSEDGRRSLHDAPESERGDILSSDVEDNKG HERRQRQNRSKSPKSRREKERRHKDDHHTSSSKDYHSRNHSRTSPYSRHQSEAHSRDLYL RYREKGDYTNGSRANLRDGSDHESNDRNGKSGRHTTRTHGSERER…
	Zea mays	Zmays_2			1.4e-249	>tr|A0A1D6KH17|A0A1D6KH17_MAIZE Protein kinase superfamily protein OS=Zea mays OX=4577 GN=ZEAMMB73_Zm00001d031231 PE=4 SV=1 MAAGGEPSPLSPAKYSRLPDDAQPDASPKRRKRHHRHHHHHHHRRHRHADSPIPEAADEE VEEGEILDDASSVSAMEVNAESAAPQSSLAPEHFGNGADINTDATKMQAPAPPTLPSSKD RRRSLHGAPESESGGILSSDAEDNKGHGRRQSQSCSKSPKPRREKERRHKDGHHSSSSKD HYPKNRSRASPYSRHQSEAHSRDHLRSGERGDDTNGSDRESNDQNGKSGRHTTGTQENER ERSSSHGIHDRHGDRHNDRHGSQERYRDDRT…
	Oryza sativa	Osativ_1			4.8e-255	>LOC_Os12g44330.1 pacid=33153626 transcript=LOC_Os12g44330.1 locus=LOC_Os12g44330 ID=LOC_Os12g44330.1.MSUv7.0 annot-version=v7.0 MAEEPSPSPSSSCAKHHRSPDPADPAASPKRRRRHHRRRRDVDDDDESPLADADRPPAAEDVEEGEILDDAMDVDAVPDA APQLSSGNHAHMNSDADATVLHASRLPTHSSSRDETKSNHTAHEPESGGDADDTKGDRQSQRVPKSPLLTREKERKHKDE HRKSYPKDSHSKEQSRRSPSRHHSSQDHARHHSRSRDTGAEANGSRASTREDSDRDSNGRNSKHGRHATRSRDNETERSS SYAVRDEAYDERERYKHERRHRSNPVD…
	Oryza sativa	Osativ_2			7.8e-101	>LOC_Os03g50230.1 pacid=33130270 transcript=LOC_Os03g50230.1 locus=LOC_Os03g50230 ID=LOC_Os03g50230.1.MSUv7.0 annot-version=v7.0 MASEEAARSHLSPRKHRRSPHDDDDAEDGASSPKRHKRGHHRHRHRVSPAAADPAEGEAEDGEILDQATAAVGVGVGRGL DADAGETGSVQGVLPAPEHGDNSDADLNIHVNELHTSQLARNPSQEHDYPAKSDHAAHEAIVEYHSRRSPGSRNHNEAHS KDCLRSCHASRETGFQTDGSRNSVRLDYEHGIDDRHGEPDRYSNRRWETEERGCYKKRKKSGCHIGRHTDICNSEEKHLD ERKHGSLVEKKVDLHGLAYHERRSGDG…
	Sorghum bicolor	Sbicol_1			2e-256	>Sobic.008G192600.1.p pacid=37926128 transcript=Sobic.008G192600.1 locus=Sobic.008G192600 ID=Sobic.008G192600.1.v3.2 annot-version=v3.1.1 MAAGGEPSPSPSAVSPASPTKHSRSPDDTQPDASPKRRKRHHHHRRHHHHRRHRHADSPVPVAADEEVEEGEILDDAAAA SAMEVDAASAAPQASLAPEHFGNGADTDSNTDATEMQAPAPPTFPSAKDGRRSLDGAPESESGGILSSDAENNKGHEQKQ RQSRSKSPNPRREKERRHTDEHHSSSSKDHYSKNHSRTSPYSRHQSEAHSRDQHLRSRERGDDTNGSRASLRDGSNRESH DRNGKSGRHTIRTQESER…
	Sorghum bicolor	Sbicol_2			4e-157	>Sobic.007G110700.2.p pacid=37936029 transcript=Sobic.007G110700.2 locus=Sobic.007G110700 ID=Sobic.007G110700.2.v3.2 annot-version=v3.1.1 MVGGRGRSPSPYSPTPVDKRCRSRDDDDARSSGASPKRRKRHHRRYGEDGEILDGASAAAPARSREHERGWRSSRVGGGG GCDYYTPYYTHGERSSNHSRLDRRGSARGGGGGGDEIRERERRSGNSSHGDHARWDPAGIGKDRWDPAGRVSHADRHRDS TSSSKPSKSAGYKQTLRFGDISIDFGHKIRSHEEMKKGTFQQEDHKRCKVKTELTILQQQNDARGKVEVEFVPSCKNVKA GARAIDTGKAQNSTSACV…
	Avena fatua	Afatua_1	yes			>RMVB-2003723-Avena_fatua ERSADMFCDDIFGESPAGFRKLDKGDGLCIEKNALHDNWDDPEGYYTHRFGELLDGRYEITAAHGKGVFSTVVRAKDLKAGKDDPEVVAIKIIRKNETMYKAGKQEVSILEKLASADREDRRHCVRFISSFMYRNHLCLVFESLNMNLREVLKKFGRNIGLKLTAVRAYSKQLFIALKHLKNCKVLHCDIKPDNMLVNDAKNVLKLCDFGNAMLAGMNEVTPYLVSRFYRAPEIILGLTYDHPLDIWSVGCCLYELSTGKVLFPGATNNDMLRLHMELKGPFPKKMLKKGAFTMQHFDQDLNFNAIEEDPVTKKPMRKLILNIKPKDFGSLVSNPGEDPKMLSNFKDLLEKIFVLDPDKRITVSQALSHPFIT…
	Avena fatua	Afatua_2	yes			>RMVB-2105676-Avena_fatua RHSTRTRRDERERSSSRAVRDGHGDRHDTRERYRDERRQGSSAVDRDSVDRRHRERSSSHSRPERREGGHHTREESRERERRSGSSRHRDHERRDTSKGGHERDKGRDDRDRGLHRDIESETRRTEAGEWKDRVSNSDRHRDSTRLKYSTSDVHKDSSRSRDKVRDADSRSQRSREMKENSFKEEDEIEYQEKIEQQLAMQEEDDPEKIKEEARRRKEAIMAKYRQQQIQKQQLESLARSNDEEVRAEARNEAVDGKDDNDSNSMDNEEAENKLDSSDAFAGEADFTVIKSPA
	Avena fatua	Afatua_3	yes			>RMVB-2003724-Avena_fatua ERSADMFCDDIFGESPAGFRKLDKGDGLCIEKNALHDNWDDPEGYYTHRFGELLDGRYEITAAHGKGVFSTVVRAKDLKAGKDDPEVVAIKIIRKNETMYKAGKQEVSILEKLASADREDRRHCVRFISSFMYRNHLCLVFESLNMNLREVLKKFGRNIGLKLTAVRAYSKQLFIALKHLKNCKVLHCDIKPDNMLVNDAKNVLKLCDFGNAMLAGMNEVTPYLVSRFYRAPEIILGLTYDHPLDIWSVGCCLYELSTGKVLFPGATNNDMLRLHMELKGPFPKKMLKKGAFTMQHFDQDLNFNAIEEDPVTKKPMRKLILNIKPKDFGSLVSNPGEDPKMLSNFKDLLEKIFVLDPDKRITVSQALSHPFIT…
	Zingiber officinale	Zoffic_1	yes			>BDJQ-2009605-Zingiber_officinale-young_leaves HQRSSDDHGAEGSSKRRKHHHHHHRRRHHHRSRQGHGSGEDARDSSPAPQVVAGSSVEPMVVDDEREEGEILEEDEESPEVNGGKFDGFKLAGSSDAESGEINSAGLDGDTNLILHVPKDTSCTQNMKALDHNQVVHGNDFSSRSDRDHLERAMSDEGTLSLKFETVSFSDEEKKIAFQTNAKKRQRKSSENDVHDSKVHVSSRSPVSREHSHLINHRKEDDLEKRNSDSDSGMLDSSDYYVDSRDVYGRQSDRSRSISAKRLMDKHREIGRSPFSESFHDDRLHQDRSKSCDHTERLSSEKVSRPLANGDDPVDSGGSRDDFGRYNRLDNDIAINRASNNELPYERENSIS…
	Zingiber officinale	Zoffic_2	yes			>BDJQ-2017198-Zingiber_officinale-young_leaves VRIGSHNRHDTREHRHGNHGRDKERERTRGIIKNKDNSELQKEGRPERESSSYSRYSRREKNHDARDKDRNRERYSNSIIERARDSHSDFKRERNRDSRYERDIVNDHRDKNHALDREVNVHKDRNHEQIEKDRATNQDKHMESRHTRRDEVQHHKDKSRSKEPDFHIDQPKEDKHKFTREEEEDYQERIEQQLANQDEEDVDKIEEESRKRRQAILQKYRQ
	Allium sativum	Asativ	yes			>GJPF-2006674-Allium_sativum RNHLCLVFESLHMNLREVLKKFGRNIGLKLTAVRTYAKQLFIALKHLRNCGVLHCDIKPDNMLVNEGKNILKLCDFGNAMSAGKNEPTPYLVSRFYRAPEIILGLEYDHPLDMWSVGCCLYELYCGKVLFPGPSNNNNDMLRLHMELKGSFPKKMLRKALFTSQHFDQDLNFLATEEDPVTRKPIRRLFLNIKPKDISTLISSSPGEDPKMTAHFKDLLERIFVLDPEKRLTVSQALSHPFITGK
	Vanilla plantifolia	Vplant	yes			>THDM-2015099-Vanilla_planifolia GRDRTSEGFDRRHVNHDSKKETERHSSGYRLRDGAQDDKVVLSDREKSHNSTRYDGKECRHGSRDREGGKYKDREKYSRRDKERDEERHRIRSRFREDERFRKEKNESERERDRTYRDDNLSKDGKARPLKDRDHVDVMERVSNSDHYKHRDTRHSKHGDVEHHKSKPKHNELAKGVSVSIQDSAEDEKNSLREEDEDDYQGRIEQQLAMQNEEDVEKIKEESRKQRLAILEKYKHQQKQQITENSANAHENEELKEKDGLREKDGMQQQLPSKDFGSGNIGPEEVVHQPDSTDAFVVQPSFSVHKSPVQNVFSVSEKNIAGGGLGDGTPKSEKSTDMFCDDIFGESPAGTRKLGKDDMVKIDRGG…
	Pistia stratiotes	Pstrat	yes			>MFIN-2011489-Pistia_stratioides RSNKKERERSSSPEVSKNKSKSRGYSPTYKKYQGEVHRRERSRSREHARERSHERSARSDTDHAEHATGAMDRVRVDSDREKSSKHNSLYHGDHIDRSKGVDSNRMAIRDFERGSSRGRGDGHGGRGDGHEERYKSRDSGRDREEKQTDRDRDREKSKDATREKERSREATWDRHKDREKSRDLDREKERDSRYRERERSKDLEREKTRTRDVNRERERDGGGKERHAVRDRTGDHISRDRERDQIRETANRSRSRDRYADSRHLRYDEKDHSRDRNRSKESTKDQSSRKSYHGSRKGISSIREEDENEYKERIEQQLADQEEEDPERIIEESRRRRLAILEKYKQQQVKEPKELASEDHVKEEKI…
Eudicots	Brassica rapa	Brapa_1			0	>Brara.I02162.1.p pacid=30646371 transcript=Brara.I02162.1 locus=Brara.I02162 ID=Brara.I02162.1.v1.3 annot-version=v1.3 MENDKQIESHHRKHHRSSSPSDEADKSSKRHKHRHHKHHHKRHHRHHRDKKRDDETELMDVTPIGDSHGGEDDVEEGEIL DEEGLANVKTPDSDGESGEIKSDQFQGDDLPVDGVSVARNAETSNGVLTRESERKDKRWYKECGGPSDRVGKRSDDNGRI SLSLENSEEKRKNSNWSPTNSRQSNELRARSRSRSHDREREMSRSRLVAADEFPVRGRHHDPSRDYLYDRVEAGRTEDSY YRRGRYGEDDRQYGREILERERSKERDMVREGSIRD…
	Brassica rapa	Brapa_2			0	>Brara.F03313.1.p pacid=30630594 transcript=Brara.F03313.1 locus=Brara.F03313 ID=Brara.F03313.1.v1.3 annot-version=v1.3 MTNDNQIESLHRKHHRSSSSSDEADKSSKRHKHRHHKHHHKRHHRHRRDKKREDEVPSGEDEAELMDVTTIGVSNGGGGD DVEEGEILDEEGVANVKTVDSEGESGEIKSDQIRDNDLPVDGVSGNAGTSNGVLTRESKREDKKESGGPSERVGKRSYDN GRSSFSSENSEEKYKSINRSLTESRQYNEVRARSRSKSRVVAEDEFSVRGRHRDSSREYRHDRVDSRRTEGRGRYEGYDR EYTREDVERERSKERDMDREGSIRDRDSEGSKRRER…
	Arabidopsis thaliana	Atha_PRP4Ka				>tr|Q8RWN3|Q8RWN3_ARATH Protein kinase superfamily protein OS=Arabidopsis thaliana OX=3702 GN=At3g25840 PE=1 SV=1 MANDKQIESHHRKHHRSSSSSDDTEKASKRHKHRHHKHHHHRHRHHRDKKRENEIPSAGD ETEILDVTPAAPIVVSNGCEEEDVEEGEILEEDGIGDVLMKTADSDGESGEIKFEDNNLP PLGEKGRQGEEKSSNGVLTRESEREDKRWDKEAGGPSERVSKLSYDNGRSSFSPSNSRQS NEGRARSRSKSHDRERETSRSRFAEDEFSDRGRHHDSSRDYHHDRVDSVRTEERYHRRGR YEENDRQYSREVLERDRSKERDMDREGSIRDRDSEGSKRRD…
	Arabidopsis thaliana	Atha_PRP4Kb				>tr|F4HQR9|F4HQR9_ARATH Protein kinase superfamily protein OS=Arabidopsis thaliana OX=3702 GN=At1g13350 PE=4 SV=1 MVSDKHVESNHRKHRRSFSPSDEVFKSPKRHKSRHHHRRHGHRHHRDEEVQYNDDENVNG GDLDMEEGEILGKEGIGETLKKKLESVDEFGDIKSGQFRENNLAFNGDDGFPLICKSWIR VYNYLSYKCHGRNQRRERECEKRKEIEPDRERRKERGSVDRDSRGDREKDYLRDRDNDRG RSRDKARYSSRERGRENERERRSEKDRDKGREFQSDREKHKSLDDGYGEVRHKHSGHSRH DAEDDLELRSPTSVNGHDPNSGDVKETRGNVERTRIDNDDK…
	Arabidopsis thaliana	Atha_PRP4Kc				>tr|Q9LFF7|Q9LFF7_ARATH Protein kinase superfamily protein OS=Arabidopsis thaliana OX=3702 GN=F4P12_340 PE=4 SV=1 MVSDKIVESSHRKHRRSYSPSDEVVKSSKRHKHHHHKHRHSHHLDEDGNEKNVYPFLGNP GNDGELDLEEGENLKKKGSIDRESNRDNYRGRSSRDKARSSSRETGRENERERRKDQDRD RGRREDQSDQEIYKSGGDGYGEVRHDAEDDLDSLKSHKPNGETQGNVERSEVDNDDDGED VVWGVEEQEAAEMKRIEESKRITQAILEKYKKKLEQSSTVADVQAKAGLDTEAVDGEVAK LSSAVGETPARLVISDSDMTLASAGSPKSDMFSDDIFGESP…
	Populus trichocarpa	Ptrich_1			2.7e-274	>Potri.010G126900.12.p pacid=42796851 transcript=Potri.010G126900.12 locus=Potri.010G126900 ID=Potri.010G126900.12.v4.1 annot-version=v4.1 MASDSDASHRKHRRSSSDDEAEKSSKRHKHRHHHHRHRHCRSKKHGEDTKQGGEDIVPATLPPPVPVANSNGADNDDVEE GEILEEEGSGGVDVEANELHEEVPDSQNLGFDKSDIGFVNNHPVVDQFDNEVCLRRDSRAELRDELVSKIDSEDLANGNL GREYHKDDKKRHVESRSPSKGSNKQKSNLDITTEGDDSKLRDWRKSSSSESSENRHKRAQSPSRERYHYEIHSRSRSMSR DLVRERSRSRSLIEYKD…
	Populus trichocarpa	Ptrich_2			1.2e-269	>Potri.008G119100.1.p pacid=42808320 transcript=Potri.008G119100.1 locus=Potri.008G119100 ID=Potri.008G119100.1.v4.1 annot-version=v4.1 MASDSDASRRKHRGSSSDDEVEKSSKRQKHRHHHHRHHRHRSKKHGGDTKQGGEEIAPPTLPPPVPVAHSNRADNDDVEE GEILEEEGFGGVDIKANELREEITDSQNLGFDKKDNGFVSNQLVVDKFDNDVSFQRDSKAELQDELVSKIDSEDLIKGSL GHKNHTDDKKRHGESRYPSKGSKRKNNRDIDPTEGDDSKLKDWKKSPSSESSEDKHKRARSPSHDKYHDEIHARSRSMSR DIVRERSRSRSVIEDEALLR…
	Solanum lycopersicum	Slyco			1.6e-273	>Solyc05g009540.3.1 pacid=41475297 transcript=Solyc05g009540.3.1 locus=Solyc05g009540.3 ID=Solyc05g009540.3.1.ITAG3.2 annot-version=ITAG3.2 MASDSNEPSRRKHHRSSPSDEDTGEPLKRRKHRHHHRHHRHHRHHSKKHLEKSDSKSEKEMVKSKSEIENGGKPGEEMKI GTVVGVSTLGIDYDMEEGEIIEDDVVDTAAVGDADETTVTEKLGNEDDLNMELHEAQEQGPADNVEKVDRDYTVSGRHDE QSKSRKADRSRERKSSDKHCANGSYIDKFHKLDSEPQKEDSITAEEITKQKSYDEDENEVQDRIIRSSTPENVGKRHRSV RVSSSHYEHPEERHVT…
	Solanum tuberosum	Stuber_1			8.8e-277	>PGSC0003DMP400022982 pacid=37445204 transcript=PGSC0003DMT400033773 locus=PGSC0003DMG400012975 ID=PGSC0003DMT400033773.v4.03 annot-version=v4.03 MASDSNEPSRRKHHRSSPSDEDTGEPLKRRKHRHHHRHHRHHRHHSKKHLEKSDSKSEKEMVKSKSEIENGGKPGEEMKI GTVVGVSTLGIDYDMEEGEIIEDDVVDTAAVGDADEIIVAKKLGNEDDLNMELHEAKGQGPADNVEKVDRDSTVSGRHDE QKQSRKADSSRERKSRVKHSANGSYIYEFHKLESKPQKEDSIAGEESTEQKSYHEDESALQDQIIKSLTPENVGKRHRSV RVSSSHYEHP…
	Solanum tuberosum	Stuber_2			3.9e-229	>PGSC0003DMP400035903 pacid=37452524 transcript=PGSC0003DMT400053231 locus=PGSC0003DMG400020660 ID=PGSC0003DMT400053231.v4.03 annot-version=v4.03 MEREVYTSNLDDDITGHFRDYHHGYRESSKEHKSSYSRRMREKDRERELERERERERGREKKREKAQYEEQKYEREREER GRRKRDRESRGPSREDRDRYNDRSSRQWKFDDLDDDGNAYHRRYETDNERDRAANLLKFGKQKTQETESEKPKRDEVEQK DYQEKIAFQLAQQEEEEEDELDRIKEESRRRRQAILEKYKNQPSQKSGDNAEVHVNRSTEKHAAGDSAVPEPIDGPTNGA NVHGDEPTFY…
	Glycine max	Gmax_1			5.4e-269	>Glyma.20G114300.1.p pacid=41093726 transcript=Glyma.20G114300.1 locus=Glyma.20G114300 ID=Glyma.20G114300.1.Wm82.a4.v1 annot-version=Wm82.a4.v1 MATDARDSRRKYRRSSSPEDVDRSSKRHKHRHHSHRHRHGSKKRDEEIKFDDRTIGAVPSPTPHGHLPDDDDVEEGEILE DEALDGEVGKKETESDAEPGEIKVTGDRDVRSDNQNSGHLTKISVTRNEDIRDDKFISPAINAEDDVSPNCSSSETRDGK HAQARTDGVGNGFLDPKSSKGDKWHNGELGHFKGNEKLKGDFDDETLEANVRKAHYNRNSSSESGGGKYRMSGSSPSHGR YRSRSRSIGHTR…
	Glycine max	Gmax_2			1.6e-266	>Glyma.10G275400.1.p pacid=41107766 transcript=Glyma.10G275400.1 locus=Glyma.10G275400 ID=Glyma.10G275400.1.Wm82.a4.v1 annot-version=Wm82.a4.v1 MATDARDSRRKHHRSSSPEDVDRSSKRHKHRHNSHRHRHGSKKRDEEVEFDDRTIAAVPSPTSHRYLHDDDVEEGEILED EALDGEVGKKETESDVEPGEIKVTGDRDVRSDNQNSEPLTKISETRNEDIRDDKFISPAIDAQDDVSPNRSSSETRDGKH AQARTDGVGNGYLDPKSSKGDKWQNGELGHFKGNEKLKGDFHDPTLEANVRKAHYHRNSSSESGGEKYRMSGSSPSHGRY RSRSRSIGHTRD…
	Glycine max	Gmax_3			1.5e-141	>Glyma.01G082700.1.p pacid=41116225 transcript=Glyma.01G082700.1 locus=Glyma.01G082700 ID=Glyma.01G082700.1.Wm82.a4.v1 annot-version=Wm82.a4.v1 MDCFSFLPTISHLLSFYYLGRTSKRHRHRHRSRKSDEEIECGCEIAPAVPFPTPPRNSGTNFRVIDDDDVEEGEIFEDDD DVAKQHAQSEAEPGEIDPTGDRGVRSDNKNLGHFARETLLHAKDIETKTQCNVDDRFISPDGEDGACYQSHVGRGIHEDG MGNGLFDGKDGRASTDGMGNGLLDHKHGCFKGNEKLKGYCDDEDVEVDGGKVGYYKNSSSESGREKDRRSRYSHSRDRYR SRSRSTGHATDR…
	Medicago truncatula	Mtrunc			9e-246	>Medtr1g111180.1 pacid=31092896 transcript=Medtr1g111180.1 locus=Medtr1g111180 ID=Medtr1g111180.1.JCVIMt4.0v1 annot-version=Mt4.0v1 MPTDSRRKHRRSPSPDDHDKSSKRHKHRHRHRHHISKKRGEEEIQFDAETVDSVKINHLPVDDVEEGEILDDLPFEVKDD PDLRSNDKNPGLPAKNSETEHEDISNDRFINHTSDEEDGKLRQSCHIDTRINDDDDSPYNSRAETQTRRDVRAGTDALGN GHLGVKSSKGDKWKNWEFGHFRGNEKLKGDNDDDTLEANRREVNPHRNSSESGEEKHRMSANSPLHDGHRSRSRSIGHTR DRSRSRSVVEEHARPKNRHSVEQG…
	Vitis binifera	Vbini				>Vitvi_Genoscope_12X-GSVIVT01011916001-Vitis_vinifera MEEGEIVEEEGFGAGGDAIEKRKSDSDVESGEIKALEVRDVSDVQNLDGHMANGDQQEFCAMANSRGKVARNLNTLQEYRSDDDLVTDSDLVNETGKSDYEAKIGNKIHGEDGLSRHPSAKHYEELFSIGSPDGDMNRDARHESHRKNNSGCESPVKGYGKTESYYEVDKSELQNQRKSLSSESAGDKYKKLAHSPTHDRYRDKVHMRGRSRSHDHARERSRSQSILQDVALSKATHHQEWNASSYAGNRRTDNDTDEEMALRRRDYRHPSRDLVRDEERERSSSHSRQTQRGDKHQSRETWDMAKAGREMDWERQREREQDRSRERERERNRERDRKREKERDR…
	Nicotiana sylvestris	Nsylves	yes			>MKZR-2008795-Nicotiana_sylvestris RERDRDRDNFREREERERRNRDRESRGRSREADRDKYSDKSSRHRRYDDLDDGFAYNRRNRHNEIDNQRERRSDHAKNENAKQKAVEADSEKSKRDEVEQEDYQEKIAFQLAEQEDEEELERIKEESRRRRQAILDKYKNQQSQKEPITQSGDVAELLMDQSTQKPAAGDNAITVSFDGQTNGTDVHVDEPAFSVGKSPLQAGHIADEQASGAGGLGQGTPKSERSADMFCDDIFGESPAGIRKLGKGDGVAVQRSGLHDNWDDPEGYYSYRFGEILDDRYEIVAAHGKGVFSTVVRAKDLKARPGDPEEVAIKMIRNNETMYKAGMEELIILKKLVGADPEDKRHCVRFISSFKYRNHLCLVF…
Opisthokonts	Homo sapien	Hs_PRPF4B			7.4e-133	>sp|Q13523|PRP4B_HUMAN Serine/threonine-protein kinase PRP4 homolog OS=Homo sapiens OX=9606 GN=PRPF4B PE=1 SV=3 MAAAETQSLREQPEMEDANSEKSINEENGEVSEDQSQNKHSRHKKKKHKHRSKHKKHKHS SEEDKDKKHKHKHKHKKHKRKEIIDASDKEGMSPAKRTKLDDLALLEDLEKQRALIKAEL DNELMEGKVQSGMGLILQGYESGSEEEGEIHEKARNGNRSSTRSSSTKGKLELVDNKITT KKRSKSRSKERTRHRSDKKKSKGGIEIVKEKTTRSKSKERKKSKSPSKRSKSQDQARKSK SPTLRRRSQEKIGKARSPTDDKVKIEDKSKSKDRKKSPIINES…
	Drosophila melanogaster	Dme_PRP4			2.1e-137	>tr|X2JG22|X2JG22_DROME Uncharacterized protein, isoform D OS=Drosophila melanogaster OX=7227 GN=PRP4 PE=1 SV=1 MADDKSYDSSNNSETEERRAKHKKAKKHKKHKKSSTGKTEKDRHVHKKQKKAKKRPHRTS ESTNESDAPENAKLKLSQNCGLSSKFTEIMQKASRNGADFRVGKPLLPTDPSSLVEEITK TIQNKMLPVLEVASSSSESDVPADAASPIILSIIEDELNLEELMRQKALLQARLGAYMSD PEAEDKGDLLPHTHSQQLVVHTKSVLKAVTSVPQPQPSKSAAPLATATSKHANIKKSTTH NSNESDVILLDDSSGGQRTPSPTPEKRRRHASPLPAAPRSRCR…
	Caenorhabditis elegans	Ce_PRPf-4		yes		>tr|Q19727|Q19727_CAEEL PRP4 pre-mRNA-processing factor 4 homolog OS=Caenorhabditis elegans OX=6239 GN=prpf-4 PE=1 SV=1 MEDNRVEEDGEVKSDVGTSSDEKASDSEVEKRQRTDSERSGKDKKKKHKKEKKHKKDKKH KKEKKHKREKEVEMENDGPPAKKRTLEEVDTKKDESKKKEAKESSRNNEDELRNPPRRER SKSAERRDRELRERRDAERRDRSLSKERRLIQRKREDNRRDPRAHEGNRRRDRTPERFRN NRDRRDRDGRREDRHRRSPDRRRDSDRKREDGKRKDESKDVEWNLDSDSDDEQKKIEAAR KRRIQIIKKIEGHTEENTPRDSSTPRSDTIGDKKT…
	Mus musculus	Mm_PRP4		yes		>sp|Q61136|PRP4B_MOUSE Serine/threonine-protein kinase PRP4 homolog OS=Mus musculus OX=10090 GN=Prpf4b PE=1 SV=3 MAATEPPSLREQAEMDDADNSEKSVNEENGEVSEDQSQNKHSRHKKKKHKHRSKHKKHKH SSEEDRDKKHKHKHKHKKHKRKEVIEASDKEGLSPAKRTKLDDLALLEDLEKQRALIKAE LDNELMEGKVQSGMGLILQGYESGSEEEGEIHEKARNGNRSSTRSSSTRGKLEITDNKNS AKKRSKSRSKERTRHRSDKRKSKGAGEMLREKANRSKSKERRKSKSPSKRSKSQDQARKS KSPPLRRRSQEKVGKARSPAEEKMKSEEKGKIKDRKKSPIVN…
	Danio rerio	Dr_PRPf4bb		yes		>tr|F1QWY2|F1QWY2_DANRE PRP4 pre-mRNA-processing factor 4 homolog OS=Danio rerio OX=7955 GN=prpf4bb PE=1 SV=1 MADLEMDLQSKRLNNGPENLESPQKSGNEDENGDISGEDEEEGEEEVEMNGEKQDISSKH HSSKHKKKKHKHRSKHKKHKHASEEDKNRKRKHRRKHKKHKRKEEASSSAISRKAEDGSM LLSSANLDDKALLEDLEKQRALIKAELDSQMMEGKVQSGMGLILQGYNSGSEEDEERQRA RNGEQRQNSSGGRTRSPRDQIGGMGRSRRDLDTSKPSAKQQSHSHSRERAGRDSKLERAT KSAKETVKERSKSKEKKRSRSRDKSKDRGKKSQSPSIRRHSADRK…
	Danio rerio	Dr_PRPf4aa		yes		>tr|B0V1K6|B0V1K6_DANRE PRP4 pre-mRNA-processing factor 4 homolog OS=Danio rerio OX=7955 GN=prpf4ba PE=1 SV=1 MANMDALAKTIAKDYVDDMESSDSVDENECVPGEDGAKKADNMDFARVEKHKKRKHKHRS KHKKHKHSSPDERDQKHKYKHKHKRKHRDSFRDDRECSTSYEGAADSPKRFRLDDLAALE DLEKQRAMIQAELDNELMEGSVQSGMGLILQGYNSDSEDGEVQEAVRNGEQQRKDLDELV TVKGNGRKLQQDYVNDEQFYSVLEGRTMSEEVTVQSHKSEKRESMTGLGIKISERPSGPS ETKERRRSRSTDRSKDRSRRSKSPVKSKEVPSSSATSNRKSNTRP…
	Bos taurus	Bt_prpfba		yes		>tr|A0A3Q1MNY8|A0A3Q1MNY8_BOVIN PRP4 pre-mRNA-processing factor 4 homolog OS=Bos taurus OX=9913 GN=PRPF4B PE=3 SV=1 MLLSSQMEDANSEKSVNEENGEVSEDQSQNKHSRHKKKKHKHRSKHKKHKHSSEEDKDRK HKHKHKHKKHKRKEVADASDKEGMSPAKRTKLDDLALLEDLEKQRALIKAELDNELMEGK VQSGMGLILQGYESGSEEEGEIHEKARNGNRSSTRSSSTKGKLELVDNKNSTKKRSKSRS KERTRHRSDKKKSKGGVEIVKEKATRSKSKERKKSKSPSKRSKSQDEARKSKSPTLRRRS QEKVGKARSPVDDKAKVEDKSKAKDRKKSPVINESRSRD…
	Bos taurus	Bt_prpf4B		yes		>sp|Q08DZ2|PRP4B_BOVIN Serine/threonine-protein kinase PRP4 homolog OS=Bos taurus OX=9913 GN=PRPF4B PE=2 SV=1 MAAAEAPSLREQPEMEDANSEKSVNEENGEVSEDQSQNKHSRHKKKKHKHRSKHKKHKHS SEEDKDRKHKHKHKHKKHKRKEVADASDKEGMSPAKRTKLDDLALLEDLEKQRALIKAEL DNELMEGKVQSGMGLILQGYESGSEEEGEIHEKARNGNRSSTRSSSTKGKLELVDNKNST KKRSKSRSKERTRHRSDKKKSKGGVEIVKEKATRSKSKERKKSKSPSKRSKSQDEARKSK SPTLRRRSQEKVGKARSPVDDKAKVEDKSKAKDRKKSPVINESRS…
	Gallus gallus	Gg_PRPF4B		yes		>tr|F1P4D7|F1P4D7_CHICK PRP4 pre-mRNA-processing factor 4 homolog OS=Gallus gallus OX=9031 GN=PRPF4B PE=3 SV=4 MIRVLPRPRFPLQVVLTTANEAAAAAQPYLSRPLPPLRSPSPPARPGAEGGAGCSQPAPR AGFASGGRHPAIPNPSRRPGCACAAAPRLPSGSEGVWKFKMAAAAEPEQRAPEAEDANAS EKSTNEENGEVSEADQPQNKHSRHKKKKHKHRSKHKKHKHSSEEDKDKKHKHRHKHKKHK RKEVADASDKEDGPAKRTKIDFLAPLEDLEKQRALLKAELENELMEGKVQSGMGLILQGY ESGSEEEGEINEKARNGTRPAAKSNTKGKLEPVENKASSKKGNK…
[truncated: 5,000 more columns]
