# Supplementary material for: Genome-scale analysis of Arabidopsis splicing-related protein kinase families reveals roles in abiotic stress adaptation
Source: BMC Plant Biol. 2022 Oct 22;22:496. doi: 10.1186/s12870-022-03870-9 (PMC9587599; doi:10.1186/s12870-022-03870-9)
Supplement: Supplementary file 7 — Additional file 7. [file 12870_2022_3870_MOESM7_ESM.xlsx]

## Sheet: ReadMe
AGIs were inputted into https://bar.utoronto.ca/efp_arabidopsis/cgi-bin/efpWeb.cgi using absolute mode. Results were downloaded and log2 tranfromed. Certain developmental stages had multiple stages which were averaged together to represent general expression level during those combined stages. Column G and H contain the final values used in for Figure 6.

## Sheet: SRPK1
Group #	Tissue	Expression Level	Standard Deviation	Log2 Transform		Reduced Developmental	Log 2 transform
1	Dry seed	128.23	12.09	7.00259		dry seed	7.00259
1	Imbibed seed, 24 h	39.45	1.33	5.30195		germinated seed	5.30195
1	1st Node	67.3	3.44	6.07253		seedling, cotyledon	4.64847
1	Flower Stage 12, Stamens	263.12	19.66	8.03958		seedling root	6.39489
1	Cauline Leaf	40.98	5.93	5.35685		young rosette 1-6	5.50459
1	Cotyledon	25.08	0.97	4.64847		vegetative rosette	4.15947
1	Root	84.15	1.8	6.39489		Root	6.47444
1	Entire Rosette After Transition to Flowering	28.77	3.21	4.84649		bolting rosette	4.84649
1	Flower Stage 9	42.47	1.03	5.40837		Shoot Apex, Vegetative	5.31216
1	Flower Stage 10/11	42.43	3.1	5.40701		Shoot Apex, Transition	5.79831
1	Flower Stage 12	60.2	3.66	5.91169		Shoot Apex, Inflorescence	5.50526
1	Flower Stage 15	58.5	3.87	5.87036		flower bud	5.91169
1	Flower Stage 12, Carpels	28.63	3.16	4.83946		mature flower	5.87036
1	Flower Stage 12, Petals	21.63	2.54	4.43496		mature flower, stamen	6.76911
1	Flower Stage 12, Sepals	44.07	8.24	5.46172		mature flower, carpels	5.10852
1	Flower Stage 15, Carpels	34.5	5.99	5.10852		Mature pollen	9.33544
1	Flower Stage 15, Petals	23.58	2.7	4.55949		young silique 3-5	5.84708
1	Flower Stage 15, Sepals	77.3	13.15	6.2724		maturing silique 6-8	6.43694
1	Flower Stage 15, Stamen	109.07	15.3	6.76911		mature silique 9-10	6.77285
1	Flowers Stage 15, Pedicels	34.48	2.71	5.10769		senescence leaf	6.55888
1	Leaf 1 + 2	13.3	3.55	3.73335
1	Leaf 7, Petiole	32.97	2.56	5.04308
1	Leaf 7, Distal Half	33.2	4.32	5.05311
1	Leaf 7, Proximal Half	18.02	2.31	4.17153
1	Hypocotyl	68.12	13.35	6.09001
1	Root	88.92	7.91	6.47444
1	Rosette Leaf 2	44.22	8.19	5.46663
1	Rosette Leaf 4	32.03	3.47	5.00135
1	Rosette Leaf 6	33.73	2.55	5.07596
1	Rosette Leaf 8	24.17	3.14	4.59515
1	Rosette Leaf 10	18.42	2.26	4.2032
1	Rosette Leaf 12	18.88	0.42	4.23879
1	Senescing Leaf	94.28	3.41	6.55888
1	Shoot Apex, Inflorescence	45.42	5.64	5.50526
1	Shoot Apex, Transition	55.65	6.87	5.79831
1	Shoot Apex, Vegetative	39.73	5.36	5.31216
1	Stem, 2nd Internode	56.75	8.38	5.82655
1	Mature Pollen	646.02	36.35	9.33544
1	Seeds Stage 3 w/ Siliques	46.1	9.02	5.52669
1	Seeds Stage 4 w/ Siliques	63.43	4.21	5.98709
1	Seeds Stage 5 w/ Siliques	65.23	3.95	6.02746
1	Seeds Stage 6 w/o Siliques	77.17	12.53	6.26997
1	Seeds Stage 7 w/o Siliques	89.68	5.93	6.48671
1	Seeds Stage 8 w/o Siliques	93.97	9.63	6.55413
1	Seeds Stage 9 w/o Siliques	101.4	11.85	6.66391
1	Seeds Stage 10 w/o Siliques	117.93	8.66	6.88179
1	Vegetative Rosette	17.87	0.98	4.15947

## Sheet: SRPK2
Group #	Tissue	Expression Level	Standard Deviation	Log2 Transform		Reduced Developmental	Log 2 transform
1	Dry seed	64.96	5.48	6.02148		dry seed	6.02148
1	Imbibed seed, 24 h	98.63	4.75	6.62395		germinated seed	6.62395
1	1st Node	78.12	5.71	6.28762		seedling, cotyledon	5.2854
1	Flower Stage 12, Stamens	352.92	15.27	8.4632		seedling root	6.4814
1	Cauline Leaf	69.03	2.4	6.10915		young rosette 1-6	5.9399
1	Cotyledon	39	2.55	5.2854		vegetative rosette	5.81711
1	Root	89.35	3.41	6.4814		Root	6.5345
1	Entire Rosette After Transition to Flowering	51.35	4.58	5.68229		bolting rosette	5.68229
1	Flower Stage 9	66.57	6.1	6.0568		Shoot Apex, Vegetative	5.94837
1	Flower Stage 10/11	62.07	2.66	5.95582		Shoot Apex, Transition	6.49586
1	Flower Stage 12	77.07	3.4	6.2681		Shoot Apex, Inflorescence	6.43846
1	Flower Stage 15	70.72	2.14	6.14405		flower bud	6.2681
1	Flower Stage 12, Carpels	63.07	5.69	5.97888		flower	6.14405
1	Flower Stage 12, Petals	40.4	5.73	5.33628		mature flower, stamen	6.95629
1	Flower Stage 12, Sepals	54.88	1.85	5.77821		mature flower, carpels	5.89845
1	Flower Stage 15, Carpels	59.65	3.01	5.89845		Mature pollen	9.59623
1	Flower Stage 15, Petals	68.73	5.05	6.10287		young silique 3-5	5.77068
1	Flower Stage 15, Sepals	81	3.4	6.33985		maturing silique 6-8	5.66413
1	Flower Stage 15, Stamen	124.18	13.04	6.95629		mature silique 9-10	5.36942
1	Flowers Stage 15, Pedicels	51.92	6.13	5.69822		senescence leaf	6.24279
1	Leaf 1 + 2	32.68	7.4	5.03034
1	Leaf 7, Petiole	58.4	2.27	5.8679
1	Leaf 7, Distal Half	56.12	6.19	5.81044
1	Leaf 7, Proximal Half	55.03	6.29	5.78215
1	Hypocotyl	73.73	3.08	6.20418
1	Root	92.7	7.28	6.5345
1	Rosette Leaf 2	60.27	3.97	5.91337
1	Rosette Leaf 4	53.97	3.21	5.75409
1	Rosette Leaf 6	47.1	1.94	5.55766
1	Rosette Leaf 8	43.97	3.36	5.45845
1	Rosette Leaf 10	49.08	7.68	5.61706
1	Rosette Leaf 12	53.75	2.48	5.74819
1	Senescing Leaf	75.73	10.81	6.24279
1	Shoot Apex, Inflorescence	86.73	4.06	6.43846
1	Shoot Apex, Transition	90.25	4.33	6.49586
1	Shoot Apex, Vegetative	61.75	9.65	5.94837
1	Stem, 2nd Internode	73.28	1.89	6.19535
1	Mature Pollen	774.02	67.27	9.59623
1	Seeds Stage 3 w/ Siliques	65.27	3.11	6.02835
1	Seeds Stage 4 w/ Siliques	53.27	1.78	5.73525
1	Seeds Stage 5 w/ Siliques	46.8	5.26	5.54844
1	Seeds Stage 6 w/o Siliques	55.1	5.25	5.78398
1	Seeds Stage 7 w/o Siliques	53.5	2.41	5.74147
1	Seeds Stage 8 w/o Siliques	44.23	8.36	5.46695
1	Seeds Stage 9 w/o Siliques	44.7	7.29	5.4822
1	Seeds Stage 10 w/o Siliques	38.23	4.48	5.25663
1	Vegetative Rosette	56.38	5.86	5.81711

## Sheet: SRPK3
Group #	Tissue	Expression Level	Standard Deviation	Log2 Transform		Reduced Developmental	Log 2 transform
1	Dry seed	77.85	4.86	6.28263		dry seed	6.28263
1	Imbibed seed, 24 h	159.65	3.16	7.31877		germinated seed	7.31877
1	1st Node	39.53	2.7	5.30488		seedling, cotyledon	5.16872
1	Flower Stage 12, Stamens	25.18	0.89	4.65421		seedling root	6.07575
1	Cauline Leaf	48.25	7.82	5.59246		young rosette 1-6	5.68395
1	Cotyledon	35.97	2.24	5.16872		vegetative rosette	5.69488
1	Root	67.45	2.55	6.07575		Root	6.28873
1	Entire Rosette After Transition to Flowering	46.93	6.0	5.55244		bolting rosette	5.55244
1	Flower Stage 9	52.25	3.63	5.70736		Shoot Apex, Vegetative	6.42425
1	Flower Stage 10/11	52.65	6.52	5.71836		Shoot Apex, Transition	6.31886
1	Flower Stage 12	49.85	3.75	5.63952		Shoot Apex, Inflorescence	6.41193
1	Flower Stage 15	42.43	5.01	5.40701		flower bud	5.63952
1	Flower Stage 12, Carpels	66.28	1.71	6.0505		flower	5.40701
1	Flower Stage 12, Petals	45.78	1.68	5.51665		mature flower, stamen	5.01033
1	Flower Stage 12, Sepals	41.23	1.81	5.36562		mature flower, carpels	5.90376
1	Flower Stage 15, Carpels	59.87	3.48	5.90376		Mature pollen	5.1807
1	Flower Stage 15, Petals	29.65	4.3	4.88996		young silique 3-5	5.22277
1	Flower Stage 15, Sepals	37.42	3.57	5.22574		maturing silique 6-8	5.82566
1	Flower Stage 15, Stamen	32.23	4.06	5.01033		mature silique 9-10	6.19089
1	Flowers Stage 15, Pedicels	50.27	3.81	5.65163		senescence leaf	5.78869
1	Leaf 1 + 2	40.57	7.96	5.34234
1	Leaf 7, Petiole	47.75	3.77	5.57743
1	Leaf 7, Distal Half	36.3	4.3	5.1819
1	Leaf 7, Proximal Half	38.93	5.46	5.28281
1	Hypocotyl	58.67	4.84	5.87455
1	Root	78.18	1.72	6.28873
1	Rosette Leaf 2	43.23	1.2	5.43396
1	Rosette Leaf 4	44.0	1.9	5.45943
1	Rosette Leaf 6	46.97	5.52	5.55367
1	Rosette Leaf 8	39.03	1.88	5.28651
1	Rosette Leaf 10	42.48	3.7	5.40871
1	Rosette Leaf 12	52.67	2.47	5.71891
1	Senescing Leaf	55.28	1.78	5.78869
1	Shoot Apex, Inflorescence	85.15	3.65	6.41193
1	Shoot Apex, Transition	79.83	0.81	6.31886
1	Shoot Apex, Vegetative	85.88	0.89	6.42425
1	Stem, 2nd Internode	41.8	2.18	5.38543
1	Mature Pollen	36.27	7.71	5.1807
1	Seeds Stage 3 w/ Siliques	41.8	1.06	5.38543
1	Seeds Stage 4 w/ Siliques	38.18	5.52	5.25475
1	Seeds Stage 5 w/ Siliques	32.63	2.33	5.02813
1	Seeds Stage 6 w/o Siliques	46.28	7.87	5.53232
1	Seeds Stage 7 w/o Siliques	64.6	5.88	6.01346
1	Seeds Stage 8 w/o Siliques	61.02	2.35	5.93121
1	Seeds Stage 9 w/o Siliques	72.68	4.62	6.18349
1	Seeds Stage 10 w/o Siliques	73.43	16.77	6.1983
1	Vegetative Rosette	51.8	3.01	5.69488

## Sheet: SRPK4
Group #	Tissue	Expression Level	Standard Deviation	Log2 Transform		Reduced Developmental	Log 2 transform
1	Dry seed	79.0	0.93	6.30378		dry seed	6.30378
1	Imbibed seed, 24 h	102.02	5.4	6.67271		germinated seed	6.67271
1	1st Node	93.4	7.23	6.54535		seedling, cotyledon	6.09128
1	Flower Stage 12, Stamens	50.2	3.61	5.64962		seedling root	6.06717
1	Cauline Leaf	93.65	10.84	6.54921		young rosette 1-6	6.12567
1	Cotyledon	68.18	5.49	6.09128		vegetative rosette	6.56758
1	Root	67.05	2.81	6.06717		Root	6.11894
1	Entire Rosette After Transition to Flowering	72.58	9.02	6.1815		bolting rosette	6.1815
1	Flower Stage 9	72.72	8.05	6.18428		Shoot Apex, Vegetative	6.34873
1	Flower Stage 10/11	69.35	7.49	6.11582		Shoot Apex, Transition	6.58601
1	Flower Stage 12	64.27	7.19	6.00607		Shoot Apex, Inflorescence	6.45976
1	Flower Stage 15	68.72	2.94	6.10266		flower bud	6.00607
1	Flower Stage 12, Carpels	75.93	9.39	6.2466		flower	6.10266
1	Flower Stage 12, Petals	62.48	4.01	5.96532		mature flower, stamen	5.81378
1	Flower Stage 12, Sepals	50.53	11.09	5.65907		mature flower, carpels	6.21975
1	Flower Stage 15, Carpels	74.53	1.39	6.21975		Mature pollen	4.89724
1	Flower Stage 15, Petals	78.22	3.72	6.28947		young silique 3-5	6.24564
1	Flower Stage 15, Sepals	82.83	8.4	6.37208		maturing silique 6-8	6.49978
1	Flower Stage 15, Stamen	56.25	2.12	5.81378		mature silique 9-10	6.60136
1	Flowers Stage 15, Pedicels	94.12	7.6	6.55643		senescence leaf	6.92089
1	Leaf 1 + 2	75.8	22.04	6.24413
1	Leaf 7, Petiole	69.33	5.03	6.11541
1	Leaf 7, Distal Half	66.85	8.56	6.06286
1	Leaf 7, Proximal Half	65.53	2.77	6.03408
1	Hypocotyl	80.07	0.61	6.32319
1	Root	69.5	1.57	6.11894
1	Rosette Leaf 2	76.22	8.2	6.2521
1	Rosette Leaf 4	65.48	7.59	6.03298
1	Rosette Leaf 6	68.53	5.72	6.09866
1	Rosette Leaf 8	60.4	0.97	5.91648
1	Rosette Leaf 10	68.05	7.29	6.08852
1	Rosette Leaf 12	75.45	2.66	6.23745
1	Senescing Leaf	121.17	5.86	6.92089
1	Shoot Apex, Inflorescence	88.02	3.9	6.45976
1	Shoot Apex, Transition	96.07	2.2	6.58601
1	Shoot Apex, Vegetative	81.5	3.38	6.34873
1	Stem, 2nd Internode	114.05	7.14	6.83352
1	Mature Pollen	29.8	11.63	4.89724
1	Seeds Stage 3 w/ Siliques	80.37	6.19	6.32859
1	Seeds Stage 4 w/ Siliques	75.48	2.53	6.23802
1	Seeds Stage 5 w/ Siliques	72.02	6.01	6.17033
1	Seeds Stage 6 w/o Siliques	78.95	3.68	6.30287
1	Seeds Stage 7 w/o Siliques	92.53	9.47	6.53185
1	Seeds Stage 8 w/o Siliques	101.45	1.23	6.66463
1	Seeds Stage 9 w/o Siliques	91.25	5.88	6.51175
1	Seeds Stage 10 w/o Siliques	103.32	7.36	6.69098
1	Vegetative Rosette	94.85	4.92	6.56758

## Sheet: SRPK5
Group #	Tissue	Expression Level	Standard Deviation	Log2 Transform		Reduced Developmental	Log 2 transform
1	Dry seed	14.38	2.35	3.84599		dry seed	3.84599
1	Imbibed seed, 24 h	55.33	0.83	5.78999		germinated seed	5.78999
1	1st Node	82.52	3.53	6.36667		seedling, cotyledon	5.32265
1	Flower Stage 12, Stamens	36.55	3.18	5.1918		seedling root	6.33235
1	Cauline Leaf	42.75	3.82	5.41785		young rosette 1-6	5.65346
1	Cotyledon	40.02	2.88	5.32265		vegetative rosette	5.65105
1	Root	80.58	7.58	6.33235		Root	6.28077
1	Entire Rosette After Transition to Flowering	53.4	2.59	5.73877		bolting rosette	5.73877
1	Flower Stage 9	87.27	3.36	6.44741		Shoot Apex, Vegetative	6.35085
1	Flower Stage 10/11	69.93	1.33	6.12784		Shoot Apex, Transition	6.39575
1	Flower Stage 12	62.03	2.59	5.95489		Shoot Apex, Inflorescence	6.7807
1	Flower Stage 15	43.17	2.6	5.43196		flower bud	5.95489
1	Flower Stage 12, Carpels	78.93	2.71	6.3025		flower	5.43196
1	Flower Stage 12, Petals	60.2	3.02	5.91169		mature flower, stamen	4.7252
1	Flower Stage 12, Sepals	40.13	0.61	5.32661		mature flower, carpels	6.11894
1	Flower Stage 15, Carpels	69.5	5.84	6.11894		Mature pollen	5.57077
1	Flower Stage 15, Petals	33.23	3.78	5.05441		young silique 3-5	5.96478
1	Flower Stage 15, Sepals	30.8	2.35	4.94486		maturing silique 6-8	5.51219
1	Flower Stage 15, Stamen	26.45	4.99	4.7252		mature silique 9-10	5.44483
1	Flowers Stage 15, Pedicels	53.5	5.67	5.74147		senescence leaf	6.07189
1	Leaf 1 + 2	43.8	4.14	5.45286
1	Leaf 7, Petiole	52.85	4.85	5.72383
1	Leaf 7, Distal Half	42.35	2.18	5.40429
1	Leaf 7, Proximal Half	36.72	2.2	5.19849
1	Hypocotyl	78.48	4.58	6.29425
1	Root	77.75	1.1	6.28077
1	Rosette Leaf 2	43.92	3.13	5.45681
1	Rosette Leaf 4	43.38	2.09	5.43896
1	Rosette Leaf 6	43.33	6.99	5.43729
1	Rosette Leaf 8	41.87	2.4	5.38785
1	Rosette Leaf 10	47.07	6.28	5.55674
1	Rosette Leaf 12	49.57	5.94	5.6314
1	Senescing Leaf	67.27	4.72	6.07189
1	Shoot Apex, Inflorescence	109.95	3.16	6.7807
1	Shoot Apex, Transition	84.2	3.76	6.39575
1	Shoot Apex, Vegetative	81.62	8.48	6.35085
1	Stem, 2nd Internode	89.05	8.11	6.47654
1	Mature Pollen	47.53	7.82	5.57077
1	Seeds Stage 3 w/ Siliques	81.07	15.95	6.3411
1	Seeds Stage 4 w/ Siliques	56.68	9.47	5.82477
1	Seeds Stage 5 w/ Siliques	53.02	9.33	5.72846
1	Seeds Stage 6 w/o Siliques	58.12	8.08	5.86096
1	Seeds Stage 7 w/o Siliques	40.02	2.78	5.32265
1	Seeds Stage 8 w/o Siliques	40.87	5.99	5.35297
1	Seeds Stage 9 w/o Siliques	38.02	5.49	5.24869
1	Seeds Stage 10 w/o Siliques	49.9	2.86	5.64097
1	Vegetative Rosette	50.25	4.23	5.65105

## Sheet: AFC1
Group #	Tissue	Expression Level	Standard Deviation	Log2 Transform		Reduced Developmental	Log 2 transform
1	Dry seed	69.94	5.18	6.12805		dry seed	6.12805
1	Imbibed seed, 24 h	68.28	8.43	6.09339		germinated seed	6.09339
1	1st Node	99.77	1.74	6.64053		seedling, cotyledon	6.43129
1	Flower Stage 12, Stamens	125.18	5.66	6.96786		seedling root	6.24888
1	Cauline Leaf	100.08	13.42	6.64501		young rosette 1-6	6.18168
1	Cotyledon	86.3	5.89	6.43129		vegetative rosette	6.28762
1	Root	76.05	0.39	6.24888		Root	6.0492
1	Entire Rosette After Transition to Flowering	96.45	10.34	6.59171		bolting rosette	6.59171
1	Flower Stage 9	116.57	12.04	6.86505		Shoot Apex, Vegetative	5.61176
1	Flower Stage 10/11	119.12	7.29	6.89627		Shoot Apex, Transition	6.27891
1	Flower Stage 12	110.1	6.54	6.78267		Shoot Apex, Inflorescence	6.65721
1	Flower Stage 15	96.2	11.61	6.58796		flower bud	6.78267
1	Flower Stage 12, Carpels	108.95	4.37	6.76752		flower	6.58796
1	Flower Stage 12, Petals	156.05	10.91	7.28586		mature flower, stamen	7.01659
1	Flower Stage 12, Sepals	97.18	7.66	6.60259		mature flower, carpels	6.65678
1	Flower Stage 15, Carpels	100.9	2.83	6.65678		Mature pollen	6.54689
1	Flower Stage 15, Petals	127.0	8.2	6.98868		young silique 3-5	6.38284
1	Flower Stage 15, Sepals	81.57	3.28	6.34997		maturing silique 6-8	6.73912
1	Flower Stage 15, Stamen	129.48	5.71	7.01659		mature silique 9-10	6.89057
1	Flowers Stage 15, Pedicels	107.62	16.2	6.7498		senescence leaf	6.57939
1	Leaf 1 + 2	62.75	3.39	5.97154
1	Leaf 7, Petiole	77.6	13.94	6.27798
1	Leaf 7, Distal Half	80.82	14.43	6.33664
1	Leaf 7, Proximal Half	94.38	11.37	6.56041
1	Hypocotyl	77.78	8.33	6.28133
1	Root	66.22	1.94	6.0492
1	Rosette Leaf 2	69.32	1.41	6.1152
1	Rosette Leaf 4	80.73	5.19	6.33503
1	Rosette Leaf 6	74.92	4.06	6.22728
1	Rosette Leaf 8	71.87	5.64	6.16732
1	Rosette Leaf 10	75.57	4.83	6.23974
1	Rosette Leaf 12	60.67	5.21	5.92291
1	Senescing Leaf	95.63	5.58	6.57939
1	Shoot Apex, Inflorescence	100.93	6.04	6.65721
1	Shoot Apex, Transition	77.65	2.41	6.27891
1	Shoot Apex, Vegetative	48.9	2.83	5.61176
1	Stem, 2nd Internode	131.22	4.96	7.03584
1	Mature Pollen	93.5	12.52	6.54689
1	Seeds Stage 3 w/ Siliques	90.97	2.4	6.50732
1	Seeds Stage 4 w/ Siliques	89.32	1.79	6.48091
1	Seeds Stage 5 w/ Siliques	71.52	6.78	6.16027
1	Seeds Stage 6 w/o Siliques	96.3	6.39	6.58946
1	Seeds Stage 7 w/o Siliques	93.15	3.18	6.54148
1	Seeds Stage 8 w/o Siliques	135.9	13.54	7.0864
1	Seeds Stage 9 w/o Siliques	106.57	11.24	6.73566
1	Seeds Stage 10 w/o Siliques	132.1	8.62	7.04549
1	Vegetative Rosette	78.12	10.21	6.28762

## Sheet: AFC2
Group #	Tissue	Expression Level	Standard Deviation	Log2 Transform		Reduced Developmental	Log 2 transform
1	Dry seed	386.59	9.39	8.59466		dry seed	8.59466
1	Imbibed seed, 24 h	141.3	4.55	7.14262		germinated seed	7.14262
1	1st Node	195.93	3.28	7.61419		seedling, cotyledon	7.11614
1	Flower Stage 12, Stamens	228.63	11.0	7.83687		seedling root	7.36352
1	Cauline Leaf	273.67	7.97	8.09629		young rosette 1-6	7.40779
1	Cotyledon	138.73	2.8	7.11614		vegetative rosette	7.23487
1	Root	164.68	5.27	7.36352		Root	7.39943
1	Entire Rosette After Transition to Flowering	159.12	8.66	7.31397		bolting rosette	7.31397
1	Flower Stage 9	216.23	0.12	7.75642		Shoot Apex, Vegetative	7.11967
1	Flower Stage 10/11	207.92	7.96	7.69988		Shoot Apex, Transition	7.55651
1	Flower Stage 12	168.3	9.54	7.39489		Shoot Apex, Inflorescence	7.64659
1	Flower Stage 15	198.65	8.75	7.63408		flower bud	7.39489
1	Flower Stage 12, Carpels	171.55	4.87	7.42249		flower	7.63408
1	Flower Stage 12, Petals	161.47	4.13	7.33512		mature flower, stamen	8.25162
1	Flower Stage 12, Sepals	134.35	6.36	7.06985		mature flower, carpels	7.37652
1	Flower Stage 15, Carpels	166.17	11.63	7.37652		Mature pollen	8.11254
1	Flower Stage 15, Petals	300.72	21.96	8.23228		young silique 3-5	7.10289
1	Flower Stage 15, Sepals	217.23	9.23	7.76308		maturing silique 6-8	7.26322
1	Flower Stage 15, Stamen	304.78	1.88	8.25162		mature silique 9-10	7.37913
1	Flowers Stage 15, Pedicels	128.43	2.26	7.00484		senescence leaf	8.43058
1	Leaf 1 + 2	114.27	2.64	6.8363
1	Leaf 7, Petiole	107.88	5.95	6.75328
1	Leaf 7, Distal Half	170.1	9.2	7.41024
1	Leaf 7, Proximal Half	144.05	5.39	7.17043
1	Hypocotyl	154.7	9.38	7.27333
1	Root	168.83	6.14	7.39943
1	Rosette Leaf 2	210.97	4.54	7.72089
1	Rosette Leaf 4	161.95	6.03	7.3394
1	Rosette Leaf 6	144.15	3.49	7.17143
1	Rosette Leaf 8	134.37	3.29	7.07007
1	Rosette Leaf 10	122.72	4.77	6.93923
1	Rosette Leaf 12	119.9	9.63	6.90569
1	Senescing Leaf	345.03	11.69	8.43058
1	Shoot Apex, Inflorescence	200.38	5.69	7.64659
1	Shoot Apex, Transition	188.25	7.52	7.55651
1	Shoot Apex, Vegetative	139.07	1.46	7.11967
1	Stem, 2nd Internode	207.35	12.78	7.69592
1	Mature Pollen	276.77	34.17	8.11254
1	Seeds Stage 3 w/ Siliques	158.07	8.67	7.30442
1	Seeds Stage 4 w/ Siliques	129.47	3.18	7.01647
1	Seeds Stage 5 w/ Siliques	126.92	4.53	6.98778
1	Seeds Stage 6 w/o Siliques	140.82	6.35	7.13771
1	Seeds Stage 7 w/o Siliques	139.52	10.1	7.12433
1	Seeds Stage 8 w/o Siliques	184.52	12.35	7.52763
1	Seeds Stage 9 w/o Siliques	159.48	8.22	7.31723
1	Seeds Stage 10 w/o Siliques	173.77	9.48	7.44104
1	Vegetative Rosette	150.63	5.76	7.23487

## Sheet: AFC3
Group #	Tissue	Expression Level	Standard Deviation	Log2 Transform		Reduced Developmental	Log 2 transform
1	Dry seed	288.16	4.11	8.17073		dry seed	8.17073
1	Imbibed seed, 24 h	136.32	14.68	7.09085		germinated seed	7.09085
1	1st Node	126.03	2.76	6.97762		seedling, cotyledon	6.91193
1	Flower Stage 12, Stamens	111.7	6.79	6.80349		seedling root	7.03507
1	Cauline Leaf	195.13	17.14	7.60829		young rosette 1-6	7.21828
1	Cotyledon	120.42	12.87	6.91193		vegetative rosette	7.53294
1	Root	131.15	1.38	7.03507		Root	7.21548
1	Entire Rosette After Transition to Flowering	149.38	30.71	7.22284		bolting rosette	7.22284
1	Flower Stage 9	193.78	1.65	7.59828		Shoot Apex, Vegetative	7.215
1	Flower Stage 10/11	191.17	3.38	7.57871		Shoot Apex, Transition	7.4698
1	Flower Stage 12	149.47	14.62	7.22371		Shoot Apex, Inflorescence	7.43062
1	Flower Stage 15	143.75	7.04	7.16742		flower bud	7.22371
1	Flower Stage 12, Carpels	138.53	4.18	7.11405		flower	7.16742
1	Flower Stage 12, Petals	124.1	2.15	6.95536		mature flower, stamen	7.37487
1	Flower Stage 12, Sepals	115.78	6.7	6.85524		mature flower, carpels	7.25475
1	Flower Stage 15, Carpels	152.72	5.1	7.25475		Mature pollen	7.39601
1	Flower Stage 15, Petals	150.75	0.27	7.23601		young silique 3-5	6.72719
1	Flower Stage 15, Sepals	132.55	4.31	7.05039		maturing silique 6-8	6.71342
1	Flower Stage 15, Stamen	165.98	2.33	7.37487		mature silique 9-10	7.48643
1	Flowers Stage 15, Pedicels	131.18	6.34	7.0354		senescence leaf	7.80658
1	Leaf 1 + 2	136.75	4.34	7.0954
1	Leaf 7, Petiole	109.37	9.64	6.77307
1	Leaf 7, Distal Half	134.8	12.21	7.07468
1	Leaf 7, Proximal Half	117.6	20.93	6.87774
1	Hypocotyl	145.5	6.24	7.18488
1	Root	148.62	4.32	7.21548
1	Rosette Leaf 2	151.13	11.65	7.23965
1	Rosette Leaf 4	144.47	3.76	7.17463
1	Rosette Leaf 6	151.52	18.63	7.24336
1	Rosette Leaf 8	116.08	19.03	6.85898
1	Rosette Leaf 10	156.8	23.14	7.29278
1	Rosette Leaf 12	128.13	27.78	7.00146
1	Senescing Leaf	223.88	12.33	7.80658
1	Shoot Apex, Inflorescence	172.52	3.29	7.43062
1	Shoot Apex, Transition	177.27	6.59	7.4698
1	Shoot Apex, Vegetative	148.57	3.86	7.215
1	Stem, 2nd Internode	150.78	5.58	7.2363
1	Mature Pollen	168.43	23.33	7.39601
1	Seeds Stage 3 w/ Siliques	135.08	11.41	7.07767
1	Seeds Stage 4 w/ Siliques	100.27	4.66	6.64775
1	Seeds Stage 5 w/ Siliques	87.8	4.81	6.45615
1	Seeds Stage 6 w/o Siliques	78.33	8.51	6.29149
1	Seeds Stage 7 w/o Siliques	88.28	8.16	6.46401
1	Seeds Stage 8 w/o Siliques	167.12	10.09	7.38474
1	Seeds Stage 9 w/o Siliques	190.2	9.78	7.57137
1	Seeds Stage 10 w/o Siliques	169.07	14.21	7.40148
1	Vegetative Rosette	185.2	13.09	7.53294

## Sheet: PRP4Ka
Group #	Tissue	Expression Level	Standard Deviation	Log2 Transform		Reduced Developmental	Log 2 transform
1	Dry seed	122.12	11.26	6.93216		dry seed	6.93216
1	Imbibed seed, 24 h	108.54	20.17	6.76208		germinated seed	6.76208
1	1st Node	70.08	4.23	6.13093		seedling, cotyledon	6.15684
1	Flower Stage 12, Stamens	130.2	9.49	7.02459		seedling root	6.69349
1	Cauline Leaf	114.33	5.51	6.83706		young rosette 1-6	6.38059
1	Cotyledon	71.35	2.94	6.15684		vegetative rosette	6.48059
1	Root	103.5	5.75	6.69349		Root	6.51916
1	Entire Rosette After Transition to Flowering	82.47	7.13	6.3658		bolting rosette	6.3658
1	Flower Stage 9	103.7	4.8	6.69627		Shoot Apex, Vegetative	6.41397
1	Flower Stage 10/11	79.55	7.02	6.31379		Shoot Apex, Transition	6.74524
1	Flower Stage 12	89.7	14.08	6.48704		Shoot Apex, Inflorescence	6.38319
1	Flower Stage 15	101.97	10.13	6.672		flower bud	6.48704
1	Flower Stage 12, Carpels	126.32	4.31	6.98094		flower	6.672
1	Flower Stage 12, Petals	100.23	4.8	6.64717		mature flower, stamen	7.0621
1	Flower Stage 12, Sepals	91.5	11.14	6.5157		mature flower, carpels	6.71039
1	Flower Stage 15, Carpels	104.72	6.6	6.71039		Mature pollen	6.71149
1	Flower Stage 15, Petals	133.28	16.47	7.05832		young silique 3-5	6.30816
1	Flower Stage 15, Sepals	119.18	3.58	6.897		maturing silique 6-8	6.224
1	Flower Stage 15, Stamen	133.63	1.11	7.0621		mature silique 9-10	6.63367
1	Flowers Stage 15, Pedicels	87.82	10.24	6.45648		senescence leaf	7.01926
1	Leaf 1 + 2	83.13	9.51	6.3773
1	Leaf 7, Petiole	65.05	5.06	6.02348
1	Leaf 7, Distal Half	75.53	5.35	6.23898
1	Leaf 7, Proximal Half	72.18	1.12	6.17353
1	Hypocotyl	82.15	4.52	6.36019
1	Root	91.72	4.16	6.51916
1	Rosette Leaf 2	86.77	3.29	6.43912
1	Rosette Leaf 4	76.8	5.69	6.26303
1	Rosette Leaf 6	78.85	6.6	6.30104
1	Rosette Leaf 8	71.4	5.51	6.15785
1	Rosette Leaf 10	77.03	3.23	6.26735
1	Rosette Leaf 12	82.42	9.44	6.36492
1	Senescing Leaf	129.72	3.32	7.01926
1	Shoot Apex, Inflorescence	83.47	5.86	6.38319
1	Shoot Apex, Transition	107.28	5.89	6.74524
1	Shoot Apex, Vegetative	85.27	3.48	6.41397
1	Stem, 2nd Internode	104.05	8.85	6.70113
1	Mature Pollen	104.8	6.71	6.71149
1	Seeds Stage 3 w/ Siliques	80.27	5.68	6.32679
1	Seeds Stage 4 w/ Siliques	83.82	4.56	6.38922
1	Seeds Stage 5 w/ Siliques	73.95	5.61	6.20848
1	Seeds Stage 6 w/o Siliques	69.03	0.9	6.10915
1	Seeds Stage 7 w/o Siliques	65.32	10.23	6.02945
1	Seeds Stage 8 w/o Siliques	92.63	12.76	6.53341
1	Seeds Stage 9 w/o Siliques	91.95	5.01	6.52278
1	Seeds Stage 10 w/o Siliques	107.23	9.15	6.74456
1	Vegetative Rosette	89.3	3.79	6.48059

[truncated: 2 more sheets: PRP4Kb, PRP4Kc]
