# Supplementary material for: Genome-scale analysis of Arabidopsis splicing-related protein kinase families reveals roles in abiotic stress adaptation
Source: BMC Plant Biol. 2022 Oct 22;22:496. doi: 10.1186/s12870-022-03870-9 (PMC9587599; doi:10.1186/s12870-022-03870-9)
Supplement: Supplementary file 8 — Additional file 8. [file 12870_2022_3870_MOESM8_ESM.xlsx]

## Sheet: Developmental Expression
Tissue	SRPK1	SRPK2	SRPK3	SRPK4	SRPK5	AFC1	AFC2	AFC3	PRP4ka	PRP4kb
Germinated seed	10.12	10.87	10.85	11.05	10.17	11.16	12.04	11.85	11.09	10.87
Seedling	9.99	10.78	10.54	10.98	10.31	11.09	11.82	11.7	10.98	10.76
Young rosette	9.96	10.77	10.58	11.13	10.3	11.13	11.8	11.73	11.13	11.31
Developed rosette	9.6	10.67	10.44	11.21	10.18	11.1	12.02	12.01	10.69	10.67
Bolting	9.94	10.65	10.71	11.21	10.61	11.15	12.07	12.05	11.13	11.03
Young flower	9.71	10.69	10.33	11.22	10.29	11.07	11.93	11.86	11.14	11.19
Developed flower	9.87	10.7	10.38	11.24	10.31	10.88	11.87	11.68	11.03	11.13
Flowers and siliques	10.31	10.8	10.45	11.05	10.32	11.2	12.09	11.85	11.14	11.39
Mature siliques	10.72	10.45	10.6	11.2	10.16	11.21	12.03	11.8	11.19	11.16
Senescence	10.83	9.75	11.08	10.69	8.75	10.93	13.71	13.34	10.71	11.25
