# Supplementary material for: Genome-scale analysis of Arabidopsis splicing-related protein kinase families reveals roles in abiotic stress adaptation
Source: BMC Plant Biol. 2022 Oct 22;22:496. doi: 10.1186/s12870-022-03870-9 (PMC9587599; doi:10.1186/s12870-022-03870-9)
Supplement: Supplementary file 9 — Additional file 9. [file 12870_2022_3870_MOESM9_ESM.xlsx]

## Sheet: README
Splicing kinase gene AGI was inputted into https://bar.utoronto.ca/efp/cgi-bin/efpWeb.cgi and absolute valaues were downloaded from abiotic stress conditions. Column labelled "log2FC stress vs. control" contained normalized values relative to control samples.

## Sheet: SRPK1
Group #	Tissue	Expression Level	Standard Deviation	Samples	Log2FC stress vs. Control
1	Control Shoot 0 Hour	21.38	2.15	AtGen_6_0011,AtGen_6_0012,
1	Cold Shoot 0 Hour	21.38	2.15	AtGen_6_0011,AtGen_6_0012,
1	Osmotic Shoot 0 Hour	21.38	2.15	AtGen_6_0011,AtGen_6_0012,
1	Salt Shoot 0 Hour	21.38	2.15	AtGen_6_0011,AtGen_6_0012,
1	Drought Shoot 0 Hour	21.38	2.15	AtGen_6_0011,AtGen_6_0012,
1	Genotoxic Shoot 0 Hour	21.38	2.15	AtGen_6_0011,AtGen_6_0012,
1	Oxidative Shoot 0 Hour	21.38	2.15	AtGen_6_0011,AtGen_6_0012,
1	UV-B Shoot 0 Hour	21.38	2.15	AtGen_6_0011,AtGen_6_0012,
1	Wounding Shoot 0 Hour	21.38	2.15	AtGen_6_0011,AtGen_6_0012,
1	Heat Shoot 0 Hour	21.38	2.15	AtGen_6_0011,AtGen_6_0012,
2	Control Root 0 Hour	54.13	2.55	AtGen_6_0021,AtGen_6_0022,
2	Cold Root 0 Hour	54.13	2.55	AtGen_6_0021,AtGen_6_0022,
2	Osmotic Root 0 Hour	54.13	2.55	AtGen_6_0021,AtGen_6_0022,
2	Salt Root 0 Hour	54.13	2.55	AtGen_6_0021,AtGen_6_0022,
2	Drought Root 0 Hour	54.13	2.55	AtGen_6_0021,AtGen_6_0022,
2	Genotoxic Root 0 Hour	54.13	2.55	AtGen_6_0021,AtGen_6_0022,
2	Oxidative Root 0 Hour	54.13	2.55	AtGen_6_0021,AtGen_6_0022,
2	UV-B Root 0 Hour	54.13	2.55	AtGen_6_0021,AtGen_6_0022,
2	Wounding Root 0 Hour	54.13	2.55	AtGen_6_0021,AtGen_6_0022,
2	Heat Root 0 Hour	54.13	2.55	AtGen_6_0021,AtGen_6_0022,
3	Control Shoot After 15 Minutes	14.5	2.06	AtGen_6_0711,AtGen_6_0712,
3	Drought Shoot After 15 Minutes	13.01	4.11	AtGen_6_4711,AtGen_6_4712,
3	UV-B Shoot After 15 Minutes	12.55	0.58	AtGen_6_7711,AtGen_6_7712,
3	Wounding Shoot After 15 Minutes	18.28	0.08	AtGen_6_8715,AtGen_6_8712,
3	Heat Shoot After 15 Minutes	10.64	6.37	AtGen_6_9711,AtGen_6_9712,
4	Control Root After 15 Minutes	46.36	5.4	AtGen_6_0721,AtGen_6_0722,
4	Drought Root After 15 Minutes	46.78	2.75	AtGen_6_4721,AtGen_6_4722,
4	UV-B Root After 15 Minutes	51.6	3.14	AtGen_6_7721,AtGen_6_7722,
4	Wounding Root After 15 Minutes	65.82	2.24	AtGen_6_8723,AtGen_6_8724,
4	Heat Root After 15 Minutes	53.03	0.62	AtGen_6_9721,AtGen_6_9722,
5	Control Shoot After 30 Minutes	14.48	0.21	AtGen_6_0111,AtGen_6_0112,	0
5	Cold Shoot After 30 Minutes	14.91	2.25	AtGen_6_1111,AtGen_6_1112,	0.0422187
5	Osmotic Shoot After 30 Minutes	21.34	1.73	AtGen_6_2111,AtGen_6_2112,	0.559499
5	Salt Shoot After 30 Minutes	15.48	1.07	AtGen_6_3111,AtGen_6_3112,	0.0963439
5	Drought Shoot After 30 Minutes	25.02	3.55	AtGen_6_4111,AtGen_6_4112,	0.78902
5	Genotoxic Shoot After 30 Minutes	21.93	2.17	AtGen_6_5111,AtGen_6_5112,	0.598844
5	Oxidative Shoot After 30 Minutes	10.29	1.44	AtGen_6_6111,AtGen_6_6112,	-0.492819
5	UV-B Shoot After 30 Minutes	17.27	2.09	AtGen_6_7111,AtGen_6_7112,	0.254206
5	Wounding Shoot After 30 Minutes	20.31	0.36	AtGen_6_8111,AtGen_6_8112,	0.488129
5	Heat Shoot After 30 Minutes	19.25	0.47	AtGen_6_9111,AtGen_6_9112,	0.410797
6	Control Root After 30 Minutes	56.48	0.94	AtGen_6_0121,AtGen_6_0122,	0
6	Cold Root After 30 Minutes	46.23	4.01	AtGen_6_1121,AtGen_6_1122,	-0.288911
6	Osmotic Root After 30 Minutes	66.59	0.1	AtGen_6_2121,AtGen_6_2122,	0.237565
6	Salt Root After 30 Minutes	57.49	2.35	AtGen_6_3121,AtGen_6_3122,	0.0255709
6	Drought Root After 30 Minutes	67.77	2.75	AtGen_6_4121,AtGen_6_4122,	0.262907
6	Genotoxic Root After 30 Minutes	55.8	1.98	AtGen_6_5121,AtGen_6_5122,	-0.017475
6	Oxidative Root After 30 Minutes	58.05	5.78	AtGen_6_6122,AtGen_6_6124,	0.039556
6	UV-B Root After 30 Minutes	48.02	2.87	AtGen_6_7121,AtGen_6_7122,	-0.234105
6	Wounding Root After 30 Minutes	56.29	4.7	AtGen_6_8124,AtGen_6_8126,	-0.00486144
6	Heat Root After 30 Minutes	47.13	1.47	AtGen_6_9121,AtGen_6_9122,	-0.261094
7	Control Shoot After 1 Hour	20.31	0.54	AtGen_6_0211,AtGen_6_0212,	0
7	Cold Shoot After 1 Hour	11.1	7.87	AtGen_6_1211,AtGen_6_1212,	-0.871631
7	Osmotic Shoot After 1 Hour	20.63	0.67	AtGen_6_2211,AtGen_6_2212,	0.0225536
7	Salt Shoot After 1 Hour	19.75	1.27	AtGen_6_3211,AtGen_6_3212,	-0.0403376
7	Drought Shoot After 1 Hour	24.91	1.19	AtGen_6_4211,AtGen_6_4212,	0.294535
7	Genotoxic Shoot After 1 Hour	13.25	5.92	AtGen_6_5211,AtGen_6_5212,	-0.616198
7	Oxidative Shoot After 1 Hour	20.12	3.27	AtGen_6_6211,AtGen_6_6212,	-0.0135599
7	UV-B Shoot After 1 Hour	19.43	1.04	AtGen_6_7211,AtGen_6_7212,	-0.0639043
7	Wounding Shoot After 1 Hour	23.54	1.3	AtGen_6_8211,AtGen_6_8214,	0.212924
7	Heat Shoot After 1 Hour	18.39	0.54	AtGen_6_9211,AtGen_6_9212,	-0.143269
8	Control Root After 1 Hour	52.75	0.06	AtGen_6_0221,AtGen_6_0222,	0
8	Cold Root After 1 Hour	52.38	1.3	AtGen_6_1221,AtGen_6_1222,	-0.010155
8	Osmotic Root After 1 Hour	62.83	4.18	AtGen_6_2221,AtGen_6_2222,	0.252282
8	Salt Root After 1 Hour	61.53	2.25	AtGen_6_3221,AtGen_6_3222,	0.222119
8	Drought Root After 1 Hour	70.52	0.11	AtGen_6_4221,AtGen_6_4222,	0.418861
8	Genotoxic Root After 1 Hour	56.31	3.41	AtGen_6_5221,AtGen_6_5222,	0.0942201
8	Oxidative Root After 1 Hour	48.78	2.8	AtGen_6_6223,AtGen_6_6224,	-0.112881
8	UV-B Root After 1 Hour	49.37	4.22	AtGen_6_7221,AtGen_6_7222,	-0.0955364
8	Wounding Root After 1 Hour	49.82	0.46	AtGen_6_8224,AtGen_6_8225,	-0.0824461
8	Heat Root After 1 Hour	58.81	7.38	AtGen_6_9221,AtGen_6_9222,	0.15689
9	Control Shoot After 3 Hours	16.25	0.64	AtGen_6_0311,AtGen_6_0312,	0
9	Cold Shoot After 3 Hours	15.69	1.2	AtGen_6_1311,AtGen_6_1312,	-0.0505944
9	Osmotic Shoot After 3 Hours	18.32	1.88	AtGen_6_2311,AtGen_6_2312,	0.17298
9	Salt Shoot After 3 Hours	22.62	5.68	AtGen_6_3311,AtGen_6_3312,	0.477159
9	Drought Shoot After 3 Hours	22.51	1.73	AtGen_6_4311,AtGen_6_4312,	0.470126
9	Genotoxic Shoot After 3 Hours	12.9	3.81	AtGen_6_5311,AtGen_6_5312,	-0.333069
9	Oxidative Shoot After 3 Hours	15.83	1.43	AtGen_6_6311,AtGen_6_6312,	-0.0377785
9	UV-B Shoot After 3 Hours	18.14	2.67	AtGen_6_7311,AtGen_6_7312,	0.158735
9	Wounding Shoot After 3 Hours	23.43	3.08	AtGen_6_8313,AtGen_6_8314,	0.527917
9	Heat Shoot After 3 Hours	13.83	0.25	AtGen_6_9311,AtGen_6_9312,	-0.232639
10	Control Root After 3 Hours	47.33	2.18	AtGen_6_0321,AtGen_6_0322,	0
10	Cold Root After 3 Hours	59.7	14.55	AtGen_6_1321,AtGen_6_1322,	0.334976
10	Osmotic Root After 3 Hours	72.83	7.28	AtGen_6_2321,AtGen_6_2322,	0.621778
10	Salt Root After 3 Hours	77.02	5.45	AtGen_6_3321,AtGen_6_3322,	0.702478
10	Drought Root After 3 Hours	56.23	8.08	AtGen_6_4321,AtGen_6_4322,	0.248585
10	Genotoxic Root After 3 Hours	62.34	0.45	AtGen_6_5321,AtGen_6_5322,	0.397403
10	Oxidative Root After 3 Hours	56.49	5.85	AtGen_6_6322,AtGen_6_6323,	0.255241
10	UV-B Root After 3 Hours	40.69	1.66	AtGen_6_7321,AtGen_6_7322,	-0.218081
10	Wounding Root After 3 Hours	52.29	4.91	AtGen_6_8324,AtGen_6_8325,	0.14378
10	Heat Root After 3 Hours	65.66	5.43	AtGen_6_9321,AtGen_6_9322,	0.47226
11	Control Shoot After 4 Hours	15.48	2.99	AtGen_6_0811,AtGen_6_0812,
11	Heat Shoot After 4 Hours	15.59	4.02	AtGen_6_9811,AtGen_6_9812,
12	Control Root After 4 Hours	63.31	2.57	AtGen_6_0821,AtGen_6_0822,
12	Heat Root After 4 Hours	64.8	1.04	AtGen_6_9821,AtGen_6_9822,
13	Control Shoot After 6 Hours	18.76	1.23	AtGen_6_0411,AtGen_6_0412,	0
13	Cold Shoot After 6 Hours	21.46	3.46	AtGen_6_1411,AtGen_6_1412,	0.19399
13	Osmotic Shoot After 6 Hours	26.95	4.27		0.522625
13	Salt Shoot After 6 Hours	23.72	3.38	AtGen_6_3411,AtGen_6_3412,	0.338444
13	Drought Shoot After 6 Hours	15.74	0.59	AtGen_6_4411,AtGen_6_4412,	-0.253224
13	Genotoxic Shoot After 6 Hours	13.76	0.43	AtGen_6_5411,AtGen_6_5412,	-0.447179
13	Oxidative Shoot After 6 Hours	17.19	1.96	AtGen_6_6411,AtGen_6_6412,	-0.12609
13	UV-B Shoot After 6 Hours	17.86	1.04	AtGen_6_7411,AtGen_6_7412,	-0.0709277
13	Wounding Shoot After 6 Hours	20.92	4.34	AtGen_6_8411,AtGen_6_8412,	0.157223
13	Heat Shoot After 6 Hours	24.14	1.03	AtGen_6_9411,AtGen_6_9412,	0.363766
14	Control Root After 6 Hours	52.84	2.59	AtGen_6_0421,AtGen_6_0422,	0
14	Cold Root After 6 Hours	56.94	5.03	AtGen_6_1421,AtGen_6_1422,	0.107812
14	Osmotic Root After 6 Hours	74.46	0.6	AtGen_6_2421,AtGen_6_2422,	0.494835
14	Salt Root After 6 Hours	93.1	0.72	AtGen_6_3421,AtGen_6_3422,	0.817151
14	Drought Root After 6 Hours	45.48	4.14	AtGen_6_4421,AtGen_6_4422,	-0.216398
14	Genotoxic Root After 6 Hours	62.82	12.45	AtGen_6_5421,AtGen_6_5422,	0.249593
14	Oxidative Root After 6 Hours	57.63	3.47	AtGen_6_6421,AtGen_6_6422,	0.12519
14	UV-B Root After 6 Hours	55.51	1.96	AtGen_6_7421,AtGen_6_7422,	0.0711172
14	Wounding Root After 6 Hours	56.87	8.71	AtGen_6_8423,AtGen_6_8424,	0.106037
14	Heat Root After 6 Hours	59.37	2.55	AtGen_6_9421,AtGen_6_9422,	0.168104
15	Control Shoot After 12 Hours	21.91	1.28	AtGen_6_0511,AtGen_6_0512,	0
15	Cold Shoot After 12 Hours	27.13	4.24	AtGen_6_1511,AtGen_6_1512,	0.3083
15	Osmotic Shoot After 12 Hours	40.56	1.59	AtGen_6_2511,AtGen_6_2512,	0.888468
15	Salt Shoot After 12 Hours	34.14	3.5	AtGen_6_3511,AtGen_6_3512,	0.639874
15	Drought Shoot After 12 Hours	16.18	2.84	AtGen_6_4511,AtGen_6_4512,	-0.437378
15	Genotoxic Shoot After 12 Hours	27.91	5.2	AtGen_6_5511,AtGen_6_5512,	0.349193
15	Oxidative Shoot After 12 Hours	20.37	1.72	AtGen_6_6511,AtGen_6_6512,	-0.105144
15	UV-B Shoot After 12 Hours	20.71	5.13	AtGen_6_7511,AtGen_6_7512,	-0.0812619
15	Wounding Shoot After 12 Hours	23.73	1.08	AtGen_6_8511,AtGen_6_8512,	0.115123
15	Heat Shoot After 12 Hours	19.14	3.12	AtGen_6_9511,AtGen_6_9512,	-0.194999
16	Control Root After 12 Hours	59.86	2.95	AtGen_6_0521,AtGen_6_0522,	0
16	Cold Root After 12 Hours	80.72	4.62	AtGen_6_1521,AtGen_6_1522,	0.431334
16	Osmotic Root After 12 Hours	81.28	0.32	AtGen_6_2521,AtGen_6_2522,	0.441308
16	Salt Root After 12 Hours	95.61	4.01	AtGen_6_3521,AtGen_6_3522,	0.675569
16	Drought Root After 12 Hours	63.15	2.53	AtGen_6_4521,AtGen_6_4522,	0.0771905
16	Genotoxic Root After 12 Hours	69.52	2.23	AtGen_6_5521,AtGen_6_5522,	0.215836
16	Oxidative Root After 12 Hours	55.24	2.24	AtGen_6_6523,AtGen_6_6524,	-0.115879
16	UV-B Root After 12 Hours	51.78	1.44	AtGen_6_7521,AtGen_6_7522,	-0.209197
16	Wounding Root After 12 Hours	84.36	3.31	AtGen_6_8524,AtGen_6_8525,	0.494967
16	Heat Root After 12 Hours	42.79	1.14	AtGen_6_9521,AtGen_6_9522,	-0.484319
17	Control Shoot After 24 Hours	18.09	1.26	AtGen_6_0611,AtGen_6_0612,	0
17	Cold Shoot After 24 Hours	35.03	0.41	AtGen_6_1611,AtGen_6_1612,	0.953399
17	Osmotic Shoot After 24 Hours	25.46	7.69	AtGen_6_2611,AtGen_6_2612,	0.49304
17	Salt Shoot After 24 Hours	29.66	1.44	AtGen_6_3611,AtGen_6_3612,	0.713326
17	Drought Shoot After 24 Hours	15.27	3.22	AtGen_6_4611,AtGen_6_4612,	-0.244492
17	Genotoxic Shoot After 24 Hours	14.88	5.15	AtGen_6_5611,AtGen_6_5612,	-0.281818
17	Oxidative Shoot After 24 Hours	27.06	1.79	AtGen_6_6611,AtGen_6_6612,	0.580969
17	UV-B Shoot After 24 Hours	17.15	0.27	AtGen_6_7611,AtGen_6_7612,	-0.0769838
17	Wounding Shoot After 24 Hours	11.75	7.85	AtGen_6_8611,AtGen_6_8612,	-0.622532
17	Heat Shoot After 24 Hours	16.36	0.71	AtGen_6_9611,AtGen_6_9612,	-0.14502
18	Control Root After 24 Hours	45.07	0.5	AtGen_6_0621,AtGen_6_0622,	0
18	Cold Root After 24 Hours	116.41	1.54	AtGen_6_1621,AtGen_6_1622,	1.36898
18	Osmotic Root After 24 Hours	68.16	4.43	AtGen_6_2621,AtGen_6_2622,	0.596758
18	Salt Root After 24 Hours	88.24	11.82	AtGen_6_3621,AtGen_6_3622,	0.969265
18	Drought Root After 24 Hours	53.89	4.17	AtGen_6_4621,AtGen_6_4622,	0.25785
18	Genotoxic Root After 24 Hours	49.7	1.76	AtGen_6_5621,AtGen_6_5622,	0.141078
18	Oxidative Root After 24 Hours	48.57	2.03	AtGen_6_6621,AtGen_6_6625,	0.107898
18	UV-B Root After 24 Hours	55.88	8.07	AtGen_6_7621,AtGen_6_7622,	0.310165
18	Wounding Root After 24 Hours	51.8	0.4	AtGen_6_8621,AtGen_6_8622,	0.200785
18	Heat Root After 24 Hours	42.45	4.28	AtGen_6_9621,AtGen_6_9622,	-0.0864029

## Sheet: SRPK2
Group #	Tissue	Expression Level	Standard Deviation	Samples	Log2FC stress vs. Control
1	Control Shoot 0 Hour	56	5.02	AtGen_6_0011,AtGen_6_0012,
1	Cold Shoot 0 Hour	56	5.02	AtGen_6_0011,AtGen_6_0012,
1	Osmotic Shoot 0 Hour	56	5.02	AtGen_6_0011,AtGen_6_0012,
1	Salt Shoot 0 Hour	56	5.02	AtGen_6_0011,AtGen_6_0012,
1	Drought Shoot 0 Hour	56	5.02	AtGen_6_0011,AtGen_6_0012,
1	Genotoxic Shoot 0 Hour	56	5.02	AtGen_6_0011,AtGen_6_0012,
1	Oxidative Shoot 0 Hour	56	5.02	AtGen_6_0011,AtGen_6_0012,
1	UV-B Shoot 0 Hour	56	5.02	AtGen_6_0011,AtGen_6_0012,
1	Wounding Shoot 0 Hour	56	5.02	AtGen_6_0011,AtGen_6_0012,
1	Heat Shoot 0 Hour	56	5.02	AtGen_6_0011,AtGen_6_0012,
2	Control Root 0 Hour	97.06	8.29	AtGen_6_0021,AtGen_6_0022,
2	Cold Root 0 Hour	97.06	8.29	AtGen_6_0021,AtGen_6_0022,
2	Osmotic Root 0 Hour	97.06	8.29	AtGen_6_0021,AtGen_6_0022,
2	Salt Root 0 Hour	97.06	8.29	AtGen_6_0021,AtGen_6_0022,
2	Drought Root 0 Hour	97.06	8.29	AtGen_6_0021,AtGen_6_0022,
2	Genotoxic Root 0 Hour	97.06	8.29	AtGen_6_0021,AtGen_6_0022,
2	Oxidative Root 0 Hour	97.06	8.29	AtGen_6_0021,AtGen_6_0022,
2	UV-B Root 0 Hour	97.06	8.29	AtGen_6_0021,AtGen_6_0022,
2	Wounding Root 0 Hour	97.06	8.29	AtGen_6_0021,AtGen_6_0022,
2	Heat Root 0 Hour	97.06	8.29	AtGen_6_0021,AtGen_6_0022,
3	Control Shoot After 15 Minutes	44.13	1.43	AtGen_6_0711,AtGen_6_0712,
3	Drought Shoot After 15 Minutes	54.57	0.39	AtGen_6_4711,AtGen_6_4712,
3	UV-B Shoot After 15 Minutes	63.25	5.62	AtGen_6_7711,AtGen_6_7712,
3	Wounding Shoot After 15 Minutes	46.6	4.36	AtGen_6_8715,AtGen_6_8712,
3	Heat Shoot After 15 Minutes	33.16	2.26	AtGen_6_9711,AtGen_6_9712,
4	Control Root After 15 Minutes	94.89	2.48	AtGen_6_0721,AtGen_6_0722,
4	Drought Root After 15 Minutes	90.51	9.19	AtGen_6_4721,AtGen_6_4722,
4	UV-B Root After 15 Minutes	115.04	1.77	AtGen_6_7721,AtGen_6_7722,
4	Wounding Root After 15 Minutes	93.03	1.2	AtGen_6_8723,AtGen_6_8724,
4	Heat Root After 15 Minutes	70.64	8.25	AtGen_6_9721,AtGen_6_9722,
5	Control Shoot After 30 Minutes	64.13	0.98	AtGen_6_0111,AtGen_6_0112,	0
5	Cold Shoot After 30 Minutes	46.46	2.18	AtGen_6_1111,AtGen_6_1112,	-0.46501
5	Osmotic Shoot After 30 Minutes	51.7	7.54	AtGen_6_2111,AtGen_6_2112,	-0.310835
5	Salt Shoot After 30 Minutes	48.98	2.73	AtGen_6_3111,AtGen_6_3112,	-0.388807
5	Drought Shoot After 30 Minutes	49.35	3.29	AtGen_6_4111,AtGen_6_4112,	-0.377949
5	Genotoxic Shoot After 30 Minutes	49.34	1.59	AtGen_6_5111,AtGen_6_5112,	-0.378242
5	Oxidative Shoot After 30 Minutes	62.19	6.62	AtGen_6_6111,AtGen_6_6112,	-0.0443168
5	UV-B Shoot After 30 Minutes	49.92	2.75	AtGen_6_7111,AtGen_6_7112,	-0.361381
5	Wounding Shoot After 30 Minutes	54.31	7.3	AtGen_6_8111,AtGen_6_8112,	-0.239782
5	Heat Shoot After 30 Minutes	53.8	6.55	AtGen_6_9111,AtGen_6_9112,	-0.664263
6	Control Root After 30 Minutes	85.26	3.74	AtGen_6_0121,AtGen_6_0122,	0
6	Cold Root After 30 Minutes	83.82	1.47	AtGen_6_1121,AtGen_6_1122,	-0.0245745
6	Osmotic Root After 30 Minutes	84.12	3.71	AtGen_6_2121,AtGen_6_2122,	-0.0194202
6	Salt Root After 30 Minutes	84.74	5.83	AtGen_6_3121,AtGen_6_3122,	-0.00882593
6	Drought Root After 30 Minutes	67.53	5.91	AtGen_6_4121,AtGen_6_4122,	-0.33634
6	Genotoxic Root After 30 Minutes	90.03	0.9	AtGen_6_5121,AtGen_6_5122,	0.0785368
6	Oxidative Root After 30 Minutes	81.94	2.93	AtGen_6_6122,AtGen_6_6124,	-0.0573012
6	UV-B Root After 30 Minutes	93.65	5.34	AtGen_6_7121,AtGen_6_7122,	0.13541
6	Wounding Root After 30 Minutes	90.83	14.61	AtGen_6_8124,AtGen_6_8126,	0.0912998
6	Heat Root After 30 Minutes	92.42	6.12	AtGen_6_9121,AtGen_6_9122,	0.116336
7	Control Shoot After 1 Hour	59.79	5.43	AtGen_6_0211,AtGen_6_0212,	0
7	Cold Shoot After 1 Hour	57.78	7.84	AtGen_6_1211,AtGen_6_1212,	-0.049334
7	Osmotic Shoot After 1 Hour	42.28	6.28	AtGen_6_2211,AtGen_6_2212,	-0.499929
7	Salt Shoot After 1 Hour	54.39	4.3	AtGen_6_3211,AtGen_6_3212,	-0.136563
7	Drought Shoot After 1 Hour	46.29	4.57	AtGen_6_4211,AtGen_6_4212,	-0.369204
7	Genotoxic Shoot After 1 Hour	54.85	4.93	AtGen_6_5211,AtGen_6_5212,	-0.124413
7	Oxidative Shoot After 1 Hour	61.61	2.57	AtGen_6_6211,AtGen_6_6212,	0.0432603
7	UV-B Shoot After 1 Hour	53.43	8.22	AtGen_6_7211,AtGen_6_7212,	-0.162254
7	Wounding Shoot After 1 Hour	51.68	5.03	AtGen_6_8211,AtGen_6_8214,	-0.210298
7	Heat Shoot After 1 Hour	29.78	3.9	AtGen_6_9211,AtGen_6_9212,	-1.00556
8	Control Root After 1 Hour	94.19	7.7	AtGen_6_0221,AtGen_6_0222,	0
8	Cold Root After 1 Hour	87.91	1.34	AtGen_6_1221,AtGen_6_1222,	-0.0995466
8	Osmotic Root After 1 Hour	71.56	4.75	AtGen_6_2221,AtGen_6_2222,	-0.396421
8	Salt Root After 1 Hour	75.92	2.82	AtGen_6_3221,AtGen_6_3222,	-0.311094
8	Drought Root After 1 Hour	85.94	1.76	AtGen_6_4221,AtGen_6_4222,	-0.132244
8	Genotoxic Root After 1 Hour	95.73	3.07	AtGen_6_5221,AtGen_6_5222,	0.0233972
8	Oxidative Root After 1 Hour	90.47	5.71	AtGen_6_6223,AtGen_6_6224,	-0.0581344
8	UV-B Root After 1 Hour	110.54	4.52	AtGen_6_7221,AtGen_6_7222,	0.230923
8	Wounding Root After 1 Hour	101.27	7.64	AtGen_6_8224,AtGen_6_8225,	0.104561
8	Heat Root After 1 Hour	55.6	10.25	AtGen_6_9221,AtGen_6_9222,	-0.760489
9	Control Shoot After 3 Hours	60.5	1.69	AtGen_6_0311,AtGen_6_0312,	0
9	Cold Shoot After 3 Hours	50.07	1.7	AtGen_6_1311,AtGen_6_1312,	-0.272989
9	Osmotic Shoot After 3 Hours	43.3	4.26	AtGen_6_2311,AtGen_6_2312,	-0.482568
9	Salt Shoot After 3 Hours	46.19	0.76	AtGen_6_3311,AtGen_6_3312,	-0.389355
9	Drought Shoot After 3 Hours	48.94	0.66	AtGen_6_4311,AtGen_6_4312,	-0.305921
9	Genotoxic Shoot After 3 Hours	57.21	5.14	AtGen_6_5311,AtGen_6_5312,	-0.0806678
9	Oxidative Shoot After 3 Hours	55	2.79	AtGen_6_6311,AtGen_6_6312,	-0.137504
9	UV-B Shoot After 3 Hours	86.09	3.36	AtGen_6_7311,AtGen_6_7312,	0.508911
9	Wounding Shoot After 3 Hours	61.93	3.07	AtGen_6_8313,AtGen_6_8314,	0.0337033
9	Heat Shoot After 3 Hours	38.94	4.91	AtGen_6_9311,AtGen_6_9312,	-0.635682
10	Control Root After 3 Hours	94.08	2.95	AtGen_6_0321,AtGen_6_0322,	0
10	Cold Root After 3 Hours	105.09	8.07	AtGen_6_1321,AtGen_6_1322,	0.159665
10	Osmotic Root After 3 Hours	75.09	8.1	AtGen_6_2321,AtGen_6_2322,	-0.325267
10	Salt Root After 3 Hours	78.14	0.12	AtGen_6_3321,AtGen_6_3322,	-0.267827
10	Drought Root After 3 Hours	81.5	0.45	AtGen_6_4321,AtGen_6_4322,	-0.207088
10	Genotoxic Root After 3 Hours	102.82	10.86	AtGen_6_5321,AtGen_6_5322,	0.128161
10	Oxidative Root After 3 Hours	74.81	10.68	AtGen_6_6322,AtGen_6_6323,	-0.330657
10	UV-B Root After 3 Hours	94.34	1.57	AtGen_6_7321,AtGen_6_7322,	0.00398154
10	Wounding Root After 3 Hours	97.37	9.62	AtGen_6_8324,AtGen_6_8325,	0.0495893
10	Heat Root After 3 Hours	58.78	0.5	AtGen_6_9321,AtGen_6_9322,	-0.678563
13	Control Shoot After 6 Hours	53.85	6.24	AtGen_6_0411,AtGen_6_0412,	0
13	Cold Shoot After 6 Hours	42.94	5.39	AtGen_6_1411,AtGen_6_1412,	-0.326624
13	Osmotic Shoot After 6 Hours	49.36	5.03	AtGen_6_2411,AtGen_6_2412,	-0.125604
13	Salt Shoot After 6 Hours	56.6	9.64	AtGen_6_3411,AtGen_6_3412,	0.0718557
13	Drought Shoot After 6 Hours	63.09	1.55	AtGen_6_4411,AtGen_6_4412,	0.228465
13	Genotoxic Shoot After 6 Hours	56.87	3.43	AtGen_6_5411,AtGen_6_5412,	0.0787215
13	Oxidative Shoot After 6 Hours	53.09	0.98	AtGen_6_6411,AtGen_6_6412,	-0.0205062
13	UV-B Shoot After 6 Hours	51.1	2.51	AtGen_6_7411,AtGen_6_7412,	-0.0756231
13	Wounding Shoot After 6 Hours	69.75	2.09	AtGen_6_8411,AtGen_6_8412,	0.373247
13	Heat Shoot After 6 Hours	68.76	4.07	AtGen_6_9411,AtGen_6_9412,	0.352623
14	Control Root After 6 Hours	93.55	0.49	AtGen_6_0421,AtGen_6_0422,	0
14	Cold Root After 6 Hours	100.47	4.54	AtGen_6_1421,AtGen_6_1422,	0.102955
14	Osmotic Root After 6 Hours	92.19	3.14	AtGen_6_2421,AtGen_6_2422,	-0.0211274
14	Salt Root After 6 Hours	82.6	2.25	AtGen_6_3421,AtGen_6_3422,	-0.179596
14	Drought Root After 6 Hours	106.06	1.67	AtGen_6_4421,AtGen_6_4422,	0.181071
14	Genotoxic Root After 6 Hours	99.94	5.52	AtGen_6_5421,AtGen_6_5422,	0.0953246
14	Oxidative Root After 6 Hours	90.31	3.6	AtGen_6_6421,AtGen_6_6422,	-0.0508519
14	UV-B Root After 6 Hours	107.47	2.53	AtGen_6_7421,AtGen_6_7422,	0.200124
14	Wounding Root After 6 Hours	92.5	17.65	AtGen_6_8423,AtGen_6_8424,	-0.0162843
14	Heat Root After 6 Hours	116.69	7.12	AtGen_6_9421,AtGen_6_9422,	0.318871
15	Control Shoot After 12 Hours	82.67	15.9	AtGen_6_0511,AtGen_6_0512,	0
15	Cold Shoot After 12 Hours	18.61	3.04	AtGen_6_1511,AtGen_6_1512,	-2.15129
15	Osmotic Shoot After 12 Hours	66.5	4.6	AtGen_6_2511,AtGen_6_2512,	-0.31401
15	Salt Shoot After 12 Hours	58.03	10.66	AtGen_6_3511,AtGen_6_3512,	-0.510565
15	Drought Shoot After 12 Hours	68.4	0.02	AtGen_6_4511,AtGen_6_4512,	-0.273368
15	Genotoxic Shoot After 12 Hours	57.96	1.06	AtGen_6_5511,AtGen_6_5512,	-0.512306
15	Oxidative Shoot After 12 Hours	61.03	0.42	AtGen_6_6511,AtGen_6_6512,	-0.437845
15	UV-B Shoot After 12 Hours	70.78	1.78	AtGen_6_7511,AtGen_6_7512,	-0.224022
15	Wounding Shoot After 12 Hours	62.74	2.37	AtGen_6_8511,AtGen_6_8512,	-0.397978
15	Heat Shoot After 12 Hours	55.13	9.03	AtGen_6_9511,AtGen_6_9512,	-0.584526
16	Control Root After 12 Hours	108.32	13.77	AtGen_6_0521,AtGen_6_0522,	0
16	Cold Root After 12 Hours	76.75	7.82	AtGen_6_1521,AtGen_6_1522,	-0.497061
16	Osmotic Root After 12 Hours	88.92	4.73	AtGen_6_2521,AtGen_6_2522,	-0.28472
16	Salt Root After 12 Hours	78.59	7.57	AtGen_6_3521,AtGen_6_3522,	-0.462882
16	Drought Root After 12 Hours	101	3.04	AtGen_6_4521,AtGen_6_4522,	-0.100944
16	Genotoxic Root After 12 Hours	102.56	2.21	AtGen_6_5521,AtGen_6_5522,	-0.0788315
16	Oxidative Root After 12 Hours	94.21	3.42	AtGen_6_6523,AtGen_6_6524,	-0.201348
16	UV-B Root After 12 Hours	112.69	6.32	AtGen_6_7521,AtGen_6_7522,	0.0570599
16	Wounding Root After 12 Hours	89.54	3.92	AtGen_6_8524,AtGen_6_8525,	-0.274695
16	Heat Root After 12 Hours	62.41	12.67	AtGen_6_9521,AtGen_6_9522,	-0.795451
17	Control Shoot After 24 Hours	67.98	0.35	AtGen_6_0611,AtGen_6_0612,	0
17	Cold Shoot After 24 Hours	33.92	1.93	AtGen_6_1611,AtGen_6_1612,	-1.00297
17	Osmotic Shoot After 24 Hours	66.59	8.92	AtGen_6_2611,AtGen_6_2612,	-0.0298048
17	Salt Shoot After 24 Hours	49.45	4.22	AtGen_6_3611,AtGen_6_3612,	-0.45914
17	Drought Shoot After 24 Hours	50.36	1.49	AtGen_6_4611,AtGen_6_4612,	-0.432832
17	Genotoxic Shoot After 24 Hours	54.28	2.56	AtGen_6_5611,AtGen_6_5612,	-0.32469
17	Oxidative Shoot After 24 Hours	50.9	1.42	AtGen_6_6611,AtGen_6_6612,	-0.417445
17	UV-B Shoot After 24 Hours	52.35	2.8	AtGen_6_7611,AtGen_6_7612,	-0.376921
17	Wounding Shoot After 24 Hours	58.46	3.03	AtGen_6_8611,AtGen_6_8612,	-0.217661
17	Heat Shoot After 24 Hours	49.79	5.61	AtGen_6_9611,AtGen_6_9612,	-0.449254
18	Control Root After 24 Hours	98.08	6.34	AtGen_6_0621,AtGen_6_0622,	0
18	Cold Root After 24 Hours	66.37	3.24	AtGen_6_1621,AtGen_6_1622,	-0.563428
18	Osmotic Root After 24 Hours	91.8	0.35	AtGen_6_2621,AtGen_6_2622,	-0.0954648
18	Salt Root After 24 Hours	69.55	4.64	AtGen_6_3621,AtGen_6_3622,	-0.495908
18	Drought Root After 24 Hours	90.2	1.19	AtGen_6_4621,AtGen_6_4622,	-0.120832
18	Genotoxic Root After 24 Hours	107.35	6.69	AtGen_6_5621,AtGen_6_5622,	0.130291
18	Oxidative Root After 24 Hours	88.2	0.22	AtGen_6_6621,AtGen_6_6625,	-0.15318
18	UV-B Root After 24 Hours	101.1	4.6	AtGen_6_7621,AtGen_6_7622,	0.0437521
18	Wounding Root After 24 Hours	93.99	8.64	AtGen_6_8621,AtGen_6_8622,	-0.0614517
18	Heat Root After 24 Hours	68.52	12.85	AtGen_6_9621,AtGen_6_9622,	-0.517434

## Sheet: SRPK3
Group #	Tissue	Expression Level	Standard Deviation	Samples	Log2FC stress vs. Control
1	Control Shoot 0 Hour	37.28	5.58	AtGen_6_0011,AtGen_6_0012,
1	Cold Shoot 0 Hour	37.28	5.58	AtGen_6_0011,AtGen_6_0012,
1	Osmotic Shoot 0 Hour	37.28	5.58	AtGen_6_0011,AtGen_6_0012,
1	Salt Shoot 0 Hour	37.28	5.58	AtGen_6_0011,AtGen_6_0012,
1	Drought Shoot 0 Hour	37.28	5.58	AtGen_6_0011,AtGen_6_0012,
1	Genotoxic Shoot 0 Hour	37.28	5.58	AtGen_6_0011,AtGen_6_0012,
1	Oxidative Shoot 0 Hour	37.28	5.58	AtGen_6_0011,AtGen_6_0012,
1	UV-B Shoot 0 Hour	37.28	5.58	AtGen_6_0011,AtGen_6_0012,
1	Wounding Shoot 0 Hour	37.28	5.58	AtGen_6_0011,AtGen_6_0012,
1	Heat Shoot 0 Hour	37.28	5.58	AtGen_6_0011,AtGen_6_0012,
2	Control Root 0 Hour	88.41	6.75	AtGen_6_0021,AtGen_6_0022,
2	Cold Root 0 Hour	88.41	6.75	AtGen_6_0021,AtGen_6_0022,
2	Osmotic Root 0 Hour	88.41	6.75	AtGen_6_0021,AtGen_6_0022,
2	Salt Root 0 Hour	88.41	6.75	AtGen_6_0021,AtGen_6_0022,
2	Drought Root 0 Hour	88.41	6.75	AtGen_6_0021,AtGen_6_0022,
2	Genotoxic Root 0 Hour	88.41	6.75	AtGen_6_0021,AtGen_6_0022,
2	Oxidative Root 0 Hour	88.41	6.75	AtGen_6_0021,AtGen_6_0022,
2	UV-B Root 0 Hour	88.41	6.75	AtGen_6_0021,AtGen_6_0022,
2	Wounding Root 0 Hour	88.41	6.75	AtGen_6_0021,AtGen_6_0022,
2	Heat Root 0 Hour	88.41	6.75	AtGen_6_0021,AtGen_6_0022,
3	Control Shoot After 15 Minutes	38.95	3.84	AtGen_6_0711,AtGen_6_0712,
3	Drought Shoot After 15 Minutes	47.57	0.52	AtGen_6_4711,AtGen_6_4712,
3	UV-B Shoot After 15 Minutes	37.36	3.48	AtGen_6_7711,AtGen_6_7712,
3	Wounding Shoot After 15 Minutes	36.9	2.56	AtGen_6_8715,AtGen_6_8712,
3	Heat Shoot After 15 Minutes	40.85	0.43	AtGen_6_9711,AtGen_6_9712,
4	Control Root After 15 Minutes	74.9	5.76	AtGen_6_0721,AtGen_6_0722,
4	Drought Root After 15 Minutes	90.31	8.5	AtGen_6_4721,AtGen_6_4722,
4	UV-B Root After 15 Minutes	66.6	0.05	AtGen_6_7721,AtGen_6_7722,
4	Wounding Root After 15 Minutes	62.41	6.76	AtGen_6_8723,AtGen_6_8724,
4	Heat Root After 15 Minutes	68.13	3.49	AtGen_6_9721,AtGen_6_9722,
5	Control Shoot After 30 Minutes	45.36	1.35	AtGen_6_0111,AtGen_6_0112,	0
5	Cold Shoot After 30 Minutes	43.2	0.69	AtGen_6_1111,AtGen_6_1112,	-0.0703893
5	Osmotic Shoot After 30 Minutes	45.68	1.51	AtGen_6_2111,AtGen_6_2112,	0.010142
5	Salt Shoot After 30 Minutes	39.19	2.03	AtGen_6_3111,AtGen_6_3112,	-0.210935
5	Drought Shoot After 30 Minutes	43.08	1.62	AtGen_6_4111,AtGen_6_4112,	-0.0744024
5	Genotoxic Shoot After 30 Minutes	42.08	0.03	AtGen_6_5111,AtGen_6_5112,	-0.108286
5	Oxidative Shoot After 30 Minutes	39.99	0.01	AtGen_6_6111,AtGen_6_6112,	-0.181781
5	UV-B Shoot After 30 Minutes	32.95	0.65	AtGen_6_7111,AtGen_6_7112,	-0.461142
5	Wounding Shoot After 30 Minutes	46.96	0.56	AtGen_6_8111,AtGen_6_8112,	0.0500118
5	Heat Shoot After 30 Minutes	40.78	1.63	AtGen_6_9111,AtGen_6_9112,	-0.978077
6	Control Root After 30 Minutes	80.33	6.2	AtGen_6_0121,AtGen_6_0122,	0
6	Cold Root After 30 Minutes	80.95	1.39	AtGen_6_1121,AtGen_6_1122,	0.0110922
6	Osmotic Root After 30 Minutes	80.28	2.79	AtGen_6_2121,AtGen_6_2122,	-0.00089826
6	Salt Root After 30 Minutes	81.12	4.58	AtGen_6_3121,AtGen_6_3122,	0.0141188
6	Drought Root After 30 Minutes	74.89	4.26	AtGen_6_4121,AtGen_6_4122,	-0.101166
6	Genotoxic Root After 30 Minutes	70.97	4.33	AtGen_6_5121,AtGen_6_5122,	-0.17873
6	Oxidative Root After 30 Minutes	73.18	6.38	AtGen_6_6122,AtGen_6_6124,	-0.134489
6	UV-B Root After 30 Minutes	65.06	1.23	AtGen_6_7121,AtGen_6_7122,	-0.304168
6	Wounding Root After 30 Minutes	61.97	2.33	AtGen_6_8124,AtGen_6_8126,	-0.374369
6	Heat Root After 30 Minutes	75.94	3.64	AtGen_6_9121,AtGen_6_9122,	0.628256
7	Control Shoot After 1 Hour	49.13	2.91	AtGen_6_0211,AtGen_6_0212,	0
7	Cold Shoot After 1 Hour	50.05	7.12	AtGen_6_1211,AtGen_6_1212,	0.0267658
7	Osmotic Shoot After 1 Hour	45.53	12.61	AtGen_6_2211,AtGen_6_2212,	-0.109787
7	Salt Shoot After 1 Hour	43.55	8.08	AtGen_6_3211,AtGen_6_3212,	-0.173932
7	Drought Shoot After 1 Hour	39.6	1.55	AtGen_6_4211,AtGen_6_4212,	-0.311104
7	Genotoxic Shoot After 1 Hour	41.59	2.52	AtGen_6_5211,AtGen_6_5212,	-0.240368
7	Oxidative Shoot After 1 Hour	40.32	1.14	AtGen_6_6211,AtGen_6_6212,	-0.285109
7	UV-B Shoot After 1 Hour	41.25	4.79	AtGen_6_7211,AtGen_6_7212,	-0.25221
7	Wounding Shoot After 1 Hour	52.34	2.8	AtGen_6_8211,AtGen_6_8214,	0.0913097
7	Heat Shoot After 1 Hour	41.22	0.86	AtGen_6_9211,AtGen_6_9212,	-0.837733
8	Control Root After 1 Hour	73.67	2.98	AtGen_6_0221,AtGen_6_0222,	0
8	Cold Root After 1 Hour	78.16	1.02	AtGen_6_1221,AtGen_6_1222,	0.0853532
8	Osmotic Root After 1 Hour	79.17	0.01	AtGen_6_2221,AtGen_6_2222,	0.103877
8	Salt Root After 1 Hour	70.66	5.0	AtGen_6_3221,AtGen_6_3222,	-0.0601835
8	Drought Root After 1 Hour	72.33	0.95	AtGen_6_4221,AtGen_6_4222,	-0.0264831
8	Genotoxic Root After 1 Hour	75.14	6.25	AtGen_6_5221,AtGen_6_5222,	0.0285039
8	Oxidative Root After 1 Hour	77.56	4.58	AtGen_6_6223,AtGen_6_6224,	0.0742356
8	UV-B Root After 1 Hour	73.25	2.93	AtGen_6_7221,AtGen_6_7222,	-0.00824848
8	Wounding Root After 1 Hour	68.34	2.03	AtGen_6_8224,AtGen_6_8225,	-0.108347
8	Heat Root After 1 Hour	75.42	4.28	AtGen_6_9221,AtGen_6_9222,	0.949255
9	Control Shoot After 3 Hours	39.06	0.26	AtGen_6_0311,AtGen_6_0312,	0
9	Cold Shoot After 3 Hours	38.01	4.15	AtGen_6_1311,AtGen_6_1312,	-0.0393129
9	Osmotic Shoot After 3 Hours	29.35	0.97	AtGen_6_2311,AtGen_6_2312,	-0.412331
9	Salt Shoot After 3 Hours	32.47	1.12	AtGen_6_3311,AtGen_6_3312,	-0.266585
9	Drought Shoot After 3 Hours	34.61	2.35	AtGen_6_4311,AtGen_6_4312,	-0.174503
9	Genotoxic Shoot After 3 Hours	39.39	2.04	AtGen_6_5311,AtGen_6_5312,	0.0121375
9	Oxidative Shoot After 3 Hours	37.15	0.52	AtGen_6_6311,AtGen_6_6312,	-0.0723297
9	UV-B Shoot After 3 Hours	53.01	2.25	AtGen_6_7311,AtGen_6_7312,	0.440573
9	Wounding Shoot After 3 Hours	42.45	2.71	AtGen_6_8313,AtGen_6_8314,	0.120073
9	Heat Shoot After 3 Hours	72.25	3.46	AtGen_6_9311,AtGen_6_9312,	0.029452
10	Control Root After 3 Hours	70.79	2.08	AtGen_6_0321,AtGen_6_0322,	0
10	Cold Root After 3 Hours	88.17	12.96	AtGen_6_1321,AtGen_6_1322,	0.316742
10	Osmotic Root After 3 Hours	75.98	6.44	AtGen_6_2321,AtGen_6_2322,	0.102074
10	Salt Root After 3 Hours	67.72	0.35	AtGen_6_3321,AtGen_6_3322,	-0.0639636
10	Drought Root After 3 Hours	78.76	4.94	AtGen_6_4321,AtGen_6_4322,	0.153918
10	Genotoxic Root After 3 Hours	74.91	5.75	AtGen_6_5321,AtGen_6_5322,	0.0816127
10	Oxidative Root After 3 Hours	82.26	8.75	AtGen_6_6322,AtGen_6_6323,	0.216645
10	UV-B Root After 3 Hours	66.76	0.32	AtGen_6_7321,AtGen_6_7322,	-0.0845616
10	Wounding Root After 3 Hours	63.2	6.88	AtGen_6_8324,AtGen_6_8325,	-0.163621
10	Heat Root After 3 Hours	88.14	6.11	AtGen_6_9321,AtGen_6_9322,	1.16197
11	Control Shoot After 4 Hours	39.39	1.76	AtGen_6_0811,AtGen_6_0812,
11	Heat Shoot After 4 Hours	76.88	4.97	AtGen_6_9811,AtGen_6_9812,
12	Control Root After 4 Hours	71.88	5.96	AtGen_6_0821,AtGen_6_0822,
12	Heat Root After 4 Hours	92.55	4.21	AtGen_6_9821,AtGen_6_9822,
13	Control Shoot After 6 Hours	42.44	0.3	AtGen_6_0411,AtGen_6_0412,	0
13	Cold Shoot After 6 Hours	50.26	11.14	AtGen_6_1411,AtGen_6_1412,	0.243986
13	Osmotic Shoot After 6 Hours	35.5	0.93	AtGen_6_2411,AtGen_6_2412,	-0.257606
13	Salt Shoot After 6 Hours	38.01	1.37	AtGen_6_3411,AtGen_6_3412,	-0.159046
13	Drought Shoot After 6 Hours	40.31	1.89	AtGen_6_4411,AtGen_6_4412,	-0.0742869
13	Genotoxic Shoot After 6 Hours	37.96	0.32	AtGen_6_5411,AtGen_6_5412,	-0.160945
13	Oxidative Shoot After 6 Hours	39.12	3.97	AtGen_6_6411,AtGen_6_6412,	-0.117518
13	UV-B Shoot After 6 Hours	70.78	7.87	AtGen_6_7411,AtGen_6_7412,	0.737917
13	Wounding Shoot After 6 Hours	50.28	0.29	AtGen_6_8411,AtGen_6_8412,	0.24456
13	Heat Shoot After 6 Hours	51.12	4.26	AtGen_6_9411,AtGen_6_9412,	-0.581949
14	Control Root After 6 Hours	76.52	5.04	AtGen_6_0421,AtGen_6_0422,	0
14	Cold Root After 6 Hours	67.28	2.31	AtGen_6_1421,AtGen_6_1422,	-0.185659
14	Osmotic Root After 6 Hours	59.47	0.12	AtGen_6_2421,AtGen_6_2422,	-0.363675
14	Salt Root After 6 Hours	105.35	11.36	AtGen_6_3421,AtGen_6_3422,	0.461282
14	Drought Root After 6 Hours	73.65	2.26	AtGen_6_4421,AtGen_6_4422,	-0.0551513
14	Genotoxic Root After 6 Hours	84.77	5.68	AtGen_6_5421,AtGen_6_5422,	0.147717
14	Oxidative Root After 6 Hours	82.33	10.91	AtGen_6_6421,AtGen_6_6422,	0.105581
14	UV-B Root After 6 Hours	64.65	4.65	AtGen_6_7421,AtGen_6_7422,	-0.243187
14	Wounding Root After 6 Hours	73.63	5.0	AtGen_6_8423,AtGen_6_8424,	-0.0555432
14	Heat Root After 6 Hours	76.99	3.59	AtGen_6_9421,AtGen_6_9422,	0.868112
15	Control Shoot After 12 Hours	42.18	2.54	AtGen_6_0511,AtGen_6_0512,	0
15	Cold Shoot After 12 Hours	47.59	4.98	AtGen_6_1511,AtGen_6_1512,	0.174099
15	Osmotic Shoot After 12 Hours	38.09	0.34	AtGen_6_2511,AtGen_6_2512,	-0.147147
15	Salt Shoot After 12 Hours	44.36	7.82	AtGen_6_3511,AtGen_6_3512,	0.0727003
15	Drought Shoot After 12 Hours	37.15	0.44	AtGen_6_4511,AtGen_6_4512,	-0.183197
15	Genotoxic Shoot After 12 Hours	46.17	2.11	AtGen_6_5511,AtGen_6_5512,	0.130397
15	Oxidative Shoot After 12 Hours	41.73	4.79	AtGen_6_6511,AtGen_6_6512,	-0.0154742
15	UV-B Shoot After 12 Hours	56.18	0.67	AtGen_6_7511,AtGen_6_7512,	0.413498
15	Wounding Shoot After 12 Hours	51.77	2.37	AtGen_6_8511,AtGen_6_8512,	0.295557
15	Heat Shoot After 12 Hours	43.82	3.32	AtGen_6_9511,AtGen_6_9512,	-1.13939
16	Control Root After 12 Hours	96.53	9.15	AtGen_6_0521,AtGen_6_0522,	0
16	Cold Root After 12 Hours	76.03	2.09	AtGen_6_1521,AtGen_6_1522,	-0.344409
16	Osmotic Root After 12 Hours	54.06	3.45	AtGen_6_2521,AtGen_6_2522,	-0.836416
16	Salt Root After 12 Hours	79.19	16.09	AtGen_6_3521,AtGen_6_3522,	-0.285659
16	Drought Root After 12 Hours	95.5	1.93	AtGen_6_4521,AtGen_6_4522,	-0.0154766
16	Genotoxic Root After 12 Hours	79.55	0.53	AtGen_6_5521,AtGen_6_5522,	-0.279115
16	Oxidative Root After 12 Hours	87.22	2.52	AtGen_6_6523,AtGen_6_6524,	-0.146318
16	UV-B Root After 12 Hours	94.9	0.1	AtGen_6_7521,AtGen_6_7522,	-0.0245693
16	Wounding Root After 12 Hours	97.97	3.32	AtGen_6_8524,AtGen_6_8525,	0.0213627
16	Heat Root After 12 Hours	91.27	5.63	AtGen_6_9521,AtGen_6_9522,	1.16228
17	Control Shoot After 24 Hours	40.78	3.96	AtGen_6_0611,AtGen_6_0612,	0
17	Cold Shoot After 24 Hours	82.59	11.34	AtGen_6_1611,AtGen_6_1612,	1.01811
17	Osmotic Shoot After 24 Hours	29.48	3.26	AtGen_6_2611,AtGen_6_2612,	-0.468125
17	Salt Shoot After 24 Hours	36.22	5.1	AtGen_6_3611,AtGen_6_3612,	-0.171075
17	Drought Shoot After 24 Hours	41.92	4.65	AtGen_6_4611,AtGen_6_4612,	0.0397769
17	Genotoxic Shoot After 24 Hours	41.91	3.3	AtGen_6_5611,AtGen_6_5612,	0.0394327
17	Oxidative Shoot After 24 Hours	52.22	13.33	AtGen_6_6611,AtGen_6_6612,	0.356741
17	UV-B Shoot After 24 Hours	46.42	3.19	AtGen_6_7611,AtGen_6_7612,	0.186885
17	Wounding Shoot After 24 Hours	34.58	0.77	AtGen_6_8611,AtGen_6_8612,	-0.237924
17	Heat Shoot After 24 Hours	46.56	3.43	AtGen_6_9611,AtGen_6_9612,	-0.64068
18	Control Root After 24 Hours	72.59	6.68	AtGen_6_0621,AtGen_6_0622,	0
18	Cold Root After 24 Hours	74.1	1.88	AtGen_6_1621,AtGen_6_1622,	0.0297027
18	Osmotic Root After 24 Hours	50.48	0.69	AtGen_6_2621,AtGen_6_2622,	-0.524059
18	Salt Root After 24 Hours	87.38	13.58	AtGen_6_3621,AtGen_6_3622,	0.267532
18	Drought Root After 24 Hours	83.73	1.46	AtGen_6_4621,AtGen_6_4622,	0.205974
18	Genotoxic Root After 24 Hours	70.36	1.1	AtGen_6_5621,AtGen_6_5622,	-0.0450153
18	Oxidative Root After 24 Hours	73.23	0.27	AtGen_6_6621,AtGen_6_6625,	0.012664
18	UV-B Root After 24 Hours	67.0	1.42	AtGen_6_7621,AtGen_6_7622,	-0.11561
18	Wounding Root After 24 Hours	68.59	2.13	AtGen_6_8621,AtGen_6_8622,	-0.0817726
18	Heat Root After 24 Hours	74.34	1.75	AtGen_6_9621,AtGen_6_9622,	0.0343679

## Sheet: SRPK4
Group #	Tissue	Expression Level	Standard Deviation	Samples	Log2FC stress vs. Control
1	Control Shoot 0 Hour	62.72	3.37	AtGen_6_0011,AtGen_6_0012,
1	Cold Shoot 0 Hour	62.72	3.37	AtGen_6_0011,AtGen_6_0012,
1	Osmotic Shoot 0 Hour	62.72	3.37	AtGen_6_0011,AtGen_6_0012,
1	Salt Shoot 0 Hour	62.72	3.37	AtGen_6_0011,AtGen_6_0012,
1	Drought Shoot 0 Hour	62.72	3.37	AtGen_6_0011,AtGen_6_0012,
1	Genotoxic Shoot 0 Hour	62.72	3.37	AtGen_6_0011,AtGen_6_0012,
1	Oxidative Shoot 0 Hour	62.72	3.37	AtGen_6_0011,AtGen_6_0012,
1	UV-B Shoot 0 Hour	62.72	3.37	AtGen_6_0011,AtGen_6_0012,
1	Wounding Shoot 0 Hour	62.72	3.37	AtGen_6_0011,AtGen_6_0012,
1	Heat Shoot 0 Hour	62.72	3.37	AtGen_6_0011,AtGen_6_0012,
2	Control Root 0 Hour	80.02	1.81	AtGen_6_0021,AtGen_6_0022,
2	Cold Root 0 Hour	80.02	1.81	AtGen_6_0021,AtGen_6_0022,
2	Osmotic Root 0 Hour	80.02	1.81	AtGen_6_0021,AtGen_6_0022,
2	Salt Root 0 Hour	80.02	1.81	AtGen_6_0021,AtGen_6_0022,
2	Drought Root 0 Hour	80.02	1.81	AtGen_6_0021,AtGen_6_0022,
2	Genotoxic Root 0 Hour	80.02	1.81	AtGen_6_0021,AtGen_6_0022,
2	Oxidative Root 0 Hour	80.02	1.81	AtGen_6_0021,AtGen_6_0022,
2	UV-B Root 0 Hour	80.02	1.81	AtGen_6_0021,AtGen_6_0022,
2	Wounding Root 0 Hour	80.02	1.81	AtGen_6_0021,AtGen_6_0022,
2	Heat Root 0 Hour	80.02	1.81	AtGen_6_0021,AtGen_6_0022,
3	Control Shoot After 15 Minutes	91.86	2.35	AtGen_6_0711,AtGen_6_0712,
3	Drought Shoot After 15 Minutes	69.44	1.6	AtGen_6_4711,AtGen_6_4712,
3	UV-B Shoot After 15 Minutes	71.63	9.75	AtGen_6_7711,AtGen_6_7712,
3	Wounding Shoot After 15 Minutes	68.86	1.07	AtGen_6_8715,AtGen_6_8712,
3	Heat Shoot After 15 Minutes	76.21	3.35	AtGen_6_9711,AtGen_6_9712,
4	Control Root After 15 Minutes	87.72	5.18	AtGen_6_0721,AtGen_6_0722,
4	Drought Root After 15 Minutes	88.57	2.0	AtGen_6_4721,AtGen_6_4722,
4	UV-B Root After 15 Minutes	84.93	7.34	AtGen_6_7721,AtGen_6_7722,
4	Wounding Root After 15 Minutes	82.72	6.28	AtGen_6_8723,AtGen_6_8724,
4	Heat Root After 15 Minutes	87.78	4.18	AtGen_6_9721,AtGen_6_9722,
5	Control Shoot After 30 Minutes	85.68	4.97	AtGen_6_0111,AtGen_6_0112,	0
5	Cold Shoot After 30 Minutes	70.47	7.89	AtGen_6_1111,AtGen_6_1112,	-0.281949
5	Osmotic Shoot After 30 Minutes	69.31	13.39	AtGen_6_2111,AtGen_6_2112,	-0.305895
5	Salt Shoot After 30 Minutes	94.1	7.14	AtGen_6_3111,AtGen_6_3112,	0.135236
5	Drought Shoot After 30 Minutes	65.23	8.21	AtGen_6_4111,AtGen_6_4112,	-0.393423
5	Genotoxic Shoot After 30 Minutes	98.69	3.87	AtGen_6_5111,AtGen_6_5112,	0.203945
5	Oxidative Shoot After 30 Minutes	75.58	7.73	AtGen_6_6111,AtGen_6_6112,	-0.180954
5	UV-B Shoot After 30 Minutes	64.47	2.28	AtGen_6_7111,AtGen_6_7112,	-0.41033
5	Wounding Shoot After 30 Minutes	78.9	3.53	AtGen_6_8111,AtGen_6_8112,	-0.118933
5	Heat Shoot After 30 Minutes	90.64	5.32	AtGen_6_9111,AtGen_6_9112,	0.139781
6	Control Root After 30 Minutes	82.27	2.42	AtGen_6_0121,AtGen_6_0122,	0
6	Cold Root After 30 Minutes	100.72	6.4	AtGen_6_1121,AtGen_6_1122,	0.291912
6	Osmotic Root After 30 Minutes	78.7	1.86	AtGen_6_2121,AtGen_6_2122,	-0.0640028
6	Salt Root After 30 Minutes	92.77	4.6	AtGen_6_3121,AtGen_6_3122,	0.173292
6	Drought Root After 30 Minutes	63.03	0.64	AtGen_6_4121,AtGen_6_4122,	-0.384328
6	Genotoxic Root After 30 Minutes	88.28	5.71	AtGen_6_5121,AtGen_6_5122,	0.10172
6	Oxidative Root After 30 Minutes	79.06	0.64	AtGen_6_6122,AtGen_6_6124,	-0.0574185
6	UV-B Root After 30 Minutes	79.27	6.14	AtGen_6_7121,AtGen_6_7122,	-0.0535915
6	Wounding Root After 30 Minutes	81.06	3.14	AtGen_6_8124,AtGen_6_8126,	-0.0213763
6	Heat Root After 30 Minutes	98.2	7.4	AtGen_6_9121,AtGen_6_9122,	0.360263
7	Control Shoot After 1 Hour	76.5	1.06	AtGen_6_0211,AtGen_6_0212,	0
7	Cold Shoot After 1 Hour	73.67	9.61	AtGen_6_1211,AtGen_6_1212,	-0.0543825
7	Osmotic Shoot After 1 Hour	68.22	4.74	AtGen_6_2211,AtGen_6_2212,	-0.165265
7	Salt Shoot After 1 Hour	75.55	10.99	AtGen_6_3211,AtGen_6_3212,	-0.018028
7	Drought Shoot After 1 Hour	70.84	2.17	AtGen_6_4211,AtGen_6_4212,	-0.110896
7	Genotoxic Shoot After 1 Hour	82.4	2.6	AtGen_6_5211,AtGen_6_5212,	0.107185
7	Oxidative Shoot After 1 Hour	77.09	2.0	AtGen_6_6211,AtGen_6_6212,	0.011084
7	UV-B Shoot After 1 Hour	63.2	8.37	AtGen_6_7211,AtGen_6_7212,	-0.275535
7	Wounding Shoot After 1 Hour	85.92	12.23	AtGen_6_8211,AtGen_6_8214,	0.167534
7	Heat Shoot After 1 Hour	112.22	6.41	AtGen_6_9211,AtGen_6_9212,	0.419415
8	Control Root After 1 Hour	83.91	0.0	AtGen_6_0221,AtGen_6_0222,	0
8	Cold Root After 1 Hour	97.96	1.94	AtGen_6_1221,AtGen_6_1222,	0.22335
8	Osmotic Root After 1 Hour	85.66	0.29	AtGen_6_2221,AtGen_6_2222,	0.0297789
8	Salt Root After 1 Hour	76.45	0.31	AtGen_6_3221,AtGen_6_3222,	-0.134326
8	Drought Root After 1 Hour	79.37	1.68	AtGen_6_4221,AtGen_6_4222,	-0.0802489
8	Genotoxic Root After 1 Hour	89.46	6.78	AtGen_6_5221,AtGen_6_5222,	0.0924
8	Oxidative Root After 1 Hour	82.8	6.74	AtGen_6_6223,AtGen_6_6224,	-0.019212
8	UV-B Root After 1 Hour	84.81	4.39	AtGen_6_7221,AtGen_6_7222,	0.0153916
8	Wounding Root After 1 Hour	73.41	11.4	AtGen_6_8224,AtGen_6_8225,	-0.192866
8	Heat Root After 1 Hour	127.89	3.73	AtGen_6_9221,AtGen_6_9222,	0.320688
9	Control Shoot After 3 Hours	102.4	1.32	AtGen_6_0311,AtGen_6_0312,	0
9	Cold Shoot After 3 Hours	71.47	8.52	AtGen_6_1311,AtGen_6_1312,	-0.518806
9	Osmotic Shoot After 3 Hours	115.29	1.41	AtGen_6_2311,AtGen_6_2312,	0.171052
9	Salt Shoot After 3 Hours	122.43	6.14	AtGen_6_3311,AtGen_6_3312,	0.257741
9	Drought Shoot After 3 Hours	102.42	7.53	AtGen_6_4311,AtGen_6_4312,	0.000281749
9	Genotoxic Shoot After 3 Hours	102.07	4.87	AtGen_6_5311,AtGen_6_5312,	-0.00465682
9	Oxidative Shoot After 3 Hours	98.47	0.61	AtGen_6_6311,AtGen_6_6312,	-0.0564596
9	UV-B Shoot After 3 Hours	72.13	9.89	AtGen_6_7311,AtGen_6_7312,	-0.505544
9	Wounding Shoot After 3 Hours	90.09	7.06	AtGen_6_8313,AtGen_6_8314,	-0.184777
9	Heat Shoot After 3 Hours	140.63	9.67	AtGen_6_9311,AtGen_6_9312,	0.8018
10	Control Root After 3 Hours	80.67	4.11	AtGen_6_0321,AtGen_6_0322,	0
10	Cold Root After 3 Hours	90.6	1.99	AtGen_6_1321,AtGen_6_1322,	0.167479
10	Osmotic Root After 3 Hours	106.3	8.64	AtGen_6_2321,AtGen_6_2322,	0.398037
10	Salt Root After 3 Hours	63.02	2.34	AtGen_6_3321,AtGen_6_3322,	-0.356223
10	Drought Root After 3 Hours	86.08	3.47	AtGen_6_4321,AtGen_6_4322,	0.0936458
10	Genotoxic Root After 3 Hours	102.93	3.99	AtGen_6_5321,AtGen_6_5322,	0.351559
10	Oxidative Root After 3 Hours	93.64	5.03	AtGen_6_6322,AtGen_6_6323,	0.215093
10	UV-B Root After 3 Hours	98.34	1.03	AtGen_6_7321,AtGen_6_7322,	0.285746
10	Wounding Root After 3 Hours	86.61	3.62	AtGen_6_8324,AtGen_6_8325,	0.102501
10	Heat Root After 3 Hours	172.01	2.57	AtGen_6_9321,AtGen_6_9322,	1.04455
11	Control Shoot After 4 Hours	83.39	8.09	AtGen_6_0811,AtGen_6_0812,
11	Heat Shoot After 4 Hours	103.19	10.36	AtGen_6_9811,AtGen_6_9812,
12	Control Root After 4 Hours	83.96	0.46	AtGen_6_0821,AtGen_6_0822,
12	Heat Root After 4 Hours	127.93	6.86	AtGen_6_9821,AtGen_6_9822,
13	Control Shoot After 6 Hours	82.32	3.41	AtGen_6_0411,AtGen_6_0412,	0
13	Cold Shoot After 6 Hours	75.21	5.97	AtGen_6_1411,AtGen_6_1412,	-0.130318
13	Osmotic Shoot After 6 Hours	141.5	14.72	AtGen_6_2411,AtGen_6_2412,	0.781487
13	Salt Shoot After 6 Hours	97.49	9.08	AtGen_6_3411,AtGen_6_3412,	0.244011
13	Drought Shoot After 6 Hours	92.7	2.31	AtGen_6_4411,AtGen_6_4412,	0.171326
13	Genotoxic Shoot After 6 Hours	114.08	17.03	AtGen_6_5411,AtGen_6_5412,	0.470731
13	Oxidative Shoot After 6 Hours	88.6	0.8	AtGen_6_6411,AtGen_6_6412,	0.106064
13	UV-B Shoot After 6 Hours	79.62	1.21	AtGen_6_7411,AtGen_6_7412,	-0.0481121
13	Wounding Shoot After 6 Hours	86.26	14.39	AtGen_6_8411,AtGen_6_8412,	0.0674487
13	Heat Shoot After 6 Hours	110.44	2.24	AtGen_6_9411,AtGen_6_9412,	0.120362
14	Control Root After 6 Hours	101.6	4.74	AtGen_6_0421,AtGen_6_0422,	0
14	Cold Root After 6 Hours	94.51	5.57	AtGen_6_1421,AtGen_6_1422,	-0.104362
14	Osmotic Root After 6 Hours	111.93	2.95	AtGen_6_2421,AtGen_6_2422,	0.139696
14	Salt Root After 6 Hours	47.45	0.84	AtGen_6_3421,AtGen_6_3422,	-1.09842
14	Drought Root After 6 Hours	90.52	7.91	AtGen_6_4421,AtGen_6_4422,	-0.166592
14	Genotoxic Root After 6 Hours	93.05	0.71	AtGen_6_5421,AtGen_6_5422,	-0.126822
14	Oxidative Root After 6 Hours	92.84	0.24	AtGen_6_6421,AtGen_6_6422,	-0.130082
14	UV-B Root After 6 Hours	92.4	7.78	AtGen_6_7421,AtGen_6_7422,	-0.136936
14	Wounding Root After 6 Hours	102.01	1.02	AtGen_6_8423,AtGen_6_8424,	0.00581018
14	Heat Root After 6 Hours	99.31	6.49	AtGen_6_9421,AtGen_6_9422,	0.689711
15	Control Shoot After 12 Hours	61.57	3.41	AtGen_6_0511,AtGen_6_0512,	0
15	Cold Shoot After 12 Hours	168.5	2.68	AtGen_6_1511,AtGen_6_1512,	1.45245
15	Osmotic Shoot After 12 Hours	108.1	5.16	AtGen_6_2511,AtGen_6_2512,	0.812067
15	Salt Shoot After 12 Hours	71.47	8.86	AtGen_6_3511,AtGen_6_3512,	0.21511
15	Drought Shoot After 12 Hours	61.19	0.66	AtGen_6_4511,AtGen_6_4512,	-0.00893167
15	Genotoxic Shoot After 12 Hours	72.21	0.24	AtGen_6_5511,AtGen_6_5512,	0.229971
15	Oxidative Shoot After 12 Hours	56.12	5.06	AtGen_6_6511,AtGen_6_6512,	-0.133713
15	UV-B Shoot After 12 Hours	56.48	0.28	AtGen_6_7511,AtGen_6_7512,	-0.124487
15	Wounding Shoot After 12 Hours	61.36	10.68	AtGen_6_8511,AtGen_6_8512,	-0.00492909
15	Heat Shoot After 12 Hours	68.74	1.55	AtGen_6_9511,AtGen_6_9512,	-0.0930569
16	Control Root After 12 Hours	73.32	0.15	AtGen_6_0521,AtGen_6_0522,	0
16	Cold Root After 12 Hours	106.04	11.57	AtGen_6_1521,AtGen_6_1522,	0.53233
16	Osmotic Root After 12 Hours	119.42	4.56	AtGen_6_2521,AtGen_6_2522,	0.703766
16	Salt Root After 12 Hours	87.06	22.24	AtGen_6_3521,AtGen_6_3522,	0.247803
16	Drought Root After 12 Hours	87.22	8.51	AtGen_6_4521,AtGen_6_4522,	0.250452
16	Genotoxic Root After 12 Hours	78.63	2.03	AtGen_6_5521,AtGen_6_5522,	0.100873
16	Oxidative Root After 12 Hours	76.56	0.9	AtGen_6_6523,AtGen_6_6524,	0.062384
16	UV-B Root After 12 Hours	88.93	6.31	AtGen_6_7521,AtGen_6_7522,	0.278463
16	Wounding Root After 12 Hours	104.07	16.0	AtGen_6_8524,AtGen_6_8525,	0.505276
16	Heat Root After 12 Hours	112.22	2.47	AtGen_6_9521,AtGen_6_9522,	0.990007
17	Control Shoot After 24 Hours	56.5	5.61	AtGen_6_0611,AtGen_6_0612,	0
17	Cold Shoot After 24 Hours	130.14	9.23	AtGen_6_1611,AtGen_6_1612,	1.20374
17	Osmotic Shoot After 24 Hours	126.99	12.25	AtGen_6_2611,AtGen_6_2612,	1.16839
17	Salt Shoot After 24 Hours	63.02	1.35	AtGen_6_3611,AtGen_6_3612,	0.157559
17	Drought Shoot After 24 Hours	80.56	0.84	AtGen_6_4611,AtGen_6_4612,	0.511813
17	Genotoxic Shoot After 24 Hours	67.84	6.62	AtGen_6_5611,AtGen_6_5612,	0.263885
17	Oxidative Shoot After 24 Hours	60.82	3.97	AtGen_6_6611,AtGen_6_6612,	0.106295
17	UV-B Shoot After 24 Hours	77.53	6.01	AtGen_6_7611,AtGen_6_7612,	0.456504
17	Wounding Shoot After 24 Hours	75.69	9.81	AtGen_6_8611,AtGen_6_8612,	0.421852
17	Heat Shoot After 24 Hours	80.28	0.21	AtGen_6_9611,AtGen_6_9612,	-0.00627611
18	Control Root After 24 Hours	80.63	5.06	AtGen_6_0621,AtGen_6_0622,	0
18	Cold Root After 24 Hours	103.41	1.55	AtGen_6_1621,AtGen_6_1622,	0.358987
18	Osmotic Root After 24 Hours	119.19	3.07	AtGen_6_2621,AtGen_6_2622,	0.563875
18	Salt Root After 24 Hours	70.08	5.85	AtGen_6_3621,AtGen_6_3622,	-0.202314
18	Drought Root After 24 Hours	79.66	1.61	AtGen_6_4621,AtGen_6_4622,	-0.0174612
18	Genotoxic Root After 24 Hours	78.73	3.6	AtGen_6_5621,AtGen_6_5622,	-0.0344032
18	Oxidative Root After 24 Hours	90.71	3.66	AtGen_6_6621,AtGen_6_6625,	0.169945
18	UV-B Root After 24 Hours	88.27	3.2	AtGen_6_7621,AtGen_6_7622,	0.130606
18	Wounding Root After 24 Hours	93.74	8.58	AtGen_6_8621,AtGen_6_8622,	0.217348
18	Heat Root After 24 Hours	92.79	1.62	AtGen_6_9621,AtGen_6_9622,	0.202653

## Sheet: SRPK5
Group #	Tissue	Expression Level	Standard Deviation	Samples	Log2FC stress vs. Control
1	Control Shoot 0 Hour	49.8	0.11	AtGen_6_0011,AtGen_6_0012,
1	Cold Shoot 0 Hour	49.8	0.11	AtGen_6_0011,AtGen_6_0012,
1	Osmotic Shoot 0 Hour	49.8	0.11	AtGen_6_0011,AtGen_6_0012,
1	Salt Shoot 0 Hour	49.8	0.11	AtGen_6_0011,AtGen_6_0012,
1	Drought Shoot 0 Hour	49.8	0.11	AtGen_6_0011,AtGen_6_0012,
1	Genotoxic Shoot 0 Hour	49.8	0.11	AtGen_6_0011,AtGen_6_0012,
1	Oxidative Shoot 0 Hour	49.8	0.11	AtGen_6_0011,AtGen_6_0012,
1	UV-B Shoot 0 Hour	49.8	0.11	AtGen_6_0011,AtGen_6_0012,
1	Wounding Shoot 0 Hour	49.8	0.11	AtGen_6_0011,AtGen_6_0012,
1	Heat Shoot 0 Hour	49.8	0.11	AtGen_6_0011,AtGen_6_0012,
2	Control Root 0 Hour	76.5	11.85	AtGen_6_0021,AtGen_6_0022,
2	Cold Root 0 Hour	76.5	11.85	AtGen_6_0021,AtGen_6_0022,
2	Osmotic Root 0 Hour	76.5	11.85	AtGen_6_0021,AtGen_6_0022,
2	Salt Root 0 Hour	76.5	11.85	AtGen_6_0021,AtGen_6_0022,
2	Drought Root 0 Hour	76.5	11.85	AtGen_6_0021,AtGen_6_0022,
2	Genotoxic Root 0 Hour	76.5	11.85	AtGen_6_0021,AtGen_6_0022,
2	Oxidative Root 0 Hour	76.5	11.85	AtGen_6_0021,AtGen_6_0022,
2	UV-B Root 0 Hour	76.5	11.85	AtGen_6_0021,AtGen_6_0022,
2	Wounding Root 0 Hour	76.5	11.85	AtGen_6_0021,AtGen_6_0022,
2	Heat Root 0 Hour	76.5	11.85	AtGen_6_0021,AtGen_6_0022,
3	Control Shoot After 15 Minutes	49.02	2.05	AtGen_6_0711,AtGen_6_0712,
3	Drought Shoot After 15 Minutes	55.95	3.73	AtGen_6_4711,AtGen_6_4712,
3	UV-B Shoot After 15 Minutes	42.38	3.57	AtGen_6_7711,AtGen_6_7712,
3	Wounding Shoot After 15 Minutes	47.0	0.25	AtGen_6_8715,AtGen_6_8712,
3	Heat Shoot After 15 Minutes	59.01	0.85	AtGen_6_9711,AtGen_6_9712,
4	Control Root After 15 Minutes	80.28	5.99	AtGen_6_0721,AtGen_6_0722,
4	Drought Root After 15 Minutes	76.92	4.0	AtGen_6_4721,AtGen_6_4722,
4	UV-B Root After 15 Minutes	72.55	0.31	AtGen_6_7721,AtGen_6_7722,
4	Wounding Root After 15 Minutes	71.15	2.57	AtGen_6_8723,AtGen_6_8724,
4	Heat Root After 15 Minutes	75.7	1.57	AtGen_6_9721,AtGen_6_9722,
5	Control Shoot After 30 Minutes	41.58	2.68	AtGen_6_0111,AtGen_6_0112,	0
5	Cold Shoot After 30 Minutes	54.69	0.15	AtGen_6_1111,AtGen_6_1112,	0.395387
5	Osmotic Shoot After 30 Minutes	41.29	2.67	AtGen_6_2111,AtGen_6_2112,	-0.0100973
5	Salt Shoot After 30 Minutes	40.38	0.92	AtGen_6_3111,AtGen_6_3112,	-0.0422488
5	Drought Shoot After 30 Minutes	61.75	2.17	AtGen_6_4111,AtGen_6_4112,	0.570549
5	Genotoxic Shoot After 30 Minutes	45.97	2.62	AtGen_6_5111,AtGen_6_5112,	0.144803
5	Oxidative Shoot After 30 Minutes	48.86	2.0	AtGen_6_6111,AtGen_6_6112,	0.232764
5	UV-B Shoot After 30 Minutes	46.14	4.92	AtGen_6_7111,AtGen_6_7112,	0.150128
5	Wounding Shoot After 30 Minutes	53.32	3.92	AtGen_6_8111,AtGen_6_8112,	0.358787
5	Heat Shoot After 30 Minutes	47.58	0.4	AtGen_6_9111,AtGen_6_9112,	-0.610806
6	Control Root After 30 Minutes	72.66	4.15	AtGen_6_0121,AtGen_6_0122,	0
6	Cold Root After 30 Minutes	84.14	1.27	AtGen_6_1121,AtGen_6_1122,	0.21163
6	Osmotic Root After 30 Minutes	77.87	1.98	AtGen_6_2121,AtGen_6_2122,	0.0999063
6	Salt Root After 30 Minutes	64.75	0.73	AtGen_6_3121,AtGen_6_3122,	-0.166281
6	Drought Root After 30 Minutes	80.72	5.95	AtGen_6_4121,AtGen_6_4122,	0.151765
6	Genotoxic Root After 30 Minutes	49.01	0.91	AtGen_6_5121,AtGen_6_5122,	-0.568085
6	Oxidative Root After 30 Minutes	83.27	0.58	AtGen_6_6122,AtGen_6_6124,	0.196635
6	UV-B Root After 30 Minutes	67.36	1.22	AtGen_6_7121,AtGen_6_7122,	-0.109269
6	Wounding Root After 30 Minutes	66.08	4.43	AtGen_6_8124,AtGen_6_8126,	-0.136948
6	Heat Root After 30 Minutes	72.11	5.45	AtGen_6_9121,AtGen_6_9122,	0.06842
7	Control Shoot After 1 Hour	68.77	3.79	AtGen_6_0211,AtGen_6_0212,	0
7	Cold Shoot After 1 Hour	54.64	0.42	AtGen_6_1211,AtGen_6_1212,	-0.331822
7	Osmotic Shoot After 1 Hour	53.06	7.71	AtGen_6_2211,AtGen_6_2212,	-0.374155
7	Salt Shoot After 1 Hour	57.39	1.16	AtGen_6_3211,AtGen_6_3212,	-0.26098
7	Drought Shoot After 1 Hour	63.04	7.66	AtGen_6_4211,AtGen_6_4212,	-0.125512
7	Genotoxic Shoot After 1 Hour	62.05	0.42	AtGen_6_5211,AtGen_6_5212,	-0.148348
7	Oxidative Shoot After 1 Hour	67.56	9.25	AtGen_6_6211,AtGen_6_6212,	-0.02561
7	UV-B Shoot After 1 Hour	49.19	1.35	AtGen_6_7211,AtGen_6_7212,	-0.483414
7	Wounding Shoot After 1 Hour	71.84	2.53	AtGen_6_8211,AtGen_6_8214,	0.063008
7	Heat Shoot After 1 Hour	48.71	2.21	AtGen_6_9211,AtGen_6_9212,	-0.670537
8	Control Root After 1 Hour	77.53	1.88	AtGen_6_0221,AtGen_6_0222,	0
8	Cold Root After 1 Hour	84.81	7.1	AtGen_6_1221,AtGen_6_1222,	0.12948
8	Osmotic Root After 1 Hour	62.46	6.15	AtGen_6_2221,AtGen_6_2222,	-0.311822
8	Salt Root After 1 Hour	65.9	1.42	AtGen_6_3221,AtGen_6_3222,	-0.234476
8	Drought Root After 1 Hour	81.29	3.78	AtGen_6_4221,AtGen_6_4222,	0.0683232
8	Genotoxic Root After 1 Hour	62.4	6.43	AtGen_6_5221,AtGen_6_5222,	-0.313209
8	Oxidative Root After 1 Hour	62.03	2.07	AtGen_6_6223,AtGen_6_6224,	-0.321789
8	UV-B Root After 1 Hour	64.35	1.71	AtGen_6_7221,AtGen_6_7222,	-0.268815
8	Wounding Root After 1 Hour	65.7	9.92	AtGen_6_8224,AtGen_6_8225,	-0.238861
8	Heat Root After 1 Hour	54.67	2.26	AtGen_6_9221,AtGen_6_9222,	-0.0274459
9	Control Shoot After 3 Hours	55.72	5.53	AtGen_6_0311,AtGen_6_0312,	0
9	Cold Shoot After 3 Hours	51.2	3.37	AtGen_6_1311,AtGen_6_1312,	-0.122051
9	Osmotic Shoot After 3 Hours	59.2	2.68	AtGen_6_2311,AtGen_6_2312,	0.0874019
9	Salt Shoot After 3 Hours	54.19	2.01	AtGen_6_3311,AtGen_6_3312,	-0.0401686
9	Drought Shoot After 3 Hours	51.9	1.72	AtGen_6_4311,AtGen_6_4312,	-0.102461
9	Genotoxic Shoot After 3 Hours	56.46	3.61	AtGen_6_5311,AtGen_6_5312,	0.0190339
9	Oxidative Shoot After 3 Hours	56.16	2.75	AtGen_6_6311,AtGen_6_6312,	0.0113477
9	UV-B Shoot After 3 Hours	84.1	2.05	AtGen_6_7311,AtGen_6_7312,	0.593911
9	Wounding Shoot After 3 Hours	47.78	4.05	AtGen_6_8313,AtGen_6_8314,	-0.221788
9	Heat Shoot After 3 Hours	63.55	0.41	AtGen_6_9311,AtGen_6_9312,	0.23253
10	Control Root After 3 Hours	54.09	9.65	AtGen_6_0321,AtGen_6_0322,	0
10	Cold Root After 3 Hours	86.04	3.42	AtGen_6_1321,AtGen_6_1322,	0.669646
10	Osmotic Root After 3 Hours	54.28	1.57	AtGen_6_2321,AtGen_6_2322,	0.00505882
10	Salt Root After 3 Hours	63.4	4.05	AtGen_6_3321,AtGen_6_3322,	0.229121
10	Drought Root After 3 Hours	68.03	9.87	AtGen_6_4321,AtGen_6_4322,	0.330809
10	Genotoxic Root After 3 Hours	61.54	2.31	AtGen_6_5321,AtGen_6_5322,	0.186163
10	Oxidative Root After 3 Hours	64.77	7.06	AtGen_6_6322,AtGen_6_6323,	0.259964
10	UV-B Root After 3 Hours	68.33	4.67	AtGen_6_7321,AtGen_6_7322,	0.337157
10	Wounding Root After 3 Hours	57.18	5.43	AtGen_6_8324,AtGen_6_8325,	0.0801487
10	Heat Root After 3 Hours	63.63	7.41	AtGen_6_9321,AtGen_6_9322,	0.0849851
11	Control Shoot After 4 Hours	59.99	4.82	AtGen_6_0811,AtGen_6_0812,
11	Heat Shoot After 4 Hours	101.01	1.33	AtGen_6_9811,AtGen_6_9812,
12	Control Root After 4 Hours	81.52	2.55	AtGen_6_0821,AtGen_6_0822,
12	Heat Root After 4 Hours	98.24	3.61	AtGen_6_9821,AtGen_6_9822,
13	Control Shoot After 6 Hours	58.9	2.47	AtGen_6_0411,AtGen_6_0412,	0
13	Cold Shoot After 6 Hours	48.55	1.16	AtGen_6_1411,AtGen_6_1412,	-0.278796
13	Osmotic Shoot After 6 Hours	52.22	5.09	AtGen_6_2411,AtGen_6_2412,	-0.173665
13	Salt Shoot After 6 Hours	62.0	0.09	AtGen_6_3411,AtGen_6_3412,	0.0740006
13	Drought Shoot After 6 Hours	54.12	2.32	AtGen_6_4411,AtGen_6_4412,	-0.122106
13	Genotoxic Shoot After 6 Hours	56.97	0.27	AtGen_6_5411,AtGen_6_5412,	-0.0480652
13	Oxidative Shoot After 6 Hours	64.84	3.52	AtGen_6_6411,AtGen_6_6412,	0.138616
13	UV-B Shoot After 6 Hours	72.41	2.1	AtGen_6_7411,AtGen_6_7412,	0.297921
13	Wounding Shoot After 6 Hours	57.75	0.1	AtGen_6_8411,AtGen_6_8412,	-0.0284467
13	Heat Shoot After 6 Hours	61.61	2.55	AtGen_6_9411,AtGen_6_9412,	-0.141097
14	Control Root After 6 Hours	67.94	2.56	AtGen_6_0421,AtGen_6_0422,	0
14	Cold Root After 6 Hours	70.84	3.46	AtGen_6_1421,AtGen_6_1422,	0.060303
14	Osmotic Root After 6 Hours	48.18	4.36	AtGen_6_2421,AtGen_6_2422,	-0.495827
14	Salt Root After 6 Hours	65.89	0.02	AtGen_6_3421,AtGen_6_3422,	-0.0442017
14	Drought Root After 6 Hours	70.7	5.53	AtGen_6_4421,AtGen_6_4422,	0.057449
14	Genotoxic Root After 6 Hours	78.99	3.52	AtGen_6_5421,AtGen_6_5422,	0.217409
14	Oxidative Root After 6 Hours	58.17	0.18	AtGen_6_6421,AtGen_6_6422,	-0.223986
14	UV-B Root After 6 Hours	59.57	8.32	AtGen_6_7421,AtGen_6_7422,	-0.189675
14	Wounding Root After 6 Hours	59.79	2.89	AtGen_6_8423,AtGen_6_8424,	-0.184357
14	Heat Root After 6 Hours	77.81	0.58	AtGen_6_9421,AtGen_6_9422,	0.580612
15	Control Shoot After 12 Hours	52.03	2.28	AtGen_6_0511,AtGen_6_0512,	0
15	Cold Shoot After 12 Hours	44.42	1.69	AtGen_6_1511,AtGen_6_1512,	-0.228134
15	Osmotic Shoot After 12 Hours	59.22	5.96	AtGen_6_2511,AtGen_6_2512,	0.186741
15	Salt Shoot After 12 Hours	61.35	4.93	AtGen_6_3511,AtGen_6_3512,	0.23772
15	Drought Shoot After 12 Hours	58.54	4.99	AtGen_6_4511,AtGen_6_4512,	0.170079
15	Genotoxic Shoot After 12 Hours	67.28	2.65	AtGen_6_5511,AtGen_6_5512,	0.370834
15	Oxidative Shoot After 12 Hours	65.36	1.28	AtGen_6_6511,AtGen_6_6512,	0.329064
15	UV-B Shoot After 12 Hours	60.12	0.25	AtGen_6_7511,AtGen_6_7512,	0.208501
15	Wounding Shoot After 12 Hours	54.64	0.98	AtGen_6_8511,AtGen_6_8512,	0.0706138
15	Heat Shoot After 12 Hours	51.48	3.31	AtGen_6_9511,AtGen_6_9512,	-0.689447
16	Control Root After 12 Hours	83.02	2.61	AtGen_6_0521,AtGen_6_0522,	0
16	Cold Root After 12 Hours	47.75	2.79	AtGen_6_1521,AtGen_6_1522,	-0.797958
16	Osmotic Root After 12 Hours	55.25	0.78	AtGen_6_2521,AtGen_6_2522,	-0.587484
16	Salt Root After 12 Hours	70.33	2.04	AtGen_6_3521,AtGen_6_3522,	-0.239319
16	Drought Root After 12 Hours	85.68	4.91	AtGen_6_4521,AtGen_6_4522,	0.0454995
16	Genotoxic Root After 12 Hours	88.1	3.59	AtGen_6_5521,AtGen_6_5522,	0.0856831
16	Oxidative Root After 12 Hours	81.55	3.24	AtGen_6_6523,AtGen_6_6524,	-0.0257741
16	UV-B Root After 12 Hours	73.22	0.76	AtGen_6_7521,AtGen_6_7522,	-0.181221
16	Wounding Root After 12 Hours	78.73	1.4	AtGen_6_8524,AtGen_6_8525,	-0.0765455
16	Heat Root After 12 Hours	87.9	0.1	AtGen_6_9521,AtGen_6_9522,	0.726065
17	Control Shoot After 24 Hours	53.14	3.85	AtGen_6_0611,AtGen_6_0612,	0
17	Cold Shoot After 24 Hours	47.64	2.38	AtGen_6_1611,AtGen_6_1612,	-0.157625
17	Osmotic Shoot After 24 Hours	52.75	1.05	AtGen_6_2611,AtGen_6_2612,	-0.0106271
17	Salt Shoot After 24 Hours	51.65	1.84	AtGen_6_3611,AtGen_6_3612,	-0.0410299
17	Drought Shoot After 24 Hours	53.16	2.19	AtGen_6_4611,AtGen_6_4612,	0.000542877
17	Genotoxic Shoot After 24 Hours	53.44	6.98	AtGen_6_5611,AtGen_6_5612,	0.00812178
17	Oxidative Shoot After 24 Hours	65.28	1.87	AtGen_6_6611,AtGen_6_6612,	0.296843
17	UV-B Shoot After 24 Hours	54.56	2.25	AtGen_6_7611,AtGen_6_7612,	0.0380454
17	Wounding Shoot After 24 Hours	51.59	2.76	AtGen_6_8611,AtGen_6_8612,	-0.0427068
17	Heat Shoot After 24 Hours	56.18	0.18	AtGen_6_9611,AtGen_6_9612,	-0.394151
18	Control Root After 24 Hours	73.83	3.82	AtGen_6_0621,AtGen_6_0622,	0
18	Cold Root After 24 Hours	46.19	4.18	AtGen_6_1621,AtGen_6_1622,	-0.676627
18	Osmotic Root After 24 Hours	56.14	3.63	AtGen_6_2621,AtGen_6_2622,	-0.395178
18	Salt Root After 24 Hours	62.57	2.22	AtGen_6_3621,AtGen_6_3622,	-0.238736
18	Drought Root After 24 Hours	78.21	0.42	AtGen_6_4621,AtGen_6_4622,	0.0831459
18	Genotoxic Root After 24 Hours	69.86	2.01	AtGen_6_5621,AtGen_6_5622,	-0.0797405
18	Oxidative Root After 24 Hours	69.46	4.94	AtGen_6_6621,AtGen_6_6625,	-0.0880247
18	UV-B Root After 24 Hours	72.63	4.72	AtGen_6_7621,AtGen_6_7622,	-0.0236416
18	Wounding Root After 24 Hours	73.5	2.23	AtGen_6_8621,AtGen_6_8622,	-0.00646291
18	Heat Root After 24 Hours	81.34	2.77	AtGen_6_9621,AtGen_6_9622,	0.139758

## Sheet: AFC1
Group #	Tissue	Expression Level	Standard Deviation	Samples	Log2FC stress vs. Control
1	Control Shoot 0 Hour	60.65	3.72	AtGen_6_0011,AtGen_6_0012,
1	Cold Shoot 0 Hour	60.65	3.72	AtGen_6_0011,AtGen_6_0012,
1	Osmotic Shoot 0 Hour	60.65	3.72	AtGen_6_0011,AtGen_6_0012,
1	Salt Shoot 0 Hour	60.65	3.72	AtGen_6_0011,AtGen_6_0012,
1	Drought Shoot 0 Hour	60.65	3.72	AtGen_6_0011,AtGen_6_0012,
1	Genotoxic Shoot 0 Hour	60.65	3.72	AtGen_6_0011,AtGen_6_0012,
1	Oxidative Shoot 0 Hour	60.65	3.72	AtGen_6_0011,AtGen_6_0012,
1	UV-B Shoot 0 Hour	60.65	3.72	AtGen_6_0011,AtGen_6_0012,
1	Wounding Shoot 0 Hour	60.65	3.72	AtGen_6_0011,AtGen_6_0012,
1	Heat Shoot 0 Hour	60.65	3.72	AtGen_6_0011,AtGen_6_0012,
2	Control Root 0 Hour	71.37	2.19	AtGen_6_0021,AtGen_6_0022,
2	Cold Root 0 Hour	71.37	2.19	AtGen_6_0021,AtGen_6_0022,
2	Osmotic Root 0 Hour	71.37	2.19	AtGen_6_0021,AtGen_6_0022,
2	Salt Root 0 Hour	71.37	2.19	AtGen_6_0021,AtGen_6_0022,
2	Drought Root 0 Hour	71.37	2.19	AtGen_6_0021,AtGen_6_0022,
2	Genotoxic Root 0 Hour	71.37	2.19	AtGen_6_0021,AtGen_6_0022,
2	Oxidative Root 0 Hour	71.37	2.19	AtGen_6_0021,AtGen_6_0022,
2	UV-B Root 0 Hour	71.37	2.19	AtGen_6_0021,AtGen_6_0022,
2	Wounding Root 0 Hour	71.37	2.19	AtGen_6_0021,AtGen_6_0022,
2	Heat Root 0 Hour	71.37	2.19	AtGen_6_0021,AtGen_6_0022,
3	Control Shoot After 15 Minutes	73.24	5.3	AtGen_6_0711,AtGen_6_0712,
3	Drought Shoot After 15 Minutes	73.13	3.58	AtGen_6_4711,AtGen_6_4712,
3	UV-B Shoot After 15 Minutes	70.47	2.98	AtGen_6_7711,AtGen_6_7712,
3	Wounding Shoot After 15 Minutes	67.45	7.38	AtGen_6_8715,AtGen_6_8712,
3	Heat Shoot After 15 Minutes	95.32	2.09	AtGen_6_9711,AtGen_6_9712,
4	Control Root After 15 Minutes	77.84	0.25	AtGen_6_0721,AtGen_6_0722,
4	Drought Root After 15 Minutes	75.15	6.07	AtGen_6_4721,AtGen_6_4722,
4	UV-B Root After 15 Minutes	90.21	9.67	AtGen_6_7721,AtGen_6_7722,
4	Wounding Root After 15 Minutes	95.67	2.22	AtGen_6_8723,AtGen_6_8724,
4	Heat Root After 15 Minutes	103.54	2.08	AtGen_6_9721,AtGen_6_9722,
5	Control Shoot After 30 Minutes	69.18	0.86	AtGen_6_0111,AtGen_6_0112,	0
5	Cold Shoot After 30 Minutes	82.4	1.24	AtGen_6_1111,AtGen_6_1112,	0.252289
5	Osmotic Shoot After 30 Minutes	75.06	6.39	AtGen_6_2111,AtGen_6_2112,	0.117689
5	Salt Shoot After 30 Minutes	84.31	0.75	AtGen_6_3111,AtGen_6_3112,	0.285349
5	Drought Shoot After 30 Minutes	69.09	14.14	AtGen_6_4111,AtGen_6_4112,	-0.0018781
5	Genotoxic Shoot After 30 Minutes	81.11	10.95	AtGen_6_5111,AtGen_6_5112,	0.229525
5	Oxidative Shoot After 30 Minutes	69.15	2.03	AtGen_6_6111,AtGen_6_6112,	-0.000625762
5	UV-B Shoot After 30 Minutes	64.41	0.32	AtGen_6_7111,AtGen_6_7112,	-0.10307
5	Wounding Shoot After 30 Minutes	61.03	1.82	AtGen_6_8111,AtGen_6_8112,	-0.180836
5	Heat Shoot After 30 Minutes	81.36	1.67	AtGen_6_9111,AtGen_6_9112,	-0.0163974
6	Control Root After 30 Minutes	82.29	4.08	AtGen_6_0121,AtGen_6_0122,	0
6	Cold Root After 30 Minutes	76.97	6.22	AtGen_6_1121,AtGen_6_1122,	-0.0964209
6	Osmotic Root After 30 Minutes	70.94	0.31	AtGen_6_2121,AtGen_6_2122,	-0.214118
6	Salt Root After 30 Minutes	73.03	6.1	AtGen_6_3121,AtGen_6_3122,	-0.172228
6	Drought Root After 30 Minutes	77.71	1.56	AtGen_6_4121,AtGen_6_4122,	-0.0826169
6	Genotoxic Root After 30 Minutes	76.3	0.5	AtGen_6_5121,AtGen_6_5122,	-0.109034
6	Oxidative Root After 30 Minutes	83.74	4.34	AtGen_6_6122,AtGen_6_6124,	0.0251998
6	UV-B Root After 30 Minutes	87.42	0.68	AtGen_6_7121,AtGen_6_7122,	0.0872463
6	Wounding Root After 30 Minutes	74.53	2.38	AtGen_6_8124,AtGen_6_8126,	-0.142896
6	Heat Root After 30 Minutes	88.87	3.07	AtGen_6_9121,AtGen_6_9122,	0.13627
7	Control Shoot After 1 Hour	80.86	0.84	AtGen_6_0211,AtGen_6_0212,	0
7	Cold Shoot After 1 Hour	69.25	1.78	AtGen_6_1211,AtGen_6_1212,	-0.223612
7	Osmotic Shoot After 1 Hour	74.81	1.7	AtGen_6_2211,AtGen_6_2212,	-0.112195
7	Salt Shoot After 1 Hour	82.4	2.42	AtGen_6_3211,AtGen_6_3212,	0.0272181
7	Drought Shoot After 1 Hour	78.66	2.34	AtGen_6_4211,AtGen_6_4212,	-0.039796
7	Genotoxic Shoot After 1 Hour	87.06	0.54	AtGen_6_5211,AtGen_6_5212,	0.106584
7	Oxidative Shoot After 1 Hour	81.72	0.03	AtGen_6_6211,AtGen_6_6212,	0.015263
7	UV-B Shoot After 1 Hour	66.13	3.61	AtGen_6_7211,AtGen_6_7212,	-0.290121
7	Wounding Shoot After 1 Hour	60.33	3.12	AtGen_6_8211,AtGen_6_8214,	-0.422551
7	Heat Shoot After 1 Hour	66.52	3.9	AtGen_6_9211,AtGen_6_9212,	-0.245506
8	Control Root After 1 Hour	78.86	1.8	AtGen_6_0221,AtGen_6_0222,	0
8	Cold Root After 1 Hour	85.89	1.61	AtGen_6_1221,AtGen_6_1222,	0.123196
8	Osmotic Root After 1 Hour	65.24	6.29	AtGen_6_2221,AtGen_6_2222,	-0.273537
8	Salt Root After 1 Hour	66.4	3.63	AtGen_6_3221,AtGen_6_3222,	-0.24811
8	Drought Root After 1 Hour	87.93	6.99	AtGen_6_4221,AtGen_6_4222,	0.157062
8	Genotoxic Root After 1 Hour	88.1	0.38	AtGen_6_5221,AtGen_6_5222,	0.159848
8	Oxidative Root After 1 Hour	80.41	6.2	AtGen_6_6223,AtGen_6_6224,	0.0280812
8	UV-B Root After 1 Hour	78.64	4.82	AtGen_6_7221,AtGen_6_7222,	-0.00403039
8	Wounding Root After 1 Hour	84.39	0.08	AtGen_6_8224,AtGen_6_8225,	0.0977783
8	Heat Root After 1 Hour	74.87	7.19	AtGen_6_9221,AtGen_6_9222,	-0.293478
9	Control Shoot After 3 Hours	91.76	7.18	AtGen_6_0311,AtGen_6_0312,	0
9	Cold Shoot After 3 Hours	77.77	13.0	AtGen_6_1311,AtGen_6_1312,	-0.238652
9	Osmotic Shoot After 3 Hours	71.02	7.02	AtGen_6_2311,AtGen_6_2312,	-0.36964
9	Salt Shoot After 3 Hours	81.28	11.47	AtGen_6_3311,AtGen_6_3312,	-0.174965
9	Drought Shoot After 3 Hours	94.22	7.1	AtGen_6_4311,AtGen_6_4312,	0.0381679
9	Genotoxic Shoot After 3 Hours	86.92	6.04	AtGen_6_5311,AtGen_6_5312,	-0.0781772
9	Oxidative Shoot After 3 Hours	98.03	0.4	AtGen_6_6311,AtGen_6_6312,	0.0953579
9	UV-B Shoot After 3 Hours	79.82	0.05	AtGen_6_7311,AtGen_6_7312,	-0.201115
9	Wounding Shoot After 3 Hours	81.68	5.05	AtGen_6_8313,AtGen_6_8314,	-0.167883
9	Heat Shoot After 3 Hours	66.23	0.21	AtGen_6_9311,AtGen_6_9312,	-0.264377
10	Control Root After 3 Hours	79.55	1.78	AtGen_6_0321,AtGen_6_0322,	0
10	Cold Root After 3 Hours	77.59	2.32	AtGen_6_1321,AtGen_6_1322,	-0.0359912
10	Osmotic Root After 3 Hours	76.8	8.89	AtGen_6_2321,AtGen_6_2322,	-0.0507556
10	Salt Root After 3 Hours	68.46	0.03	AtGen_6_3321,AtGen_6_3322,	-0.216601
10	Drought Root After 3 Hours	86.4	4.84	AtGen_6_4321,AtGen_6_4322,	0.119169
10	Genotoxic Root After 3 Hours	96.49	4.97	AtGen_6_5321,AtGen_6_5322,	0.278518
10	Oxidative Root After 3 Hours	86.92	1.51	AtGen_6_6322,AtGen_6_6323,	0.127826
10	UV-B Root After 3 Hours	99.7	1.31	AtGen_6_7321,AtGen_6_7322,	0.325732
10	Wounding Root After 3 Hours	86.89	1.81	AtGen_6_8324,AtGen_6_8325,	0.127328
10	Heat Root After 3 Hours	74.51	6.62	AtGen_6_9321,AtGen_6_9322,	-0.0898868
11	Control Shoot After 4 Hours	79.3	2.43	AtGen_6_0811,AtGen_6_0812,
11	Heat Shoot After 4 Hours	120.12	6.43	AtGen_6_9811,AtGen_6_9812,
12	Control Root After 4 Hours	93.68	2.62	AtGen_6_0821,AtGen_6_0822,
12	Heat Root After 4 Hours	146.99	9.48	AtGen_6_9821,AtGen_6_9822,
13	Control Shoot After 6 Hours	82.33	8.13	AtGen_6_0411,AtGen_6_0412,	0
13	Cold Shoot After 6 Hours	56.76	6.16	AtGen_6_1411,AtGen_6_1412,	-0.536544
13	Osmotic Shoot After 6 Hours	100.28	0.67	AtGen_6_2411,AtGen_6_2412,	0.284544
13	Salt Shoot After 6 Hours	76.92	0.98	AtGen_6_3411,AtGen_6_3412,	-0.0980595
13	Drought Shoot After 6 Hours	102.43	3.57	AtGen_6_4411,AtGen_6_4412,	0.315148
13	Genotoxic Shoot After 6 Hours	110.94	12.97	AtGen_6_5411,AtGen_6_5412,	0.430289
13	Oxidative Shoot After 6 Hours	101.94	6.21	AtGen_6_6411,AtGen_6_6412,	0.30823
13	UV-B Shoot After 6 Hours	89.05	1.43	AtGen_6_7411,AtGen_6_7412,	0.113197
13	Wounding Shoot After 6 Hours	90.47	11.63	AtGen_6_8411,AtGen_6_8412,	0.136021
13	Heat Shoot After 6 Hours	100.22	6.25	AtGen_6_9411,AtGen_6_9412,	0.212732
14	Control Root After 6 Hours	86.48	4.02	AtGen_6_0421,AtGen_6_0422,	0
14	Cold Root After 6 Hours	62.89	1.0	AtGen_6_1421,AtGen_6_1422,	-0.459536
14	Osmotic Root After 6 Hours	92.91	6.65	AtGen_6_2421,AtGen_6_2422,	0.103467
14	Salt Root After 6 Hours	83.75	1.07	AtGen_6_3421,AtGen_6_3422,	-0.0462773
14	Drought Root After 6 Hours	87.6	0.53	AtGen_6_4421,AtGen_6_4422,	0.0185643
14	Genotoxic Root After 6 Hours	99.37	3.29	AtGen_6_5421,AtGen_6_5422,	0.200444
14	Oxidative Root After 6 Hours	94.81	4.43	AtGen_6_6421,AtGen_6_6422,	0.132673
14	UV-B Root After 6 Hours	93.75	3.22	AtGen_6_7421,AtGen_6_7422,	0.116452
14	Wounding Root After 6 Hours	101.82	4.09	AtGen_6_8423,AtGen_6_8424,	0.235583
14	Heat Root After 6 Hours	106.42	3.92	AtGen_6_9421,AtGen_6_9422,	0.330528
15	Control Shoot After 12 Hours	84.63	6.13	AtGen_6_0511,AtGen_6_0512,	0
15	Cold Shoot After 12 Hours	37.36	4.75	AtGen_6_1511,AtGen_6_1512,	-1.17967
15	Osmotic Shoot After 12 Hours	86.62	1.12	AtGen_6_2511,AtGen_6_2512,	0.033531
15	Salt Shoot After 12 Hours	68.53	8.53	AtGen_6_3511,AtGen_6_3512,	-0.304433
15	Drought Shoot After 12 Hours	75.88	2.57	AtGen_6_4511,AtGen_6_4512,	-0.157449
15	Genotoxic Shoot After 12 Hours	95.97	9.19	AtGen_6_5511,AtGen_6_5512,	0.181414
15	Oxidative Shoot After 12 Hours	96.13	0.67	AtGen_6_6511,AtGen_6_6512,	0.183818
15	UV-B Shoot After 12 Hours	81.25	0.53	AtGen_6_7511,AtGen_6_7512,	-0.0588014
15	Wounding Shoot After 12 Hours	89.83	4.64	AtGen_6_8511,AtGen_6_8512,	0.0860282
15	Heat Shoot After 12 Hours	93.37	8.32	AtGen_6_9511,AtGen_6_9512,	0.221517
16	Control Root After 12 Hours	80.08	2.58	AtGen_6_0521,AtGen_6_0522,	0
16	Cold Root After 12 Hours	34.22	1.37	AtGen_6_1521,AtGen_6_1522,	-1.2266
16	Osmotic Root After 12 Hours	87.52	2.91	AtGen_6_2521,AtGen_6_2522,	0.128171
16	Salt Root After 12 Hours	85.62	1.07	AtGen_6_3521,AtGen_6_3522,	0.0965059
16	Drought Root After 12 Hours	78.35	5.36	AtGen_6_4521,AtGen_6_4522,	-0.0315087
16	Genotoxic Root After 12 Hours	88.79	0.39	AtGen_6_5521,AtGen_6_5522,	0.148955
16	Oxidative Root After 12 Hours	81.63	2.4	AtGen_6_6523,AtGen_6_6524,	0.0276575
16	UV-B Root After 12 Hours	82.52	1.54	AtGen_6_7521,AtGen_6_7522,	0.0433018
16	Wounding Root After 12 Hours	92.95	3.78	AtGen_6_8524,AtGen_6_8525,	0.215013
16	Heat Root After 12 Hours	112.52	1.52	AtGen_6_9521,AtGen_6_9522,	0.619872
17	Control Shoot After 24 Hours	73.22	3.82	AtGen_6_0611,AtGen_6_0612,	0
17	Cold Shoot After 24 Hours	39.5	1.5	AtGen_6_1611,AtGen_6_1612,	-0.890385
17	Osmotic Shoot After 24 Hours	78.97	1.12	AtGen_6_2611,AtGen_6_2612,	0.109067
17	Salt Shoot After 24 Hours	65.15	8.66	AtGen_6_3611,AtGen_6_3612,	-0.168473
17	Drought Shoot After 24 Hours	70.61	1.2	AtGen_6_4611,AtGen_6_4612,	-0.0523653
17	Genotoxic Shoot After 24 Hours	80.99	5.83	AtGen_6_5611,AtGen_6_5612,	0.145506
17	Oxidative Shoot After 24 Hours	75.55	4.45	AtGen_6_6611,AtGen_6_6612,	0.045194
17	UV-B Shoot After 24 Hours	70.51	0.23	AtGen_6_7611,AtGen_6_7612,	-0.0544099
17	Wounding Shoot After 24 Hours	99.42	6.88	AtGen_6_8611,AtGen_6_8612,	0.441298
17	Heat Shoot After 24 Hours	97.17	2.59	AtGen_6_9611,AtGen_6_9612,	0.226357
18	Control Root After 24 Hours	83.06	4.96	AtGen_6_0621,AtGen_6_0622,	0
18	Cold Root After 24 Hours	19.72	7.22	AtGen_6_1621,AtGen_6_1622,	-2.07449
18	Osmotic Root After 24 Hours	92.59	0.58	AtGen_6_2621,AtGen_6_2622,	0.156703
18	Salt Root After 24 Hours	85.19	0.72	AtGen_6_3621,AtGen_6_3622,	0.0365302
18	Drought Root After 24 Hours	73.69	9.15	AtGen_6_4621,AtGen_6_4622,	-0.172685
18	Genotoxic Root After 24 Hours	98.93	7.95	AtGen_6_5621,AtGen_6_5622,	0.252254
18	Oxidative Root After 24 Hours	93.36	0.2	AtGen_6_6621,AtGen_6_6625,	0.168651
18	UV-B Root After 24 Hours	87.24	3.82	AtGen_6_7621,AtGen_6_7622,	0.0708359
18	Wounding Root After 24 Hours	87.13	9.96	AtGen_6_8621,AtGen_6_8622,	0.0690157
18	Heat Root After 24 Hours	91.53	1.16	AtGen_6_9621,AtGen_6_9622,	0.140091

## Sheet: AFC2
Group #	Tissue	Expression Level	Standard Deviation	Samples	Log2FC stress vs. Control
1	Control Shoot 0 Hour	121.35	2.68	AtGen_6_0011,AtGen_6_0012,
1	Cold Shoot 0 Hour	121.35	2.68	AtGen_6_0011,AtGen_6_0012,
1	Osmotic Shoot 0 Hour	121.35	2.68	AtGen_6_0011,AtGen_6_0012,
1	Salt Shoot 0 Hour	121.35	2.68	AtGen_6_0011,AtGen_6_0012,
1	Drought Shoot 0 Hour	121.35	2.68	AtGen_6_0011,AtGen_6_0012,
1	Genotoxic Shoot 0 Hour	121.35	2.68	AtGen_6_0011,AtGen_6_0012,
1	Oxidative Shoot 0 Hour	121.35	2.68	AtGen_6_0011,AtGen_6_0012,
1	UV-B Shoot 0 Hour	121.35	2.68	AtGen_6_0011,AtGen_6_0012,
1	Wounding Shoot 0 Hour	121.35	2.68	AtGen_6_0011,AtGen_6_0012,
1	Heat Shoot 0 Hour	121.35	2.68	AtGen_6_0011,AtGen_6_0012,
2	Control Root 0 Hour	207.2	4.31	AtGen_6_0021,AtGen_6_0022,
2	Cold Root 0 Hour	207.2	4.31	AtGen_6_0021,AtGen_6_0022,
2	Osmotic Root 0 Hour	207.2	4.31	AtGen_6_0021,AtGen_6_0022,
2	Salt Root 0 Hour	207.2	4.31	AtGen_6_0021,AtGen_6_0022,
2	Drought Root 0 Hour	207.2	4.31	AtGen_6_0021,AtGen_6_0022,
2	Genotoxic Root 0 Hour	207.2	4.31	AtGen_6_0021,AtGen_6_0022,
2	Oxidative Root 0 Hour	207.2	4.31	AtGen_6_0021,AtGen_6_0022,
2	UV-B Root 0 Hour	207.2	4.31	AtGen_6_0021,AtGen_6_0022,
2	Wounding Root 0 Hour	207.2	4.31	AtGen_6_0021,AtGen_6_0022,
2	Heat Root 0 Hour	207.2	4.31	AtGen_6_0021,AtGen_6_0022,
3	Control Shoot After 15 Minutes	123.62	14.75	AtGen_6_0711,AtGen_6_0712,
3	Drought Shoot After 15 Minutes	165.03	8.83	AtGen_6_4711,AtGen_6_4712,
3	UV-B Shoot After 15 Minutes	143.12	3.61	AtGen_6_7711,AtGen_6_7712,
3	Wounding Shoot After 15 Minutes	121.87	3.74	AtGen_6_8715,AtGen_6_8712,
3	Heat Shoot After 15 Minutes	147.48	0.54	AtGen_6_9711,AtGen_6_9712,
4	Control Root After 15 Minutes	187.63	1.44	AtGen_6_0721,AtGen_6_0722,
4	Drought Root After 15 Minutes	230.52	7.17	AtGen_6_4721,AtGen_6_4722,
4	UV-B Root After 15 Minutes	207.54	19.89	AtGen_6_7721,AtGen_6_7722,
4	Wounding Root After 15 Minutes	230.48	16.01	AtGen_6_8723,AtGen_6_8724,
4	Heat Root After 15 Minutes	217.69	3.64	AtGen_6_9721,AtGen_6_9722,
5	Control Shoot After 30 Minutes	134.32	6.13	AtGen_6_0111,AtGen_6_0112,	0
5	Cold Shoot After 30 Minutes	150.97	5.03	AtGen_6_1111,AtGen_6_1112,	0.168588
5	Osmotic Shoot After 30 Minutes	132.57	2.04	AtGen_6_2111,AtGen_6_2112,	-0.0189198
5	Salt Shoot After 30 Minutes	147.8	7.04	AtGen_6_3111,AtGen_6_3112,	0.137972
5	Drought Shoot After 30 Minutes	149.24	17.85	AtGen_6_4111,AtGen_6_4112,	0.15196
5	Genotoxic Shoot After 30 Minutes	191.46	5.2	AtGen_6_5111,AtGen_6_5112,	0.511369
5	Oxidative Shoot After 30 Minutes	142.81	0.19	AtGen_6_6111,AtGen_6_6112,	0.0884229
5	UV-B Shoot After 30 Minutes	115.08	4.21	AtGen_6_7111,AtGen_6_7112,	-0.223037
5	Wounding Shoot After 30 Minutes	103.77	13.04	AtGen_6_8111,AtGen_6_8112,	-0.372285
5	Heat Shoot After 30 Minutes	164.54	9.45	AtGen_6_9111,AtGen_6_9112,	-0.431796
6	Control Root After 30 Minutes	221.95	7.07	AtGen_6_0121,AtGen_6_0122,	0
6	Cold Root After 30 Minutes	184.94	1.18	AtGen_6_1121,AtGen_6_1122,	-0.263177
6	Osmotic Root After 30 Minutes	194.17	18.15	AtGen_6_2121,AtGen_6_2122,	-0.192914
6	Salt Root After 30 Minutes	236.92	9.08	AtGen_6_3121,AtGen_6_3122,	0.0941653
6	Drought Root After 30 Minutes	170.15	2.09	AtGen_6_4121,AtGen_6_4122,	-0.383428
6	Genotoxic Root After 30 Minutes	196.97	9.24	AtGen_6_5121,AtGen_6_5122,	-0.172259
6	Oxidative Root After 30 Minutes	216.47	16.33	AtGen_6_6122,AtGen_6_6124,	-0.0360676
6	UV-B Root After 30 Minutes	201.3	5.7	AtGen_6_7121,AtGen_6_7122,	-0.140888
6	Wounding Root After 30 Minutes	196.25	1.91	AtGen_6_8124,AtGen_6_8126,	-0.177542
6	Heat Root After 30 Minutes	215.22	10.31	AtGen_6_9121,AtGen_6_9122,	0.395287
7	Control Shoot After 1 Hour	163.64	2.41	AtGen_6_0211,AtGen_6_0212,	0
7	Cold Shoot After 1 Hour	137.74	6.81	AtGen_6_1211,AtGen_6_1212,	-0.248578
7	Osmotic Shoot After 1 Hour	166.95	15.95	AtGen_6_2211,AtGen_6_2212,	0.0288907
7	Salt Shoot After 1 Hour	169.66	14.33	AtGen_6_3211,AtGen_6_3212,	0.052121
7	Drought Shoot After 1 Hour	168.76	22.33	AtGen_6_4211,AtGen_6_4212,	0.0444476
7	Genotoxic Shoot After 1 Hour	186.28	8.99	AtGen_6_5211,AtGen_6_5212,	0.186947
7	Oxidative Shoot After 1 Hour	177.84	8.31	AtGen_6_6211,AtGen_6_6212,	0.120054
7	UV-B Shoot After 1 Hour	112.35	8.2	AtGen_6_7211,AtGen_6_7212,	-0.542525
7	Wounding Shoot After 1 Hour	141.53	6.97	AtGen_6_8211,AtGen_6_8214,	-0.209418
7	Heat Shoot After 1 Hour	104.68	5.19	AtGen_6_9211,AtGen_6_9212,	-0.76581
8	Control Root After 1 Hour	177.99	9.58	AtGen_6_0221,AtGen_6_0222,	0
8	Cold Root After 1 Hour	174.29	8.59	AtGen_6_1221,AtGen_6_1222,	-0.0303064
8	Osmotic Root After 1 Hour	202.84	1.93	AtGen_6_2221,AtGen_6_2222,	0.188546
8	Salt Root After 1 Hour	230.55	19.23	AtGen_6_3221,AtGen_6_3222,	0.373283
8	Drought Root After 1 Hour	219.14	14.61	AtGen_6_4221,AtGen_6_4222,	0.300057
8	Genotoxic Root After 1 Hour	209.41	1.71	AtGen_6_5221,AtGen_6_5222,	0.234534
8	Oxidative Root After 1 Hour	204.95	10.73	AtGen_6_6223,AtGen_6_6224,	0.203476
8	UV-B Root After 1 Hour	211.14	4.42	AtGen_6_7221,AtGen_6_7222,	0.246404
8	Wounding Root After 1 Hour	204.0	0.05	AtGen_6_8224,AtGen_6_8225,	0.196773
8	Heat Root After 1 Hour	151.05	0.75	AtGen_6_9221,AtGen_6_9222,	0.27483
9	Control Shoot After 3 Hours	124.85	5.93	AtGen_6_0311,AtGen_6_0312,	0
9	Cold Shoot After 3 Hours	107.1	3.02	AtGen_6_1311,AtGen_6_1312,	-0.221237
9	Osmotic Shoot After 3 Hours	182.51	1.54	AtGen_6_2311,AtGen_6_2312,	0.54778
9	Salt Shoot After 3 Hours	161.71	18.12	AtGen_6_3311,AtGen_6_3312,	0.373213
9	Drought Shoot After 3 Hours	149.26	4.29	AtGen_6_4311,AtGen_6_4312,	0.257632
9	Genotoxic Shoot After 3 Hours	160.83	0.25	AtGen_6_5311,AtGen_6_5312,	0.365341
9	Oxidative Shoot After 3 Hours	168.44	10.5	AtGen_6_6311,AtGen_6_6312,	0.432039
9	UV-B Shoot After 3 Hours	181.21	4.84	AtGen_6_7311,AtGen_6_7312,	0.537467
9	Wounding Shoot After 3 Hours	124.4	2.96	AtGen_6_8313,AtGen_6_8314,	-0.00520934
9	Heat Shoot After 3 Hours	177.86	3.53	AtGen_6_9311,AtGen_6_9312,	-0.323971
10	Control Root After 3 Hours	222.64	4.35	AtGen_6_0321,AtGen_6_0322,	0
10	Cold Root After 3 Hours	181.8	0.42	AtGen_6_1321,AtGen_6_1322,	-0.292361
10	Osmotic Root After 3 Hours	254.91	11.35	AtGen_6_2321,AtGen_6_2322,	0.195275
10	Salt Root After 3 Hours	306.98	21.72	AtGen_6_3321,AtGen_6_3322,	0.463432
10	Drought Root After 3 Hours	208.16	6.81	AtGen_6_4321,AtGen_6_4322,	-0.0970199
10	Genotoxic Root After 3 Hours	223.86	6.25	AtGen_6_5321,AtGen_6_5322,	0.00788395
10	Oxidative Root After 3 Hours	236.38	9.54	AtGen_6_6322,AtGen_6_6323,	0.0863952
10	UV-B Root After 3 Hours	208.73	0.42	AtGen_6_7321,AtGen_6_7322,	-0.0930748
10	Wounding Root After 3 Hours	215.33	0.61	AtGen_6_8324,AtGen_6_8325,	-0.0481635
10	Heat Root After 3 Hours	183.66	3.68	AtGen_6_9321,AtGen_6_9322,	0.777136
11	Control Shoot After 4 Hours	107.17	20.96	AtGen_6_0811,AtGen_6_0812,
11	Heat Shoot After 4 Hours	227.71	21.46	AtGen_6_9811,AtGen_6_9812,
12	Control Root After 4 Hours	207.47	20.66	AtGen_6_0821,AtGen_6_0822,
12	Heat Root After 4 Hours	356.56	2.99	AtGen_6_9821,AtGen_6_9822,
13	Control Shoot After 6 Hours	96.49	26.3	AtGen_6_0411,AtGen_6_0412,	0
13	Cold Shoot After 6 Hours	76.47	5.53	AtGen_6_1411,AtGen_6_1412,	-0.335486
13	Osmotic Shoot After 6 Hours	194.69	22.65	AtGen_6_2411,AtGen_6_2412,	1.01273
13	Salt Shoot After 6 Hours	143.64	0.31	AtGen_6_3411,AtGen_6_3412,	0.574006
13	Drought Shoot After 6 Hours	146.91	1.67	AtGen_6_4411,AtGen_6_4412,	0.606481
13	Genotoxic Shoot After 6 Hours	164.78	1.97	AtGen_6_5411,AtGen_6_5412,	0.77209
13	Oxidative Shoot After 6 Hours	177.73	8.31	AtGen_6_6411,AtGen_6_6412,	0.881236
13	UV-B Shoot After 6 Hours	190.99	5.79	AtGen_6_7411,AtGen_6_7412,	0.985046
13	Wounding Shoot After 6 Hours	138.69	2.16	AtGen_6_8411,AtGen_6_8412,	0.523412
13	Heat Shoot After 6 Hours	133.34	18.87	AtGen_6_9411,AtGen_6_9412,	-0.501826
14	Control Root After 6 Hours	188.81	2.0	AtGen_6_0421,AtGen_6_0422,	0
14	Cold Root After 6 Hours	142.32	3.3	AtGen_6_1421,AtGen_6_1422,	-0.407797
14	Osmotic Root After 6 Hours	267.79	5.21	AtGen_6_2421,AtGen_6_2422,	0.504167
14	Salt Root After 6 Hours	392.41	17.26	AtGen_6_3421,AtGen_6_3422,	1.05543
14	Drought Root After 6 Hours	212.33	2.07	AtGen_6_4421,AtGen_6_4422,	0.169373
14	Genotoxic Root After 6 Hours	230.82	5.7	AtGen_6_5421,AtGen_6_5422,	0.289833
14	Oxidative Root After 6 Hours	211.44	3.37	AtGen_6_6421,AtGen_6_6422,	0.163313
14	UV-B Root After 6 Hours	204.76	0.89	AtGen_6_7421,AtGen_6_7422,	0.116999
14	Wounding Root After 6 Hours	228.9	13.76	AtGen_6_8423,AtGen_6_8424,	0.277782
14	Heat Root After 6 Hours	230.34	9.99	AtGen_6_9421,AtGen_6_9422,	0.652175
15	Control Shoot After 12 Hours	146.57	5.11	AtGen_6_0511,AtGen_6_0512,	0
15	Cold Shoot After 12 Hours	110.71	0.94	AtGen_6_1511,AtGen_6_1512,	-0.404804
15	Osmotic Shoot After 12 Hours	249.8	2.0	AtGen_6_2511,AtGen_6_2512,	0.769184
15	Salt Shoot After 12 Hours	163.32	18.91	AtGen_6_3511,AtGen_6_3512,	0.156112
15	Drought Shoot After 12 Hours	169.2	8.75	AtGen_6_4511,AtGen_6_4512,	0.20714
15	Genotoxic Shoot After 12 Hours	194.15	3.16	AtGen_6_5511,AtGen_6_5512,	0.405582
15	Oxidative Shoot After 12 Hours	184.55	2.16	AtGen_6_6511,AtGen_6_6512,	0.332422
15	UV-B Shoot After 12 Hours	161.57	5.73	AtGen_6_7511,AtGen_6_7512,	0.14057
15	Wounding Shoot After 12 Hours	139.83	7.13	AtGen_6_8511,AtGen_6_8512,	-0.0679159
15	Heat Shoot After 12 Hours	154.24	7.12	AtGen_6_9511,AtGen_6_9512,	-0.460724
16	Control Root After 12 Hours	212.27	5.32	AtGen_6_0521,AtGen_6_0522,	0
16	Cold Root After 12 Hours	129.23	6.26	AtGen_6_1521,AtGen_6_1522,	-0.715959
16	Osmotic Root After 12 Hours	244.81	17.98	AtGen_6_2521,AtGen_6_2522,	0.205762
16	Salt Root After 12 Hours	316.03	62.01	AtGen_6_3521,AtGen_6_3522,	0.574161
16	Drought Root After 12 Hours	213.62	5.43	AtGen_6_4521,AtGen_6_4522,	0.00914623
16	Genotoxic Root After 12 Hours	210.0	0.28	AtGen_6_5521,AtGen_6_5522,	-0.0155112
16	Oxidative Root After 12 Hours	230.9	0.34	AtGen_6_6523,AtGen_6_6524,	0.121368
16	UV-B Root After 12 Hours	220.25	12.4	AtGen_6_7521,AtGen_6_7522,	0.0532415
16	Wounding Root After 12 Hours	236.16	16.03	AtGen_6_8524,AtGen_6_8525,	0.153864
16	Heat Root After 12 Hours	251.92	7.19	AtGen_6_9521,AtGen_6_9522,	0.904609
17	Control Shoot After 24 Hours	134.57	5.18	AtGen_6_0611,AtGen_6_0612,	0
17	Cold Shoot After 24 Hours	208.72	10.56	AtGen_6_1611,AtGen_6_1612,	0.633212
17	Osmotic Shoot After 24 Hours	249.55	6.6	AtGen_6_2611,AtGen_6_2612,	0.890972
17	Salt Shoot After 24 Hours	154.33	3.29	AtGen_6_3611,AtGen_6_3612,	0.197662
17	Drought Shoot After 24 Hours	155.99	7.82	AtGen_6_4611,AtGen_6_4612,	0.213097
17	Genotoxic Shoot After 24 Hours	156.13	2.97	AtGen_6_5611,AtGen_6_5612,	0.214391
17	Oxidative Shoot After 24 Hours	193.25	9.71	AtGen_6_6611,AtGen_6_6612,	0.522112
17	UV-B Shoot After 24 Hours	154.45	6.43	AtGen_6_7611,AtGen_6_7612,	0.198783
17	Wounding Shoot After 24 Hours	118.6	8.27	AtGen_6_8611,AtGen_6_8612,	-0.182253
17	Heat Shoot After 24 Hours	140.6	3.93	AtGen_6_9611,AtGen_6_9612,	-0.59702
18	Control Root After 24 Hours	212.67	27.23	AtGen_6_0621,AtGen_6_0622,	0
18	Cold Root After 24 Hours	143.53	4.09	AtGen_6_1621,AtGen_6_1622,	-0.567264
18	Osmotic Root After 24 Hours	262.62	5.74	AtGen_6_2621,AtGen_6_2622,	0.30436
18	Salt Root After 24 Hours	316.84	25.59	AtGen_6_3621,AtGen_6_3622,	0.575138
18	Drought Root After 24 Hours	223.21	18.73	AtGen_6_4621,AtGen_6_4622,	0.0697851
18	Genotoxic Root After 24 Hours	236.19	22.62	AtGen_6_5621,AtGen_6_5622,	0.151331
18	Oxidative Root After 24 Hours	269.02	1.46	AtGen_6_6621,AtGen_6_6625,	0.339097
18	UV-B Root After 24 Hours	223.31	16.03	AtGen_6_7621,AtGen_6_7622,	0.0704313
18	Wounding Root After 24 Hours	218.12	37.3	AtGen_6_8621,AtGen_6_8622,	0.0365055
18	Heat Root After 24 Hours	237.89	9.2	AtGen_6_9621,AtGen_6_9622,	0.161678

## Sheet: AFC3
Group #	Tissue	Expression Level	Standard Deviation	Samples	Log2FC stress vs. Control
1	Control Shoot 0 Hour	121.93	12.47	AtGen_6_0011,AtGen_6_0012,
1	Cold Shoot 0 Hour	121.93	12.47	AtGen_6_0011,AtGen_6_0012,
1	Osmotic Shoot 0 Hour	121.93	12.47	AtGen_6_0011,AtGen_6_0012,
1	Salt Shoot 0 Hour	121.93	12.47	AtGen_6_0011,AtGen_6_0012,
1	Drought Shoot 0 Hour	121.93	12.47	AtGen_6_0011,AtGen_6_0012,
1	Genotoxic Shoot 0 Hour	121.93	12.47	AtGen_6_0011,AtGen_6_0012,
1	Oxidative Shoot 0 Hour	121.93	12.47	AtGen_6_0011,AtGen_6_0012,
1	UV-B Shoot 0 Hour	121.93	12.47	AtGen_6_0011,AtGen_6_0012,
1	Wounding Shoot 0 Hour	121.93	12.47	AtGen_6_0011,AtGen_6_0012,
1	Heat Shoot 0 Hour	121.93	12.47	AtGen_6_0011,AtGen_6_0012,
2	Control Root 0 Hour	117.86	3.12	AtGen_6_0021,AtGen_6_0022,
2	Cold Root 0 Hour	117.86	3.12	AtGen_6_0021,AtGen_6_0022,
2	Osmotic Root 0 Hour	117.86	3.12	AtGen_6_0021,AtGen_6_0022,
2	Salt Root 0 Hour	117.86	3.12	AtGen_6_0021,AtGen_6_0022,
2	Drought Root 0 Hour	117.86	3.12	AtGen_6_0021,AtGen_6_0022,
2	Genotoxic Root 0 Hour	117.86	3.12	AtGen_6_0021,AtGen_6_0022,
2	Oxidative Root 0 Hour	117.86	3.12	AtGen_6_0021,AtGen_6_0022,
2	UV-B Root 0 Hour	117.86	3.12	AtGen_6_0021,AtGen_6_0022,
2	Wounding Root 0 Hour	117.86	3.12	AtGen_6_0021,AtGen_6_0022,
2	Heat Root 0 Hour	117.86	3.12	AtGen_6_0021,AtGen_6_0022,
3	Control Shoot After 15 Minutes	135.25	3.36	AtGen_6_0711,AtGen_6_0712,
3	Drought Shoot After 15 Minutes	119.1	5.24	AtGen_6_4711,AtGen_6_4712,
3	UV-B Shoot After 15 Minutes	135.91	6.06	AtGen_6_7711,AtGen_6_7712,
3	Wounding Shoot After 15 Minutes	112.66	19.9	AtGen_6_8715,AtGen_6_8712,
3	Heat Shoot After 15 Minutes	145.93	2.43	AtGen_6_9711,AtGen_6_9712,
4	Control Root After 15 Minutes	110.59	3.06	AtGen_6_0721,AtGen_6_0722,
4	Drought Root After 15 Minutes	126.3	2.15	AtGen_6_4721,AtGen_6_4722,
4	UV-B Root After 15 Minutes	122.61	3.78	AtGen_6_7721,AtGen_6_7722,
4	Wounding Root After 15 Minutes	128.63	0.49	AtGen_6_8723,AtGen_6_8724,
4	Heat Root After 15 Minutes	129.85	6.46	AtGen_6_9721,AtGen_6_9722,
5	Control Shoot After 30 Minutes	119.32	3.21	AtGen_6_0111,AtGen_6_0112,	0
5	Cold Shoot After 30 Minutes	129.56	3.82	AtGen_6_1111,AtGen_6_1112,	0.118784
5	Osmotic Shoot After 30 Minutes	139.45	5.89	AtGen_6_2111,AtGen_6_2112,	0.224912
5	Salt Shoot After 30 Minutes	129.54	7.03	AtGen_6_3111,AtGen_6_3112,	0.118562
5	Drought Shoot After 30 Minutes	117.73	3.35	AtGen_6_4111,AtGen_6_4112,	-0.0193539
5	Genotoxic Shoot After 30 Minutes	147.91	11.47	AtGen_6_5111,AtGen_6_5112,	0.309884
5	Oxidative Shoot After 30 Minutes	113.92	6.2	AtGen_6_6111,AtGen_6_6112,	-0.0668148
5	UV-B Shoot After 30 Minutes	92.86	3.48	AtGen_6_7111,AtGen_6_7112,	-0.361707
5	Wounding Shoot After 30 Minutes	110.66	1.2	AtGen_6_8111,AtGen_6_8112,	-0.108702
5	Heat Shoot After 30 Minutes	126.82	1.69	AtGen_6_9111,AtGen_6_9112,	-0.00454321
6	Control Root After 30 Minutes	127.22	7.55	AtGen_6_0121,AtGen_6_0122,	0
6	Cold Root After 30 Minutes	109.6	6.72	AtGen_6_1121,AtGen_6_1122,	-0.215078
6	Osmotic Root After 30 Minutes	106.19	3.89	AtGen_6_2121,AtGen_6_2122,	-0.260678
6	Salt Root After 30 Minutes	102.25	3.76	AtGen_6_3121,AtGen_6_3122,	-0.315225
6	Drought Root After 30 Minutes	115.66	5.0	AtGen_6_4121,AtGen_6_4122,	-0.137435
6	Genotoxic Root After 30 Minutes	126.8	1.1	AtGen_6_5121,AtGen_6_5122,	-0.00477075
6	Oxidative Root After 30 Minutes	133.88	9.46	AtGen_6_6122,AtGen_6_6124,	0.073615
6	UV-B Root After 30 Minutes	108.09	10.21	AtGen_6_7121,AtGen_6_7122,	-0.235092
6	Wounding Root After 30 Minutes	108.54	4.72	AtGen_6_8124,AtGen_6_8126,	-0.229099
6	Heat Root After 30 Minutes	110.29	14.8	AtGen_6_9121,AtGen_6_9122,	-0.248045
7	Control Shoot After 1 Hour	130.98	13.82	AtGen_6_0211,AtGen_6_0212,	0
7	Cold Shoot After 1 Hour	144.17	43.51	AtGen_6_1211,AtGen_6_1212,	0.138424
7	Osmotic Shoot After 1 Hour	107.72	6.48	AtGen_6_2211,AtGen_6_2212,	-0.28206
7	Salt Shoot After 1 Hour	145.31	14.4	AtGen_6_3211,AtGen_6_3212,	0.149787
7	Drought Shoot After 1 Hour	126.16	0.11	AtGen_6_4211,AtGen_6_4212,	-0.054092
7	Genotoxic Shoot After 1 Hour	134.8	19.98	AtGen_6_5211,AtGen_6_5212,	0.041474
7	Oxidative Shoot After 1 Hour	115.27	17.15	AtGen_6_6211,AtGen_6_6212,	-0.184329
7	UV-B Shoot After 1 Hour	110.82	6.91	AtGen_6_7211,AtGen_6_7212,	-0.241128
7	Wounding Shoot After 1 Hour	109.59	15.93	AtGen_6_8211,AtGen_6_8214,	-0.25723
7	Heat Shoot After 1 Hour	92.59	1.18	AtGen_6_9211,AtGen_6_9212,	-0.274442
8	Control Root After 1 Hour	111.99	11.5	AtGen_6_0221,AtGen_6_0222,	0
8	Cold Root After 1 Hour	106.47	0.47	AtGen_6_1221,AtGen_6_1222,	-0.0729229
8	Osmotic Root After 1 Hour	100.15	2.36	AtGen_6_2221,AtGen_6_2222,	-0.161207
8	Salt Root After 1 Hour	104.53	0.19	AtGen_6_3221,AtGen_6_3222,	-0.0994529
8	Drought Root After 1 Hour	127.66	3.51	AtGen_6_4221,AtGen_6_4222,	0.188937
8	Genotoxic Root After 1 Hour	125.06	1.68	AtGen_6_5221,AtGen_6_5222,	0.159251
8	Oxidative Root After 1 Hour	123.73	4.51	AtGen_6_6223,AtGen_6_6224,	0.143825
8	UV-B Root After 1 Hour	120.83	2.65	AtGen_6_7221,AtGen_6_7222,	0.109609
8	Wounding Root After 1 Hour	117.84	1.0	AtGen_6_8224,AtGen_6_8225,	0.0734594
8	Heat Root After 1 Hour	102.38	11.86	AtGen_6_9221,AtGen_6_9222,	-0.222111
9	Control Shoot After 3 Hours	119.42	11.13	AtGen_6_0311,AtGen_6_0312,	0
9	Cold Shoot After 3 Hours	111.38	8.91	AtGen_6_1311,AtGen_6_1312,	-0.100554
9	Osmotic Shoot After 3 Hours	84.78	3.09	AtGen_6_2311,AtGen_6_2312,	-0.494249
9	Salt Shoot After 3 Hours	90.22	7.69	AtGen_6_3311,AtGen_6_3312,	-0.404525
9	Drought Shoot After 3 Hours	121.54	1.17	AtGen_6_4311,AtGen_6_4312,	0.0253867
9	Genotoxic Shoot After 3 Hours	118.18	6.77	AtGen_6_5311,AtGen_6_5312,	-0.0150586
9	Oxidative Shoot After 3 Hours	136.8	2.07	AtGen_6_6311,AtGen_6_6312,	0.196024
9	UV-B Shoot After 3 Hours	91.82	2.75	AtGen_6_7311,AtGen_6_7312,	-0.379164
9	Wounding Shoot After 3 Hours	104.23	4.96	AtGen_6_8313,AtGen_6_8314,	-0.196274
9	Heat Shoot After 3 Hours	116.51	4.8	AtGen_6_9311,AtGen_6_9312,	-0.0314773
10	Control Root After 3 Hours	119.08	3.2	AtGen_6_0321,AtGen_6_0322,	0
10	Cold Root After 3 Hours	113.19	9.35	AtGen_6_1321,AtGen_6_1322,	-0.0731846
10	Osmotic Root After 3 Hours	140.72	2.14	AtGen_6_2321,AtGen_6_2322,	0.240896
10	Salt Root After 3 Hours	136.6	6.96	AtGen_6_3321,AtGen_6_3322,	0.198026
10	Drought Root After 3 Hours	124.3	3.66	AtGen_6_4321,AtGen_6_4322,	0.0618952
10	Genotoxic Root After 3 Hours	115.55	6.72	AtGen_6_5321,AtGen_6_5322,	-0.0434139
10	Oxidative Root After 3 Hours	120.64	2.7	AtGen_6_6322,AtGen_6_6323,	0.0187772
10	UV-B Root After 3 Hours	122.6	2.52	AtGen_6_7321,AtGen_6_7322,	0.0420279
10	Wounding Root After 3 Hours	112.03	3.29	AtGen_6_8324,AtGen_6_8325,	-0.088046
10	Heat Root After 3 Hours	131.59	2.7	AtGen_6_9321,AtGen_6_9322,	0.291176
11	Control Shoot After 4 Hours	107.54	20.29	AtGen_6_0811,AtGen_6_0812,
11	Heat Shoot After 4 Hours	127.77	3.69	AtGen_6_9811,AtGen_6_9812,
12	Control Root After 4 Hours	115.16	6.39	AtGen_6_0821,AtGen_6_0822,
12	Heat Root After 4 Hours	158.41	5.19	AtGen_6_9821,AtGen_6_9822,
13	Control Shoot After 6 Hours	121.19	7.81	AtGen_6_0411,AtGen_6_0412,	0
13	Cold Shoot After 6 Hours	110.43	0.53	AtGen_6_1411,AtGen_6_1412,	-0.134139
13	Osmotic Shoot After 6 Hours	106.18	5.99	AtGen_6_2411,AtGen_6_2412,	-0.190759
13	Salt Shoot After 6 Hours	116.22	1.13	AtGen_6_3411,AtGen_6_3412,	-0.0604123
13	Drought Shoot After 6 Hours	109.73	7.2	AtGen_6_4411,AtGen_6_4412,	-0.143313
13	Genotoxic Shoot After 6 Hours	129.09	1.52	AtGen_6_5411,AtGen_6_5412,	0.0911066
13	Oxidative Shoot After 6 Hours	112.6	1.44	AtGen_6_6411,AtGen_6_6412,	-0.106064
13	UV-B Shoot After 6 Hours	107.3	8.27	AtGen_6_7411,AtGen_6_7412,	-0.175621
13	Wounding Shoot After 6 Hours	101.31	0.12	AtGen_6_8411,AtGen_6_8412,	-0.258494
13	Heat Shoot After 6 Hours	113.92	3.23	AtGen_6_9411,AtGen_6_9412,	-0.0630618
14	Control Root After 6 Hours	119.01	1.45	AtGen_6_0421,AtGen_6_0422,	0
14	Cold Root After 6 Hours	106.53	4.55	AtGen_6_1421,AtGen_6_1422,	-0.159823
14	Osmotic Root After 6 Hours	149.63	3.58	AtGen_6_2421,AtGen_6_2422,	0.330317
14	Salt Root After 6 Hours	156.41	5.64	AtGen_6_3421,AtGen_6_3422,	0.39425
14	Drought Root After 6 Hours	123.73	4.93	AtGen_6_4421,AtGen_6_4422,	0.0561125
14	Genotoxic Root After 6 Hours	135.07	2.76	AtGen_6_5421,AtGen_6_5422,	0.182624
14	Oxidative Root After 6 Hours	114.23	7.21	AtGen_6_6421,AtGen_6_6422,	-0.0591412
14	UV-B Root After 6 Hours	120.94	3.73	AtGen_6_7421,AtGen_6_7422,	0.0232087
14	Wounding Root After 6 Hours	127.3	1.32	AtGen_6_8423,AtGen_6_8424,	0.0971496
14	Heat Root After 6 Hours	127.85	0.64	AtGen_6_9421,AtGen_6_9422,	0.335248
15	Control Shoot After 12 Hours	101.34	1.82	AtGen_6_0511,AtGen_6_0512,	0
15	Cold Shoot After 12 Hours	108.92	8.76	AtGen_6_1511,AtGen_6_1512,	0.104065
15	Osmotic Shoot After 12 Hours	115.68	7.64	AtGen_6_2511,AtGen_6_2512,	0.190936
15	Salt Shoot After 12 Hours	109.96	8.0	AtGen_6_3511,AtGen_6_3512,	0.117775
15	Drought Shoot After 12 Hours	99.96	2.75	AtGen_6_4511,AtGen_6_4512,	-0.0197809
15	Genotoxic Shoot After 12 Hours	118.91	6.25	AtGen_6_5511,AtGen_6_5512,	0.230666
15	Oxidative Shoot After 12 Hours	120.28	6.29	AtGen_6_6511,AtGen_6_6512,	0.247193
15	UV-B Shoot After 12 Hours	106.31	5.1	AtGen_6_7511,AtGen_6_7512,	0.0690736
15	Wounding Shoot After 12 Hours	110.84	15.46	AtGen_6_8511,AtGen_6_8512,	0.129275
15	Heat Shoot After 12 Hours	117.45	16.15	AtGen_6_9511,AtGen_6_9512,	0.0483379
16	Control Root After 12 Hours	113.58	6.54	AtGen_6_0521,AtGen_6_0522,	0
16	Cold Root After 12 Hours	109.1	1.74	AtGen_6_1521,AtGen_6_1522,	-0.0580577
16	Osmotic Root After 12 Hours	136.07	1.08	AtGen_6_2521,AtGen_6_2522,	0.26064
16	Salt Root After 12 Hours	139.69	8.99	AtGen_6_3521,AtGen_6_3522,	0.29852
16	Drought Root After 12 Hours	116.51	1.33	AtGen_6_4521,AtGen_6_4522,	0.036745
16	Genotoxic Root After 12 Hours	110.78	0.95	AtGen_6_5521,AtGen_6_5522,	-0.0360114
16	Oxidative Root After 12 Hours	115.71	2.63	AtGen_6_6523,AtGen_6_6524,	0.0268047
16	UV-B Root After 12 Hours	116.79	4.28	AtGen_6_7521,AtGen_6_7522,	0.0402079
16	Wounding Root After 12 Hours	133.31	3.58	AtGen_6_8524,AtGen_6_8525,	0.231076
16	Heat Root After 12 Hours	160.66	1.17	AtGen_6_9521,AtGen_6_9522,	0.210172
17	Control Shoot After 24 Hours	138.88	1.98	AtGen_6_0611,AtGen_6_0612,	0
17	Cold Shoot After 24 Hours	120.5	11.34	AtGen_6_1611,AtGen_6_1612,	-0.204806
17	Osmotic Shoot After 24 Hours	117.15	4.11	AtGen_6_2611,AtGen_6_2612,	-0.245482
17	Salt Shoot After 24 Hours	108.01	10.36	AtGen_6_3611,AtGen_6_3612,	-0.362674
17	Drought Shoot After 24 Hours	110.0	9.24	AtGen_6_4611,AtGen_6_4612,	-0.336335
17	Genotoxic Shoot After 24 Hours	127.87	12.31	AtGen_6_5611,AtGen_6_5612,	-0.119161
17	Oxidative Shoot After 24 Hours	142.97	6.72	AtGen_6_6611,AtGen_6_6612,	0.0418736
17	UV-B Shoot After 24 Hours	114.39	0.61	AtGen_6_7611,AtGen_6_7612,	-0.279878
17	Wounding Shoot After 24 Hours	118.23	7.86	AtGen_6_8611,AtGen_6_8612,	-0.232243
17	Heat Shoot After 24 Hours	147.6	7.4	AtGen_6_9611,AtGen_6_9612,	0.229529
18	Control Root After 24 Hours	125.89	8.73	AtGen_6_0621,AtGen_6_0622,	0
18	Cold Root After 24 Hours	123.06	0.17	AtGen_6_1621,AtGen_6_1622,	-0.0328018
18	Osmotic Root After 24 Hours	124.81	2.32	AtGen_6_2621,AtGen_6_2622,	-0.0124302
18	Salt Root After 24 Hours	134.26	8.95	AtGen_6_3621,AtGen_6_3622,	0.0928659
18	Drought Root After 24 Hours	116.6	6.94	AtGen_6_4621,AtGen_6_4622,	-0.110596
18	Genotoxic Root After 24 Hours	118.44	13.56	AtGen_6_5621,AtGen_6_5622,	-0.0880073
18	Oxidative Root After 24 Hours	130.2	5.44	AtGen_6_6621,AtGen_6_6625,	0.0485658
18	UV-B Root After 24 Hours	122.26	5.72	AtGen_6_7621,AtGen_6_7622,	-0.0422112
18	Wounding Root After 24 Hours	116.6	7.32	AtGen_6_8621,AtGen_6_8622,	-0.110596
18	Heat Root After 24 Hours	133.75	4.27	AtGen_6_9621,AtGen_6_9622,	0.0873752

## Sheet: PRP4A
Group #	Tissue	Expression Level	Standard Deviation	Samples	Log2FC stress vs. Control
1	Control Shoot 0 Hour	110.19	2.42	AtGen_6_0011,AtGen_6_0012,
1	Cold Shoot 0 Hour	110.19	2.42	AtGen_6_0011,AtGen_6_0012,
1	Osmotic Shoot 0 Hour	110.19	2.42	AtGen_6_0011,AtGen_6_0012,
1	Salt Shoot 0 Hour	110.19	2.42	AtGen_6_0011,AtGen_6_0012,
1	Drought Shoot 0 Hour	110.19	2.42	AtGen_6_0011,AtGen_6_0012,
1	Genotoxic Shoot 0 Hour	110.19	2.42	AtGen_6_0011,AtGen_6_0012,
1	Oxidative Shoot 0 Hour	110.19	2.42	AtGen_6_0011,AtGen_6_0012,
1	UV-B Shoot 0 Hour	110.19	2.42	AtGen_6_0011,AtGen_6_0012,
1	Wounding Shoot 0 Hour	110.19	2.42	AtGen_6_0011,AtGen_6_0012,
1	Heat Shoot 0 Hour	110.19	2.42	AtGen_6_0011,AtGen_6_0012,
2	Control Root 0 Hour	103.71	2.37	AtGen_6_0021,AtGen_6_0022,
2	Cold Root 0 Hour	103.71	2.37	AtGen_6_0021,AtGen_6_0022,
2	Osmotic Root 0 Hour	103.71	2.37	AtGen_6_0021,AtGen_6_0022,
2	Salt Root 0 Hour	103.71	2.37	AtGen_6_0021,AtGen_6_0022,
2	Drought Root 0 Hour	103.71	2.37	AtGen_6_0021,AtGen_6_0022,
2	Genotoxic Root 0 Hour	103.71	2.37	AtGen_6_0021,AtGen_6_0022,
2	Oxidative Root 0 Hour	103.71	2.37	AtGen_6_0021,AtGen_6_0022,
2	UV-B Root 0 Hour	103.71	2.37	AtGen_6_0021,AtGen_6_0022,
2	Wounding Root 0 Hour	103.71	2.37	AtGen_6_0021,AtGen_6_0022,
2	Heat Root 0 Hour	103.71	2.37	AtGen_6_0021,AtGen_6_0022,
3	Control Shoot After 15 Minutes	97.3	3.85	AtGen_6_0711,AtGen_6_0712,
3	Drought Shoot After 15 Minutes	94.12	4.68	AtGen_6_4711,AtGen_6_4712,
3	UV-B Shoot After 15 Minutes	86.79	4.63	AtGen_6_7711,AtGen_6_7712,
3	Wounding Shoot After 15 Minutes	92.45	0.98	AtGen_6_8715,AtGen_6_8712,
3	Heat Shoot After 15 Minutes	110.44	0.79	AtGen_6_9711,AtGen_6_9712,
4	Control Root After 15 Minutes	135.29	6.54	AtGen_6_0721,AtGen_6_0722,
4	Drought Root After 15 Minutes	126.09	5.74	AtGen_6_4721,AtGen_6_4722,
4	UV-B Root After 15 Minutes	113.87	2.64	AtGen_6_7721,AtGen_6_7722,
4	Wounding Root After 15 Minutes	119.38	2.1	AtGen_6_8723,AtGen_6_8724,
4	Heat Root After 15 Minutes	111.07	5.21	AtGen_6_9721,AtGen_6_9722,
5	Control Shoot After 30 Minutes	104.71	2.29	AtGen_6_0111,AtGen_6_0112,	0
5	Cold Shoot After 30 Minutes	93.7	1.98	AtGen_6_1111,AtGen_6_1112,	-0.160278
5	Osmotic Shoot After 30 Minutes	94.68	3.33	AtGen_6_2111,AtGen_6_2112,	-0.145268
5	Salt Shoot After 30 Minutes	105.82	10.66	AtGen_6_3111,AtGen_6_3112,	0.0152131
5	Drought Shoot After 30 Minutes	103.61	8.48	AtGen_6_4111,AtGen_6_4112,	-0.015236
5	Genotoxic Shoot After 30 Minutes	112.41	0.73	AtGen_6_5111,AtGen_6_5112,	0.102371
5	Oxidative Shoot After 30 Minutes	87.35	7.06	AtGen_6_6111,AtGen_6_6112,	-0.26152
5	UV-B Shoot After 30 Minutes	79.89	3.3	AtGen_6_7111,AtGen_6_7112,	-0.390312
5	Wounding Shoot After 30 Minutes	91.35	6.69	AtGen_6_8111,AtGen_6_8112,	-0.196923
5	Heat Shoot After 30 Minutes	104.54	8.69	AtGen_6_9111,AtGen_6_9112,	-0.264552
6	Control Root After 30 Minutes	125.58	3.92	AtGen_6_0121,AtGen_6_0122,	0
6	Cold Root After 30 Minutes	105.42	9.67	AtGen_6_1121,AtGen_6_1122,	-0.252458
6	Osmotic Root After 30 Minutes	137.99	1.74	AtGen_6_2121,AtGen_6_2122,	0.135957
6	Salt Root After 30 Minutes	124.14	3.52	AtGen_6_3121,AtGen_6_3122,	-0.0166387
6	Drought Root After 30 Minutes	103.13	7.89	AtGen_6_4121,AtGen_6_4122,	-0.284143
6	Genotoxic Root After 30 Minutes	109.16	1.6	AtGen_6_5121,AtGen_6_5122,	-0.202162
6	Oxidative Root After 30 Minutes	117.45	0.8	AtGen_6_6122,AtGen_6_6124,	-0.09656
6	UV-B Root After 30 Minutes	101.04	3.61	AtGen_6_7121,AtGen_6_7122,	-0.31368
6	Wounding Root After 30 Minutes	120.39	5.47	AtGen_6_8124,AtGen_6_8126,	-0.0608912
6	Heat Root After 30 Minutes	135.71	10.0	AtGen_6_9121,AtGen_6_9122,	0.573896
7	Control Shoot After 1 Hour	91.17	4.92	AtGen_6_0211,AtGen_6_0212,	0
7	Cold Shoot After 1 Hour	106.88	8.57	AtGen_6_1211,AtGen_6_1212,	0.229361
7	Osmotic Shoot After 1 Hour	101.79	12.3	AtGen_6_2211,AtGen_6_2212,	0.158965
7	Salt Shoot After 1 Hour	126.15	18.23	AtGen_6_3211,AtGen_6_3212,	0.468509
7	Drought Shoot After 1 Hour	97.63	18.84	AtGen_6_4211,AtGen_6_4212,	0.0987654
7	Genotoxic Shoot After 1 Hour	109.39	4.79	AtGen_6_5211,AtGen_6_5212,	0.26285
7	Oxidative Shoot After 1 Hour	108.89	2.45	AtGen_6_6211,AtGen_6_6212,	0.25624
7	UV-B Shoot After 1 Hour	77.46	2.66	AtGen_6_7211,AtGen_6_7212,	-0.235108
7	Wounding Shoot After 1 Hour	92.99	0.25	AtGen_6_8211,AtGen_6_8214,	0.0285164
7	Heat Shoot After 1 Hour	113.43	7.27	AtGen_6_9211,AtGen_6_9212,	-0.0808714
8	Control Root After 1 Hour	119.97	8.87	AtGen_6_0221,AtGen_6_0222,	0
8	Cold Root After 1 Hour	96.46	5.3	AtGen_6_1221,AtGen_6_1222,	-0.314671
8	Osmotic Root After 1 Hour	130.48	1.04	AtGen_6_2221,AtGen_6_2222,	0.121155
8	Salt Root After 1 Hour	115.64	10.98	AtGen_6_3221,AtGen_6_3222,	-0.0530332
8	Drought Root After 1 Hour	115.26	0.9	AtGen_6_4221,AtGen_6_4222,	-0.0577818
8	Genotoxic Root After 1 Hour	116.79	5.75	AtGen_6_5221,AtGen_6_5222,	-0.0387569
8	Oxidative Root After 1 Hour	116.71	3.99	AtGen_6_6223,AtGen_6_6224,	-0.0397455
8	UV-B Root After 1 Hour	98.14	1.14	AtGen_6_7221,AtGen_6_7222,	-0.289761
8	Wounding Root After 1 Hour	121.55	5.73	AtGen_6_8224,AtGen_6_8225,	0.0188762
8	Heat Root After 1 Hour	104.72	0.12	AtGen_6_9221,AtGen_6_9222,	-0.0148026
9	Control Shoot After 3 Hours	105.8	13.31	AtGen_6_0311,AtGen_6_0312,	0
9	Cold Shoot After 3 Hours	90.11	2.99	AtGen_6_1311,AtGen_6_1312,	-0.231581
9	Osmotic Shoot After 3 Hours	123.3	2.66	AtGen_6_2311,AtGen_6_2312,	0.220833
9	Salt Shoot After 3 Hours	148.97	1.95	AtGen_6_3311,AtGen_6_3312,	0.493682
9	Drought Shoot After 3 Hours	107.79	19.46	AtGen_6_4311,AtGen_6_4312,	0.0268837
9	Genotoxic Shoot After 3 Hours	129.19	1.32	AtGen_6_5311,AtGen_6_5312,	0.288155
9	Oxidative Shoot After 3 Hours	108.35	2.42	AtGen_6_6311,AtGen_6_6312,	0.0343595
9	UV-B Shoot After 3 Hours	95.82	0.5	AtGen_6_7311,AtGen_6_7312,	-0.142941
9	Wounding Shoot After 3 Hours	108.03	5.23	AtGen_6_8313,AtGen_6_8314,	0.0300924
9	Heat Shoot After 3 Hours	78.58	4.26	AtGen_6_9311,AtGen_6_9312,	-0.604414
10	Control Root After 3 Hours	119.47	6.07	AtGen_6_0321,AtGen_6_0322,	0
10	Cold Root After 3 Hours	99.01	19.79	AtGen_6_1321,AtGen_6_1322,	-0.271002
10	Osmotic Root After 3 Hours	135.88	6.79	AtGen_6_2321,AtGen_6_2322,	0.185685
10	Salt Root After 3 Hours	111.06	3.35	AtGen_6_3321,AtGen_6_3322,	-0.105309
10	Drought Root After 3 Hours	118.47	0.5	AtGen_6_4321,AtGen_6_4322,	-0.0121266
10	Genotoxic Root After 3 Hours	103.55	1.23	AtGen_6_5321,AtGen_6_5322,	-0.206321
10	Oxidative Root After 3 Hours	115.85	2.61	AtGen_6_6322,AtGen_6_6323,	-0.0443903
10	UV-B Root After 3 Hours	103.65	3.05	AtGen_6_7321,AtGen_6_7322,	-0.204928
10	Wounding Root After 3 Hours	112.35	0.65	AtGen_6_8324,AtGen_6_8325,	-0.0886483
10	Heat Root After 3 Hours	77.87	1.21	AtGen_6_9321,AtGen_6_9322,	-0.346215
11	Control Shoot After 4 Hours	98.99	1.2	AtGen_6_0811,AtGen_6_0812,
11	Heat Shoot After 4 Hours	131.63	2.7	AtGen_6_9811,AtGen_6_9812,
12	Control Root After 4 Hours	133.76	4.0	AtGen_6_0821,AtGen_6_0822,
12	Heat Root After 4 Hours	116.93	3.59	AtGen_6_9821,AtGen_6_9822,
13	Control Shoot After 6 Hours	102.7	6.15	AtGen_6_0411,AtGen_6_0412,	0
13	Cold Shoot After 6 Hours	80.23	1.03	AtGen_6_1411,AtGen_6_1412,	-0.356222
13	Osmotic Shoot After 6 Hours	142.01	2.8	AtGen_6_2411,AtGen_6_2412,	0.467556
13	Salt Shoot After 6 Hours	150.72	4.96	AtGen_6_3411,AtGen_6_3412,	0.553435
13	Drought Shoot After 6 Hours	126.75	1.2	AtGen_6_4411,AtGen_6_4412,	0.30355
13	Genotoxic Shoot After 6 Hours	117.82	13.05	AtGen_6_5411,AtGen_6_5412,	0.198148
13	Oxidative Shoot After 6 Hours	124.56	11.55	AtGen_6_6411,AtGen_6_6412,	0.278405
13	UV-B Shoot After 6 Hours	109.72	6.96	AtGen_6_7411,AtGen_6_7412,	0.0953903
13	Wounding Shoot After 6 Hours	134.44	6.64	AtGen_6_8411,AtGen_6_8412,	0.388526
13	Heat Shoot After 6 Hours	128.86	7.2	AtGen_6_9411,AtGen_6_9412,	-0.004583
14	Control Root After 6 Hours	129.27	11.0	AtGen_6_0421,AtGen_6_0422,	0
14	Cold Root After 6 Hours	97.97	0.1	AtGen_6_1421,AtGen_6_1422,	-0.399976
14	Osmotic Root After 6 Hours	125.93	2.53	AtGen_6_2421,AtGen_6_2422,	-0.0377655
14	Salt Root After 6 Hours	148.0	6.9	AtGen_6_3421,AtGen_6_3422,	0.19521
14	Drought Root After 6 Hours	123.11	1.05	AtGen_6_4421,AtGen_6_4422,	-0.0704396
14	Genotoxic Root After 6 Hours	117.46	3.73	AtGen_6_5421,AtGen_6_5422,	-0.138218
14	Oxidative Root After 6 Hours	120.78	3.12	AtGen_6_6421,AtGen_6_6422,	-0.0980059
14	UV-B Root After 6 Hours	126.09	0.46	AtGen_6_7421,AtGen_6_7422,	-0.0359336
14	Wounding Root After 6 Hours	125.59	0.56	AtGen_6_8423,AtGen_6_8424,	-0.0416659
14	Heat Root After 6 Hours	131.32	4.39	AtGen_6_9421,AtGen_6_9422,	0.23669
15	Control Shoot After 12 Hours	111.45	1.1	AtGen_6_0511,AtGen_6_0512,	0
15	Cold Shoot After 12 Hours	85.3	1.47	AtGen_6_1511,AtGen_6_1512,	-0.385779
15	Osmotic Shoot After 12 Hours	159.94	5.85	AtGen_6_2511,AtGen_6_2512,	0.521134
15	Salt Shoot After 12 Hours	139.81	2.69	AtGen_6_3511,AtGen_6_3512,	0.327071
15	Drought Shoot After 12 Hours	111.66	3.39	AtGen_6_4511,AtGen_6_4512,	0.00271584
15	Genotoxic Shoot After 12 Hours	126.21	11.98	AtGen_6_5511,AtGen_6_5512,	0.17943
15	Oxidative Shoot After 12 Hours	104.51	2.91	AtGen_6_6511,AtGen_6_6512,	-0.0927556
15	UV-B Shoot After 12 Hours	118.28	10.33	AtGen_6_7511,AtGen_6_7512,	0.0858095
15	Wounding Shoot After 12 Hours	117.11	0.99	AtGen_6_8511,AtGen_6_8512,	0.0714677
15	Heat Shoot After 12 Hours	120.8	11.79	AtGen_6_9511,AtGen_6_9512,	-0.144003
16	Control Root After 12 Hours	133.48	14.82	AtGen_6_0521,AtGen_6_0522,	0
16	Cold Root After 12 Hours	84.86	3.26	AtGen_6_1521,AtGen_6_1522,	-0.653467
16	Osmotic Root After 12 Hours	154.83	18.65	AtGen_6_2521,AtGen_6_2522,	0.214061
16	Salt Root After 12 Hours	157.91	4.95	AtGen_6_3521,AtGen_6_3522,	0.242479
16	Drought Root After 12 Hours	117.07	5.6	AtGen_6_4521,AtGen_6_4522,	-0.189252
16	Genotoxic Root After 12 Hours	124.62	3.43	AtGen_6_5521,AtGen_6_5522,	-0.099088
16	Oxidative Root After 12 Hours	141.18	0.01	AtGen_6_6523,AtGen_6_6524,	0.0809121
16	UV-B Root After 12 Hours	130.12	2.57	AtGen_6_7521,AtGen_6_7522,	-0.0367809
16	Wounding Root After 12 Hours	125.0	0.46	AtGen_6_8524,AtGen_6_8525,	-0.0946955
16	Heat Root After 12 Hours	111.71	9.45	AtGen_6_9521,AtGen_6_9522,	-0.0666269
17	Control Shoot After 24 Hours	116.99	0.28	AtGen_6_0611,AtGen_6_0612,	0
17	Cold Shoot After 24 Hours	68.19	2.56	AtGen_6_1611,AtGen_6_1612,	-0.778753
17	Osmotic Shoot After 24 Hours	160.19	3.75	AtGen_6_2611,AtGen_6_2612,	0.453399
17	Salt Shoot After 24 Hours	119.75	1.98	AtGen_6_3611,AtGen_6_3612,	0.0336404
17	Drought Shoot After 24 Hours	109.86	4.3	AtGen_6_4611,AtGen_6_4612,	-0.090719
17	Genotoxic Shoot After 24 Hours	97.97	8.09	AtGen_6_5611,AtGen_6_5612,	-0.255973
17	Oxidative Shoot After 24 Hours	88.44	1.37	AtGen_6_6611,AtGen_6_6612,	-0.403614
17	UV-B Shoot After 24 Hours	111.38	6.33	AtGen_6_7611,AtGen_6_7612,	-0.070895
17	Wounding Shoot After 24 Hours	116.97	7.12	AtGen_6_8611,AtGen_6_8612,	-0.000246657
17	Heat Shoot After 24 Hours	103.18	2.24	AtGen_6_9611,AtGen_6_9612,	-0.251147
18	Control Root After 24 Hours	122.8	3.07	AtGen_6_0621,AtGen_6_0622,	0
18	Cold Root After 24 Hours	69.95	4.87	AtGen_6_1621,AtGen_6_1622,	-0.811915
18	Osmotic Root After 24 Hours	176.46	11.62	AtGen_6_2621,AtGen_6_2622,	0.523031
18	Salt Root After 24 Hours	143.03	0.96	AtGen_6_3621,AtGen_6_3622,	0.220007
18	Drought Root After 24 Hours	120.51	8.2	AtGen_6_4621,AtGen_6_4622,	-0.0271577
18	Genotoxic Root After 24 Hours	121.58	0.35	AtGen_6_5621,AtGen_6_5622,	-0.0144046
18	Oxidative Root After 24 Hours	123.66	7.3	AtGen_6_6621,AtGen_6_6625,	0.0100684
18	UV-B Root After 24 Hours	122.41	7.46	AtGen_6_7621,AtGen_6_7622,	-0.00458914
18	Wounding Root After 24 Hours	131.31	7.13	AtGen_6_8621,AtGen_6_8622,	0.0966662
18	Heat Root After 24 Hours	117.78	2.62	AtGen_6_9621,AtGen_6_9622,	-0.060216

[truncated: 2 more sheets: PRP4B, PRP4C]
