# Supplementary material for: Genome-scale analysis of Arabidopsis splicing-related protein kinase families reveals roles in abiotic stress adaptation
Source: BMC Plant Biol. 2022 Oct 22;22:496. doi: 10.1186/s12870-022-03870-9 (PMC9587599; doi:10.1186/s12870-022-03870-9)
Supplement: Supplementary file 10 — Additional file 10. [file 12870_2022_3870_MOESM10_ESM.xlsx]

## Sheet: ReadMe
AGIs were inputted into http://diurnal.mocklerlab.org/diurnal_data_finders/new . Any expression levels that were below a correlation of 0.75 were not included in Supplemental Figure 6. Correlation values were provided by AtCisDB. Each tab is divided by photperiod and gene. Each tab contains expression value for each gene to the family under either 24:0, 12:12, or 8:16 photoperiods.

## Sheet: SRPK 24 0
Time (hr)	SRPK1	SRPK2	SRPK3	SRPK4	SRPK5
0	14.6057	51.0113*	33.5289	37.7071	47.2173*
4	11.5113	59.5258*	14.3989	48.6294	46.2642*
8	8.09526	60.4958*	17.2335	59.8048	38.6194*
12	10.5748	69.9648*	24.9428	55.5281	33.1034*
16	9.96754	54.0592*	42.3896	31.2734	48.1593*
20	11.6914	77.3289*	28.845	35.6139	59.813*
24	17.0607	30.4829*	31.326	39.2378	43.4682*
28	13.2727	62.57*	21.8622	47.747	39.2469*
32	9.40061	68.0499*	23.3025	76.4572	26.0392*
36	12.6259	70.8336*	25.8395	68.8795	36.1154*
40	11.2933	56.9268*	32.4737	51.9701	41.225*
44	12.0902	34.2934*	40.4415	30.5697	39.3332*
Correlation	0.821166	0.616979*	0.877317	0.887387	0.733698*

## Sheet: SRPK 12 12
Time (hr)	SRPK1	SRPK2	SRPK3	SRPK4	SRPK5
0	14.5342	57.0428*	50.0058	47.9115*	33.8998
4	7.965	37.4902*	16.3112	59.9807*	28.4652
8	8.07325	63.9976*	15.3706	68.2292*	34.6682
12	9.1312	47.0339*	26.3863	46.0397*	52.7621
16	17.3234	52.9407*	39.3591	61.7338*	20.2838
20	18.9261	50.8535*	58.0241	45.95*	38.589
24	16.6806	45.9275*	60.8712	50.1149*	27.5047
28	7.5328	57.1207*	13.746	80.1625*	25.722
32	13.3256	45.1252*	16.543	78.923*	29.9525
36	11.7474	69.1617*	23.0759	47.6075*	42.2827
40	21.5512	52.5314*	43.1481	77.656*	34.3166
44	15.1222	67.5408*	60.426	40.9976*	35.2914
Correlation	0.88529	0.364544*	0.946462	0.669382*	0.765748

## Sheet: SRPPK 8 16
Time (hr)	SRPK1	SRPK2	SRPK3	SRPK4	SRPK5
0	9.96775	68.2963	13.1846	97.5596	16.6367
4	10.9458	41.985	12.008	48.7518	25.0707
8	11.4395	57.2079	17.042	20.0587	18.2797
12	9.70969	74.4284	22.7609	74.0413	13.7539
16	12.6877	76.59	32.354	67.1533	14.1473
20	19.6528	88.7891	20.7213	107.447	16.3345
24	9.62496	65.639	12.4227	103.498	16.8693
28	10.2138	43.0828	12.3298	50.9895	26.7398
32	11.4539	57.0995	17.7965	21.9955	19.6752
36	8.78172	67.4466	23.0161	69.0147	13.0794
40	13.0676	77.9348	30.6764	67.507	12.9791
44	18.1745	90.5486	20.7239	100.09	15.3443
Correlation	0.970137	0.921581	0.963464	0.896586	0.951914

## Sheet: AFC 24 0
Time (hr)	AFC1	AFC2	AFC3
0	81.3408	278.102*	142.955*
4	104.431	348.197*	144.812*
8	127.035	328.405*	130.28*
12	123.809	316.5*	115.215*
16	97.8875	426.599*	136.447*
20	90.07	310.745*	162.203*
24	76.9303	257.336*	164.308*
28	112.143	343.04*	189.21*
32	128.732	343.797*	176.289*
36	156.439	427.343*	160.658*
40	114.095	416.913*	164.574*
44	92.0877	352.346*	160.062*
Correlation	0.921115	0.729396*	0.436611*

## Sheet: AFC 12 12
Time (hr)	AFC1	AFC2	AFC3
0	58.573	214.884*	208.136
4	127.863	302.718*	130.065
8	82.4464	271.376*	89.2111
12	100.705	372.516*	131.552
16	60.502	229.393*	191.45
20	39.0528	247.616*	136.979
24	43.9719	272.783*	193.07
28	133.102	341.321*	167.983
32	133.442	268.626*	139.182
36	107.175	268.978*	110.183
40	87.3438	219.987*	184.02
44	63.4395	236.627*	171.844
Correlation	0.847395	0.731089*	0.758902

## Sheet: AFC 8 16
Time (hr)	AFC1	AFC2	AFC3
0	83.675*	145.652	130.725
4	68.7834*	157.013	94.3288
8	55.666*	137.225	80.5376
12	77.6771*	126.485	132.567
16	58.5679*	152.598	126.919
20	85.7737*	166.164	159.569
24	78.1394*	155.521	121.15
28	75.5177*	142.065	85.588
32	51.9094*	126.682	79.5085
36	77.4721*	135.595	127.42
40	54.824*	162.499	121.095
44	94.0719*	161.961	173.46
Correlation	0.728871*	0.884621	0.904145

## Sheet: PRP4K 24 0
Time (hr)	PRP4A	PRP4B	PRP4C
0	29.7605	N/A	50.7397
4	38.8858	N/A	38.1119
8	48.8065	N/A	52.3463
12	49.0747	N/A	68.6778
16	38.7697	N/A	96.6362
20	42.9349	N/A	75.3286
24	39.1147	N/A	49.4418
28	56.4516	N/A	42.1119
32	60.3924	N/A	53.3675
36	50.3945	N/A	42.83
40	39.6296	N/A	67.6254
44	32.8181	N/A	66.5411
Correlation	0.84748	N/A	0.851929

## Sheet: PRP4K 12 12
Time (hr)	PRP4A	PRP4B	PRP4C
0	51.4435*	N/A	68.4426
4	33.6033*	N/A	49.4595
8	61.9127*	N/A	71.8375
12	54.3986*	N/A	67.1556
16	51.4203*	N/A	119
20	37.8183*	N/A	98.191
24	62.3907*	N/A	76.2872
28	46.626*	N/A	45.775
32	46.8271*	N/A	36.1245
36	62.8065*	N/A	46.9599
40	47.4571*	N/A	78.5961
44	43.0223*	N/A	100.403
Correlation	0.510156*	N/A	0.906418

## Sheet: PRP4K 8 16
Time (hr)	PRP4A	PRP4B	PRP4C
0	23.4358	N/A	63.1755
4	20.3214	N/A	56.7071
8	21.1438	N/A	41.9075
12	33.7536	N/A	72.1372
16	25.463	N/A	53.2796
20	35.2743	N/A	106.336
24	22.8592	N/A	68.5882
28	21.1045	N/A	53.3825
32	20.8147	N/A	43.0611
36	33.2155	N/A	68.7741
40	27.4441	N/A	52.6933
44	35.0753	N/A	107.028
Correlation	0.872991	N/A	0.907262
