# Supplementary material for: Genome-scale analysis of Arabidopsis splicing-related protein kinase families reveals roles in abiotic stress adaptation
Source: BMC Plant Biol. 2022 Oct 22;22:496. doi: 10.1186/s12870-022-03870-9 (PMC9587599; doi:10.1186/s12870-022-03870-9)
Supplement: Supplementary file 11 — Additional file 11. [file 12870_2022_3870_MOESM11_ESM.xlsx]

## Sheet: Read me
Transcript levels were normalized to PP2AA3 and UBQ10 housekeeping genes and then log2 normalized against the control samples. The "Tissue" column refers to the expression levels under either roots or shoots. Accession # include the AGIs identification codes for each gene.

## Sheet: Osmotic
Probe Name	Tissue	Accession #	Stress vs. control	P value of: Stress vs. control	FDR adjusted pvalue of: Stress vs. control
AFC1	Roots	AT3G53570.5	1.04	0.295804	1
AFC2	Roots	AT4G24740.10	0.91	0.220403	1
AFC3	Roots	AT4G32660.4	0.98	0.687376	1
CCA1	Roots	AT2G46830.3	0.59	0.0170291	0.12
COR78	Roots	AT5G52310.1	1.81	0.0403819	0.26
EF1alpha	Roots	AT5G60390.3	0.55	0.00057889	0.01
HOP3	Roots	AT4G12400.2	2.66	1.247e-05	0
KIN1	Roots	AT5G15960.1	4.41	0.00199833	0.02
LEA4-5	Roots	AT5G06760.1	18.54	0.00063618	0.01
PRP4A	Roots	AT3G25840.1	1.01	0.905355	1
PRP4B	Roots	AT1G13350.1	0.97	0.786282	1
PRP4C	Roots	AT3G53640.1	1.33	0.0491836	0.29
SPRK1	Roots	AT4G35500.1	2.33	4.999e-05	0
SRPK2	Roots	AT2G17530.1	1.23	0.0137157	0.11
SRPK3	Roots	AT5G22840.1	0.94	0.219733	1
SRPK4	Roots	AT3G53030.1	0.92	0.344733	1
SRPK5	Roots	AT3G44850.1	0.96	0.836357	1
TOC1	Roots	AT5G61380.1	2.16	4.73e-06	0
AFC1	Shoots	AT3G53570.5	1.12	0.333092	1
AFC2	Shoots	AT4G24740.10	1.31	0.0608715	0.29
AFC3	Shoots	AT4G32660.4	-1.57	0.00015042	0
CCA1	Shoots	AT2G46830.3	2.11	0.0006687	0.01
COR78	Shoots	AT5G52310.1	6.93	0.00024447	0
EF1alpha	Shoots	AT5G60390.3	-6	7.237e-05	0
HOP3	Shoots	AT4G12400.2	1.63	0.0234038	0.13
KIN1	Shoots	AT5G15960.1	4.09	0.00244116	0.02
LEA4-5	Shoots	AT5G06760.1	93.39	5.008e-05	0
PRP4A	Shoots	AT3G25840.1	1.07	0.677531	1
PRP4B	Shoots	AT1G13350.1	-1.46	0.0321107	0.17
PRP4C	Shoots	AT3G53640.1	1.59	0.0172328	0.1
SPRK1	Shoots	AT4G35500.1	1.7	0.00295811	0.02
SRPK2	Shoots	AT2G17530.1	-1.37	0.00219927	0.02
SRPK3	Shoots	AT5G22840.1	-1.35	0.122212	0.55
SRPK4	Shoots	AT3G53030.1	1.44	0.00431569	0.03
SRPK5	Shoots	AT3G44850.1	-1.1	0.615517	1
TOC1	Shoots	AT5G61380.1	1.11	0.222539	0.94

## Sheet: Salt
Probe Name	Tissue	Accession #	Stress vs. control	P value of: Stress vs. control	FDR adjusted pvalue of: Stress vs. control
AFC1	Roots	AT3G53570.5	-1.38	0.0008543	0.01
AFC2	Roots	AT4G24740.10	-1.17	0.00847176	0.06
AFC3	Roots	AT4G32660.4	-1.03	0.649796	1
CCA1	Roots	AT2G46830.3	-1.43	0.042497	0.22
COR78	Roots	AT5G52310.1	5.11	0.00024877	0
EF1alpha	Roots	AT5G60390.3	-1.12	0.0828377	0.35
HOP3	Roots	AT4G12400.2	5.06	5.546e-05	0
KIN1	Roots	AT5G15960.1	8.22	0.0008671	0.01
LEA4-5	Roots	AT5G06760.1	115.36	0.00035856	0.01
PRP4A	Roots	AT3G25840.1	1.01	0.943034	1
PRP4B	Roots	AT1G13350.1	1.23	0.0548411	0.26
PRP4C	Roots	AT3G53640.1	1.83	0.00583674	0.05
SPRK1	Roots	AT4G35500.1	2.5	2.703e-05	0
SRPK2	Roots	AT2G17530.1	1.13	0.0673211	0.3
SRPK3	Roots	AT5G22840.1	1.26	0.00235508	0.02
SRPK4	Roots	AT3G53030.1	-1.47	0.00780696	0.06
SRPK5	Roots	AT3G44850.1	1.17	0.344637	1
TOC1	Roots	AT5G61380.1	2.06	3.63e-06	0
UBQ10	Roots	AT4G05320.8	1.2	0.0231597	0.13
AFC1	Shoots	AT3G53570.5	-1.63	0.00568914	0.07
AFC2	Shoots	AT4G24740.10	-1.21	0.0417471	0.25
AFC3	Shoots	AT4G32660.4	1.07	0.257984	1
CCA1	Shoots	AT2G46830.3	1.46	0.0307027	0.22
COR78	Shoots	AT5G52310.1	7.69	5.608e-05	0
EF1alpha	Shoots	AT5G60390.3	1.42	0.0004104	0.01
HOP3	Shoots	AT4G12400.2	-1.91	0.00917091	0.08
KIN1	Shoots	AT5G15960.1	4.97	0.00072749	0.01
LEA4-5	Shoots	AT5G06760.1	32.63	0.00024749	0.01
PP2AA3	Shoots	AT1G13320.4	-1.07	0.324458	1
PRP4A	Shoots	AT3G25840.1	-1.57	0.00982887	0.08
PRP4B	Shoots	AT1G13350.1	-1.19	0.0418352	0.25
PRP4C	Shoots	AT3G53640.1	1.07	0.740654	1
SPRK1	Shoots	AT4G35500.1	1.02	0.835607	1
SRPK2	Shoots	AT2G17530.1	-1.06	0.336747	1
SRPK3	Shoots	AT5G22840.1	1.88	0.000502	0.01
SRPK4	Shoots	AT3G53030.1	-1.38	0.00662647	0.07
SRPK5	Shoots	AT3G44850.1	-1.01	0.895495	1
TOC1	Shoots	AT5G61380.1	-1.17	0.105067	0.58

## Sheet: Hot
Probe Name	Tissue	Accession #	Stress vs. control	P value of: Stress vs. control	FDR adjusted pvalue of: Stress vs. control
AFC1	Roots	AT3G53570.5	-1.32	0.183596	1
AFC2	Roots	AT4G24740.10	-1.39	0.0998855	0.8
AFC3	Roots	AT4G32660.4	-1.14	0.419444	1
CCA1	Roots	AT2G46830.3	1.28	0.444833	1
COR78	Roots	AT5G52310.1	-1.24	0.281785	1
EF1alpha	Roots	AT5G60390.3	-1.59	0.00359017	0.05
HOP3	Roots	AT4G12400.2	70.79	0.00059401	0.02
KIN1	Roots	AT5G15960.1	1.52	0.113796	0.82
LEA4-5	Roots	AT5G06760.1	3.62	0.0203344	0.18
PRP4A	Roots	AT3G25840.1	-1.01	0.937374	1
PRP4B	Roots	AT1G13350.1	1.01	0.891697	1
PRP4C	Roots	AT3G53640.1	1.5	0.0191527	0.18
SPRK1	Roots	AT4G35500.1	2.1	0.00013565	0.01
SRPK2	Roots	AT2G17530.1	-1.03	0.86999	1
SRPK3	Roots	AT5G22840.1	1.47	0.00764534	0.09
SRPK4	Roots	AT3G53030.1	1.12	0.283172	1
SRPK5	Roots	AT3G44850.1	1.09	0.634309	1
TOC1	Roots	AT5G61380.1	1.63	0.130006	0.85
UBQ10	Roots	AT4G05320.8	1.57	0.00211327	0.04
AFC1	Shoots	AT3G53570.5	-1.18	0.415613	1
AFC2	Shoots	AT4G24740.10	1.03	0.7486	1
AFC3	Shoots	AT4G32660.4	-1.03	0.856861	1
CCA1	Shoots	AT2G46830.3	1.94	0.0227364	0.23
COR78	Shoots	AT5G52310.1	1.63	0.038552	0.35
EF1alpha	Shoots	AT5G60390.3	-1.52	0.0187563	0.22
HOP3	Shoots	AT4G12400.2	25.43	0.0112951	0.17
KIN1	Shoots	AT5G15960.1	-1.21	0.39106	1
LEA4-5	Shoots	AT5G06760.1	1.28	0.534472	1
PP2AA3	Shoots	AT1G13320.4	-1.5	0.0118916	0.17
PRP4A	Shoots	AT3G25840.1	-1.12	0.460522	1
PRP4B	Shoots	AT1G13350.1	1.03	0.673313	1
PRP4C	Shoots	AT3G53640.1	1.57	0.010645	0.17
SPRK1	Shoots	AT4G35500.1	-1.05	0.660598	1
SRPK2	Shoots	AT2G17530.1	-1.32	0.147904	1
SRPK3	Shoots	AT5G22840.1	1.7	0.00528264	0.17
SRPK4	Shoots	AT3G53030.1	1.16	0.113998	0.91
SRPK5	Shoots	AT3G44850.1	1.26	0.20064	1
TOC1	Shoots	AT5G61380.1	1.32	0.423006	1

## Sheet: Cold
Probe Name	Tissue	Accession #	Stress vs. control	P value of: Stress vs. control	FDR adjusted pvalue of: Stress vs. control
AFC1	Roots	AT3G53570.5	-1.39	0.0235336	0.15
AFC2	Roots	AT4G24740.10	1.09	0.109294	0.52
AFC3	Roots	AT4G32660.4	-1.08	0.198299	0.89
CCA1	Roots	AT2G46830.3	4.43	9.415e-05	0
COR78	Roots	AT5G52310.1	28.29	3.91e-06	0
EF1alpha	Roots	AT5G60390.3	1.82	2.03e-06	0
HOP3	Roots	AT4G12400.2	-1.59	0.0758221	0.39
KIN1	Roots	AT5G15960.1	14.46	0.0002026	0
LEA4-5	Roots	AT5G06760.1	60.7	0.00032597	0
PRP4A	Roots	AT3G25840.1	1.09	0.713666	1
PRP4B	Roots	AT1G13350.1	1.35	0.0371777	0.21
PRP4C	Roots	AT3G53640.1	1.2	0.230235	0.97
SPRK1	Roots	AT4G35500.1	3.71	2.31e-06	0
SRPK2	Roots	AT2G17530.1	1.4	0.00278933	0.02
SRPK3	Roots	AT5G22840.1	2.22	0.00189767	0.02
SRPK4	Roots	AT3G53030.1	1.25	0.0256288	0.15
SRPK5	Roots	AT3G44850.1	1.74	0.00223697	0.02
TOC1	Roots	AT5G61380.1	4.27	1.35e-06	0
UBQ10	Roots	AT4G05320.8	1.06	0.343245	1
AFC1	Shoots	AT3G53570.5	-1.19	0.194368	0.7
AFC2	Shoots	AT4G24740.10	1.55	0.00118753	0.01
AFC3	Shoots	AT4G32660.4	-1.42	0.00284048	0.02
CCA1	Shoots	AT2G46830.3	10.38	1.754e-05	0
COR78	Shoots	AT5G52310.1	141.54	3.21e-06	0
EF1alpha	Shoots	AT5G60390.3	2.29	0.00016495	0
HOP3	Shoots	AT4G12400.2	-1.67	0.0759713	0.29
KIN1	Shoots	AT5G15960.1	41.25	0.0001854	0
LEA4-5	Shoots	AT5G06760.1	309.19	1.584e-05	0
PP2AA3	Shoots	AT1G13320.4	-1.15	0.0553867	0.22
PRP4A	Shoots	AT3G25840.1	1.32	0.00404977	0.02
PRP4B	Shoots	AT1G13350.1	2.61	2.325e-05	0
PRP4C	Shoots	AT3G53640.1	1.67	0.0175263	0.08
SPRK1	Shoots	AT4G35500.1	1.79	0.00382245	0.02
SRPK2	Shoots	AT2G17530.1	-1.2	0.0167686	0.08
SRPK3	Shoots	AT5G22840.1	4.78	2.027e-05	0
SRPK4	Shoots	AT3G53030.1	1.86	0.00060808	0
SRPK5	Shoots	AT3G44850.1	2.77	0.00031447	0
TOC1	Shoots	AT5G61380.1	7.99	3e-08	0
