# Supplementary material for: Genome-scale analysis of Arabidopsis splicing-related protein kinase families reveals roles in abiotic stress adaptation
Source: BMC Plant Biol. 2022 Oct 22;22:496. doi: 10.1186/s12870-022-03870-9 (PMC9587599; doi:10.1186/s12870-022-03870-9)
Supplement: Supplementary file 13 — Additional file 13. [file 12870_2022_3870_MOESM13_ESM.xlsx]

## Sheet: 24 0
	ZT6	ZT11	ZT18	ZT23
AFC1	8.04863	8.04518	8.22993	8.17058
AFC2	9.04721	8.87301	9.1358	9.11281
AFC3	7.33552	7.20677	7.36224	7.38358
CCA1	9.82422	8.10425	8.30872	9.61588
COR78	8.32527	9.45751	8.74426	7.48197
EF1alpha	12.4775	12.2814	12.2162	12.3788
HOP3	5.79073	5.38239	5.79209	5.82794
KIN1	9.49691	10.6023	9.7822	7.14698
LEA4-5	3.76007	3.59969	3.49393	4.04769
PRP4A	6.4658	6.29678	6.44436	6.52232
PRP4B	7.16302	7.20025	7.20345	7.32961
PRP4C	4.30814	4.12255	3.98279	4.14806
SPRK1	6.59861	6.16377	6.57689	6.55202
SRPK2	7.95175	7.91453	8.04033	8.04437
SRPK3	7.28898	7.10217	7.02148	7.28094
SRPK4	6.71691	6.65323	6.64741	6.61196
SRPK5	7.33082	7.26603	7.15752	7.33953
TOC1	8.71163	9.59939	9.74837	9.1866

## Sheet: 16 8
	ZT6	ZT11	ZT18	ZT23
AFC1	8.09433	8.16821	7.9416	8.39476
AFC2	8.50229	8.5601	8.58838	8.85319
AFC3	6.80549	6.63851	7.07678	7.44096
CCA1	9.12783	4.2803	2.45345	10.9655
COR78	7.02935	11.3241	7.32859	7.75937
EF1alpha	11.6789	11.5808	12.1112	12.1495
HOP3	5.00955	4.69777	4.67654	4.44665
KIN1	7.74613	11.9557	9.26235	9.6909
LEA4-5	2.80358	2.58496	1.95345	4.3447
PRP4A	6.42007	5.98722	6.06222	6.75213
PRP4B	6.80435	6.65482	6.76817	7.22795
PRP4C	3.97104	4.20267	4.56189	4.50945
SPRK1	5.71913	6.33027	6.78935	6.89944
SRPK2	7.44391	7.511	7.77828	7.90775
SRPK3	6.57178	7.1912	7.61409	7.7525
SRPK4	6.76185	7.04004	7.08649	7.20779
SRPK5	6.8171	7.19018	7.2605	7.44906
TOC1	7.26638	10.3968	9.06154	8.64942

## Sheet: 12 12
	ZT6	ZT11	ZT18	ZT23
AFC1	8.24748	8.19921	8.20407	8.06177
AFC2	9.07852	9.37858	9.02841	8.9218
AFC3	7.31154	7.46099	7.52263	7.57485
CCA1	8.7245	4.42206	4.32545	12.1368
COR78	10.0511	11.5453	8.88068	7.68692
EF1alpha	11.9049	12.7247	12.5005	12.1324
HOP3	5.74387	5.96579	4.67715	4.40528
KIN1	10.6716	12.5873	10.3068	9.54076
LEA4-5	4.54745	4.81994	4.3273	5.22882
PRP4A	6.54771	6.81482	6.8574	6.88133
PRP4B	7.33344	7.60599	7.81759	7.8656
PRP4C	4.04424	3.99291	4.55771	4.53774
SPRK1	6.0862	6.48315	6.79116	6.63176
SRPK2	7.77555	8.12018	8.35757	8.19427
SRPK3	6.90926	7.68765	7.54121	7.41583
SRPK4	7.02661	7.02018	7.04426	7.08313
SRPK5	7.15412	8.02772	7.33132	7.28107
TOC1	8.17145	10.7767	9.28562	8.38101

## Sheet: 8 16
	ZT6	ZT11	ZT18	ZT23
AFC1	8.06629	8.27621	8.29632	7.99005
AFC2	8.40978	8.8875	8.78202	8.58051
AFC3	6.62499	7.48934	7.4623	6.99249
CCA1	6.63875	2.89056	6.68182	11.1762
COR78	8.70092	9.4712	6.03165	6.81337
EF1alpha	11.6567	11.791	11.8203	11.4492
HOP3	4.74163	6.60967	5.41065	4.38172
KIN1	9.73864	10.9507	9.5243	10.2509
LEA4-5	3.24432	3.34969	4.25969	2.97104
PRP4A	5.25096	6.29503	6.81912	5.3953
PRP4B	6.1125	7.54874	7.62008	6.55693
PRP4C	4.15528	4.52014	3.94048	4.83471
SPRK1	5.51665	6.64353	6.49657	5.98112
SRPK2	6.95835	7.98811	7.89762	7.38818
SRPK3	7.05902	8.02016	7.72186	7.40139
SRPK4	6.91252	7.87161	7.43831	6.97533
SRPK5	6.7559	7.22343	7.28502	7.05649
TOC1	8.52099	11.0301	10.0714	7.27559
