# Supplementary material for: Genome-scale analysis of Arabidopsis splicing-related protein kinase families reveals roles in abiotic stress adaptation
Source: BMC Plant Biol. 2022 Oct 22;22:496. doi: 10.1186/s12870-022-03870-9 (PMC9587599; doi:10.1186/s12870-022-03870-9)
Supplement: Supplementary file 14 — Additional file 14. [file 12870_2022_3870_MOESM14_ESM.xlsx]

## Sheet: Sheet1
Customer Identifier	Accession	Position	Target Sequence	Tm CP	Tm RP
AFC1	AT3G53570.5	998-1097	CATCAAGACCATAACTACATTGTATCCACAAGACATTACCGCGCACCAGAAGTTATCCTAGGGGTTGGATGGAACTATCCATGTGATCTGTGGAGTATTG	82	81
AFC2	AT4G24740.10	829-928	CTCAGAGAAATATGTGAGAAGAGGTCGTTTGGATTGGCCAGATGGGGCAACCTCAAGAGATAGCCTGAAGGCAGTATTGAAGCTTCCTCGGCTTCAGAAT	85	84
AFC3	AT4G32660.4	1045-1144	TAGTTCACACCGACCTCAAGCCTGAGAACATTCTGTTGGTGTCTTCTGAAAATGTAAAGCTTCCTGACAATAAGAGGAGTGCTGCAAATGAGACACATTT	81	82
PRP4B	AT1G13350.1	2903-3002	ATAGGGATAAAGGACGAGAATTCCAGAGTGATAGAGAGAAGCATAAAAGTCTTGATGATGGATATGGTGAAGTGAGGCATAAACATTCTGGACACTCAAG	84	82
SRPK2	AT2G17530.1	927-1026	CGATATGCTTTTCGCTCCAAAAGAGGGAAATGGTTACGGAGAAGACGAGGACCACCTTGCTCTTATGATGGAACTCTTAGGAAAAATGCCTCGAAAGATT	82	80
PRP4A	AT3G25840.1	3214-3313	GACCTAGAAATGAGAAAGCCAAATTCTTTGAAGGCCCATAATTCTAAGGGTGATAAGTTAGAAGAAACGTGGGCCAATGATGAAAGGTCCCGAAATGAGG	81	85
SRPK5	AT3G44850.1	746-845	TTGGTGGAGAGGAAGCTTTGGAAGAAAGTGAGAGAGATTCTAACTCCGAAGCAAGAATAAATGGCAATTCCACCGTAGAGAGATCTGAAGGAAGTTCCAC	85	84
PRP4C	AT3G53640.1	115-214	CGACACAGTCATCATCTTGATGAGGACGGCAATGAAAAGAATGTTTATCCATTTTTGGGGAATCCTGGTAACGATGGTGAACTTGATTTGGAGGAAGGGG	79	82
SPRK1	AT4G35500.1	659-758	GAAGAGCGAAAAGAGCGGTTGCTAAAATATCAGAAAGAAGAGTCTCAATGGTTACAGGTGAAGAAGCATCATCGAAAACGGAAAAAAGTCTAGATGGGAT	82	82
SRPK3	AT5G22840.1	572-671	AAGCAGATGCTCGGAAATCGGGGATTCCTCTTGTTCTTCCAACTGTGAAGGACAAGGCTGTTCCTGAGAGACCAGTTGAAAAAGAGAAACCTAAGAGTTA	81	82
CCA1	AT2G46830.3	1362-1461	TTGCCGCAAAGTTTTACATATCGAGAAGAACACAGAGAGGAAGAACAACAACAACAAGAACAAAGATATCCAATGGCACTTGATCTTAACTTCACAGCTC	82	81
HOP3	AT4G12400.2	1086-1185	TCGAAAGACTTTGAGCCTGCGATTGAGACTTTCCAGAAAGCTCTTACAGAGCATCGTAATCCAGATACATTGAAGAAACTGAACGATGCTGAGAAAGTCA	81	81
KIN1	AT5G15960.1	10-109	ACCAACAAGAATGCCTTCCAAGCCGGTCAGACCGCTGGCAAAGCTGAGGAGAAGAGCAATGTTCTGCTGGACAAGGCCAAGGATGCTGCAGCTGGTGCTG	88	89
LEA4-5	AT5G06760.1	227-326	GAACCGGTTTAGGTTTGGGGACGGCCACTCACTCGACCACTGGACAAGTCGGACACGGCACTGGGACACATCAGATGTCGGCTCTGCCTGGTCACGGAAC	89	89
COR78	AT5G52310.1	870-969	GCCGGCGAAATTTCCAGGTGAATCAGGAGTTGTTTTCCCGGTGGGCTTTGGTGACGAGTCAGGAGCTGAGCTGGAAAAAGATTTTCCGACGAGAAGTCAT	80	84
PP2AA3	AT1G13320.4	2894-2993	AGGAAAGTTGCTTCTAAAGGTTTACGCGATCCTGGAACCACTTCCTCATGGAAATCTCCTCTTACTTCCTCGAGATTCGTCGTTGAGCCGCCGGCGAGCA	80	81
SRPK4	AT3G53030.1	654-753	TCAAAAAACAGGAAGTCATAGAAAGGCAAAGCTTTCGGCTCAGGGACATGCAGAGAATAAGGGCAATACGGAATCTGATAAAGTTCGTGGAGTGGGATCA	85	83
TOC1	AT5G61380.1	827-926	CTACTGTCCTTAGAACTAACGGTCAGGATCCTCCTCTTGTCGATGGAAATGGCTCACTTCATCTTCATCGGGGTTTGGCGGAGAAGTTTCAAGTGGTGGC	81	82
UBQ10	AT4G05320.8	395-494	AGAGGGTATTCCTCCGGACCAGCAGAGATTGATCTTCGCCGGAAAACAACTTGAAGATGGCAGAACTTTGGCCGACTACAACATTCAGAAGGAGTCCACA	86	85
