# Supplementary material for: Genome-scale analysis of Arabidopsis splicing-related protein kinase families reveals roles in abiotic stress adaptation
Source: BMC Plant Biol. 2022 Oct 22;22:496. doi: 10.1186/s12870-022-03870-9 (PMC9587599; doi:10.1186/s12870-022-03870-9)
Supplement: Supplementary file 15 — Additional file 15. [file 12870_2022_3870_MOESM15_ESM.xlsx]

## Sheet: ReadMe
Known SR splicing factors are from Barta et al., 2010. whom have set a standardized definiton for plant SR splicing factors: "the definition of a plant SR protein as follows: one or two N-terminal RRMs (RBDs; PF00076) followed by a downstream RS domain of at least 50 amino acids and a minimum of 20% RS or SR dipeptides." From this dfition Duque 2011 created a table presenting the subfamilies in r…

## Sheet: Table
Relationship to splicing	Organism specificity	Subfamily	Gene/Protein Symbol	Gene locus	Functional association / Activity	ID through ScanProsite
Known SR splicing factors	Identified Mammalian orthologs	SR (SRSF1 orthologs)	SR30	AT1G09140	Regulatory splicing factor that modulates alternative splicing and gene expression in specific cell types. Autoregulates its own expression. Probably involved in intron recognition and spliceosome assembly.	Yes
			SR34	AT1G02840	General splicing factor. Can promote splice site selection in vitro presumably by antagonizing the effects of the A1 heterogeneous nuclear ribonucleoprotein. May have an essential function during early plant development.	Yes
			SR34a	AT3G49430	Probably involved in intron recognition and spliceosome assembly.	Yes
			SR34b	AT4G02430	Probably involved in intron recognition and spliceosome assembly.	Yes
		RSZ (SRSF7 orthologs)	RSZ21	AT1G23860	Probably involved in intron recognition and spliceosome assembly.	No
			RSZ22	AT4G31580	Sequence-specific RNA-binding protein probably involved in pre-mRNA splicing. In vitro, can complement efficiently splicing-deficient mammalian SRSF7-depleted HeLa cell extract.	No
			RSZ22a	AT2G24590	Probably involved in intron recognition and spliceosome assembly.	Yes
		SC (SRSF2 ortholog)	SC35	AT5G64200	Probably involved in intron recognition and spliceosome assembly, but not involved in alternative splicing regulation of the SCL33 intron.	Yes
	Plant specific	SCL	SCL28	AT5G18810	Involved in intron recognition and spliceosome assembly (Probable). Probably active at the 5' splice sites.	No
			SCL30	AT3G55460	Involved in intron recognition and spliceosome assembly (Probable). Probably active at the 5' splice sites.	Yes
			SCL30a	AT3G13570	Involved in intron recognition and spliceosome assembly. Binds probably to multiple 5'-GAAG-3' repeats found in its third intron, suggesting autoregulation of alternative splicing	No
			SCL33	AT1G55310	"Involved in intron recognition and spliceosome assembly. Binds to multiple 5'-GAAG-3' repeats found in its third intron, suggesting autoregulation of alternative splicing (PubMed:22913769). May be necessary for accurate splicing of the 3' region of introns."	Yes
		RS2Z	RS2Z32	AT3G53500	Probably involved in intron recognition and spliceosome assembly.	Yes
			RS2Z33	AT2G37340	Splicing factor involved in constitutive and/or alternative splicing. Regulates the splicing of its own pre-mRNA and the alternative splicing of RS30, RS31 and RS34. Associates the cyclin-dependent kinase G1 (CDKG1) with the spliceosome and recruits it to U1 snRNP to facilitate splicing.	Yes
		RS	RS31	AT3G61860	Required for constitutive and alternative pre-mRNA splicing.	No
			RS31a	AT2G46610	Probably involved in intron recognition and spliceosome assembly.	No
			RS40	AT4G25500	Required for constitutive and alternative pre-mRNA splicing (Probable). Involved in primary miRNA processing and pri-miRNA biogenesis. Binds both intronless and intron-containing pri-miRNAs	No
			RS41	AT5G52040	Required for constitutive and alternative pre-mRNA splicing (Probable). Involved in primary miRNA processing and pri-miRNA biogenesis. Binds both intronless and intron-containing pri-miRNAs	No
Splicing related proteins containing RS motif	Predicted mammalian orthologs exists	N/A	SUA	At3G54230	Splicing factor that controls alternative splicing of the developmental regulator ABI3. Reduces splicing of a cryptic intron in ABI3, leading to a decreased in ABI3-beta transcript	Yes
			U2AFA	At1G27650	Necessary for the splicing of pre-mRNA (By similarity). Probably active at the 3' splice sites."	Yes
			SR45	AT1G16610	Involved in 5' and 3' splicing site selection of introns, and may bridge the 5' and 3' components of the spliceosome. Isoform 1 is required during flower petal development and isoform 2 is involved in root growth. Regulates negatively glucose and abscisic acid (ABA) signaling during early seedling development. Involved in the RNA-directed DNA methylation pathway	yes
			SR45a	At1G07350	Probable splicing factor involved in constitutive and/or alternative splicing events. May bridge the 5' and 3' components of the spliceosome.	yes
	N/A	N/A	SRL1	At5G37370	May be required for pre-mRNA splicing (Probable). Confers salt tolerance to LiCl and NaCl	Yes
			U2A2B	At1G60900	Necessary for the splicing of pre-mRNA.	Yes
			U2A2A	At4G36690	Necessary for the splicing of pre-mRNA.	Yes
Non-splicing related protein containing RS motif	N/A	N/A	C3H38	At3G18640	DNA binding metal ion binding (no Uniprot function stated only GO terms)	Yes
			CYP95	At4G32420	PPIases accelerate the folding of proteins. It catalyzes the cis-trans isomerization of proline imidic peptide bonds in oligopeptides	Yes
			RH40	At3G06480	ATP-dependent RNA helicase involved nonsense-mediated mRNA decay and ribosome biogenesis through rRNA processing	Yes
